# Supplementary material for: A machine learning model reveals expansive downregulation of ligand-receptor interactions that enhance lymphocyte infiltration in melanoma with developed resistance to immune checkpoint blockade
Source: Nat Commun. 2024 Oct 14;15:8867. doi: 10.1038/s41467-024-52555-4 (PMC11473774; doi:10.1038/s41467-024-52555-4)
Supplement: Supplementary file 4 — Source data [file 41467_2024_52555_MOESM4_ESM.xlsx]

## Sheet: fig2a (supp1a)
	Figure 2A
	cohort	method	AUC
	Auslander_on	RDS	0.818182
	Auslander_pre	RDS	0.666667
	Gide_on	RDS	0.845679
	Gide_pre	RDS	0.689773
	Liu_pre	RDS	0.54669
	PUCH_pre	RDS	0.743902
	Riaz_on	RDS	0.766667
	Riaz_pre	RDS	0.703846
	Auslander_on	RUS	0
	Auslander_pre	RUS	0.0833333
	Gide_on	RUS	0.54321
	Gide_pre	RUS	0.527652
	Liu_pre	RUS	0.493203
	PUCH_pre	RUS	0.445993
	Riaz_on	RUS	0.607692
	Riaz_pre	RUS	0.378205

## Sheet: fig2b
	Figure 2B
	sample	cohort	response	score	scale
	ERR2208928	Gide post	NR	0.113527	-0.916695
	ERR2208932	Gide post	NR	0.128623	-0.813205
	ERR2208937	Gide post	NR	0.352053	0.718454
	ERR2208944	Gide post	R	0.405797	1.08688
	ERR2208947	Gide post	NR	0.0788043	-1.15472
	ERR2208957	Gide post	R	0.281703	0.236188
	ERR2208963	Gide post	R	0.167874	-0.54413
	ERR2208965	Gide post	R	0.455616	1.4284
	ERR2208975	Gide post	NR	0.0634058	-1.26028
	ERR2208887	Gide post	NR	0.210447	-0.252287
	ERR2208891	Gide post	R	0.372886	0.86127
	ERR2208896	Gide post	NR	0.3282	0.554939
	ERR2208905	Gide post	R	0.377114	0.890248
	ERR2208908	Gide post	R	0.351449	0.714314
	ERR2208911	Gide post	R	0.0788043	-1.15472
	ERR2208913	Gide post	R	0.483696	1.62089
	ERR2208927	Gide post	NR	0.129227	-0.809065
	ERR3262561	Gide post	NR	0.071256	-1.20647
	ERR2208929	Gide pre	NR	0.071256	-1.23315
	ERR2208930	Gide pre	NR	0.356884	1.02081
	ERR2208931	Gide pre	NR	0.11413	-0.894822
	ERR2208933	Gide pre	NR	0.0709541	-1.23554
	ERR2208934	Gide pre	NR	0.128321	-0.782839
	ERR2208935	Gide pre	NR	0.231884	0.0344012
	ERR2208936	Gide pre	NR	0.149758	-0.613672
	ERR2208938	Gide pre	NR	0.378925	1.19474
	ERR2208939	Gide pre	NR	0.149155	-0.618438
	ERR2208940	Gide pre	NR	0.0782005	-1.17835
	ERR2208941	Gide pre	NR	0.384662	1.24001
	ERR2208942	Gide pre	NR	0.203502	-0.189565
	ERR2208943	Gide pre	NR	0.183877	-0.344436
	ERR2208945	Gide pre	R	0.113527	-0.899587
	ERR2208946	Gide pre	R	0.135266	-0.728038
	ERR2208948	Gide pre	NR	0.0431763	-1.45474
	ERR2208949	Gide pre	NR	0.113829	-0.897204
	ERR2208951	Gide pre	R	0.224336	-0.0251644
	ERR2208952	Gide pre	R	0.261171	0.265516
	ERR2208953	Gide pre	R	0.0428744	-1.45712
	ERR2208954	Gide pre	R	0.351449	0.97792
	ERR2208956	Gide pre	R	0.421498	1.53069
	ERR2208958	Gide pre	R	0.289553	0.489482
	ERR2208959	Gide pre	R	0.13436	-0.735186
	ERR2208960	Gide pre	R	0.302838	0.594318
	ERR2208961	Gide pre	R	0.364432	1.08037
	ERR2208962	Gide pre	R	0.252717	0.198802
	ERR2208964	Gide pre	R	0.427234	1.57596
	ERR2208966	Gide pre	R	0.217089	-0.0823474
	ERR2208967	Gide pre	R	0.149758	-0.613672
	ERR2208968	Gide pre	NR	0.0923913	-1.06637
	ERR2208969	Gide pre	R	0.0993357	-1.01157
	ERR2208970	Gide pre	R	0.317331	0.708683
	ERR2208971	Gide pre	R	0.308877	0.64197
	ERR2208972	Gide pre	R	0.421196	1.52831
	ERR2208973	Gide pre	NR	0.0996377	-1.00919
	ERR2208974	Gide pre	NR	0.32337	0.756336
	ERR2208977	Gide pre	NR	0.240338	0.101115
	ERR3262563	Gide pre	NR	0.0993357	-1.01157
	ERR3262564	Gide pre	NR	0.442029	1.69271
	ERR3262565	Gide pre	NR	0.106582	-0.954387
	ERR2208888	Gide pre	NR	0.0929952	-1.06161
	ERR2208889	Gide pre	NR	0.106884	-0.952005
	ERR2208890	Gide pre	NR	0.259662	0.253602
	ERR2208892	Gide pre	R	0.392512	1.30196
	ERR2208893	Gide pre	NR	0.142814	-0.668473
	ERR2208894	Gide pre	NR	0.0999396	-1.00681
	ERR2208895	Gide pre	R	0.120773	-0.842404
	ERR2208897	Gide pre	NR	0.2032	-0.191948
	ERR2208898	Gide pre	NR	0.127717	-0.787604
	ERR2208899	Gide pre	NR	0.441425	1.68794
	ERR2208900	Gide pre	R	0.477053	1.96909
	ERR2208901	Gide pre	R	0.120773	-0.842404
	ERR2208902	Gide pre	R	0.210447	-0.134765
	ERR2208903	Gide pre	NR	0.135266	-0.728038
	ERR2208904	Gide pre	R	0.370169	1.12564
	ERR2208906	Gide pre	R	0.195954	-0.249131
	ERR2208907	Gide pre	R	0.391304	1.29243
	ERR2208909	Gide pre	R	0.0782005	-1.17835
	ERR2208910	Gide pre	R	0.309783	0.649118
	ERR2208912	Gide pre	R	0.0782005	-1.17835
	ERR2208914	Gide pre	R	0.496981	2.12634
	ERR2208915	Gide pre	R	0.434481	1.63314
	ERR2208916	Gide pre	R	0.261171	0.265516
	ERR2208918	Gide pre	R	0.281703	0.427534
	ERR2208919	Gide pre	R	0.198973	-0.225305
	ERR2208920	Gide pre	R	0.377415	1.18283
	ERR2208921	Gide pre	R	0.246075	0.146384
	ERR2208922	Gide pre	R	0.0706522	-1.23792
	ERR2208923	Gide pre	R	0.378321	1.18997
	ERR2208924	Gide pre	NR	0.252415	0.19642
	ERR2208926	Gide pre	NR	0.0709541	-1.23554
	ERR3262562	Gide pre	R	0.288043	0.477569
	Patient1	Liu pre	NR	0.200216	0.449168
	Patient106	Liu pre	R	0.17316	0.164187
	Patient107	Liu pre	R	0.0714286	-0.907341
	Patient108	Liu pre	NR	0.0119048	-1.5343
	Patient112	Liu pre	NR	0.203463	0.483366
	Patient116	Liu pre	NR	0.198052	0.42637
	Patient125	Liu pre	R	0.213203	0.585959
	Patient126	Liu pre	R	0.237013	0.836743
	Patient127	Liu pre	R	0.269481	1.17872
	Patient130	Liu pre	NR	0.278139	1.26991
	Patient131	Liu pre	R	0.215368	0.608758
	Patient132	Liu pre	R	0.320346	1.71448
	Patient133	Liu pre	NR	0.0541126	-1.08973
	Patient134	Liu pre	NR	0.248918	0.962134
	Patient135	Liu pre	R	0.208874	0.540362
	Patient137	Liu pre	R	0.391775	2.46683
	Patient14	Liu pre	NR	0.104978	-0.553965
	Patient140	Liu pre	NR	0.0508658	-1.12393
	Patient141	Liu pre	R	0.047619	-1.15812
	Patient142	Liu pre	NR	0.125541	-0.337379
	Patient143	Liu pre	NR	0	-1.65969
	Patient144	Liu pre	R	0.0660173	-0.964337
	Patient145	Liu pre	R	0.252165	0.996332
	Patient146	Liu pre	R	0.0779221	-0.838946
	Patient147	Liu pre	R	0.0660173	-0.964337
	Patient148	Liu pre	R	0.174242	0.175587
	Patient149	Liu pre	NR	0.356061	2.09066
	Patient150	Liu pre	R	0.0357143	-1.28352
	Patient154	Liu pre	NR	0.24026	0.87094
	Patient155	Liu pre	NR	0.271645	1.20152
	Patient156	Liu pre	NR	0.257576	1.05333
	Patient158	Liu pre	R	0.038961	-1.24932
	Patient165	Liu pre	NR	0.155844	-0.0182005
	Patient166	Liu pre	R	0.0865801	-0.747752
	Patient167	Liu pre	NR	0.047619	-1.15812
	Patient168	Liu pre	R	0.0238095	-1.40891
	Patient169	Liu pre	R	0.132035	-0.268984
	Patient170	Liu pre	NR	0.12013	-0.394375
	Patient172	Liu pre	NR	0.260823	1.08753
	Patient173	Liu pre	NR	0.0952381	-0.656558
	Patient179	Liu pre	R	0.0952381	-0.656558
	Patient18	Liu pre	NR	0.149351	-0.0865959
	Patient181	Liu pre	R	0.272727	1.21292
	Patient183	Liu pre	NR	0.101732	-0.588163
	Patient184	Liu pre	R	0.0714286	-0.907341
	Patient185	Liu pre	NR	0.140693	-0.17779
	Patient188	Liu pre	NR	0.125541	-0.337379
	Patient189	Liu pre	R	0.260823	1.08753
	Patient191	Liu pre	R	0.128788	-0.303181
	Patient193	Liu pre	NR	0.203463	0.483366
	Patient196	Liu pre	NR	0.0952381	-0.656558
	Patient197	Liu pre	R	0.0627706	-0.998535
	Patient200	Liu pre	NR	0.0779221	-0.838946
	Patient201	Liu pre	NR	0.047619	-1.15812
	Patient204	Liu pre	R	0.167749	0.107191
	Patient205	Liu pre	NR	0.296537	1.4637
	Patient23	Liu pre	NR	0.130952	-0.280383
	Patient36	Liu pre	NR	0.038961	-1.24932
	Patient37	Liu pre	NR	0.361472	2.14766
	Patient40	Liu pre	NR	0.113636	-0.462771
	Patient47	Liu pre	NR	0.0952381	-0.656558
	Patient48	Liu pre	NR	0.0508658	-1.12393
	Patient51	Liu pre	R	0.155844	-0.0182005
	Patient67	Liu pre	NR	0.0746753	-0.873144
	Patient75	Liu pre	R	0.104978	-0.553965
	Patient77	Liu pre	NR	0.0508658	-1.12393
	Patient78	Liu pre	NR	0.242424	0.893739
	Patient79	Liu pre	NR	0.284632	1.33831
	Patient8	Liu pre	NR	0.116883	-0.428573
	Patient9	Liu pre	NR	0.12013	-0.394375
	Patient96	Liu pre	R	0.0984848	-0.62236
	Patient98	Liu pre	NR	0.254329	1.01913
	Patient99	Liu pre	R	0.254329	1.01913
	Patient10	Liu pre	R	0.233766	0.802545
	Patient100	Liu pre	R	0.410173	2.66062
	Patient11	Liu pre	NR	0.0779221	-0.838946
	Patient117	Liu pre	NR	0.264069	1.12172
	Patient121	Liu pre	R	0.230519	0.768347
	Patient13	Liu pre	NR	0.142857	-0.154991
	Patient15	Liu pre	R	0.104978	-0.553965
	Patient159	Liu pre	NR	0.20671	0.517564
	Patient162	Liu pre	NR	0.0898268	-0.713554
	Patient163	Liu pre	NR	0.108225	-0.519767
	Patient17	Liu pre	NR	0.299784	1.4979
	Patient187	Liu pre	R	0.0692641	-0.93014
	Patient195	Liu pre	R	0.130952	-0.280383
	Patient20	Liu pre	NR	0.308442	1.58909
	Patient203	Liu pre	NR	0.192641	0.369374
	Patient206	Liu pre	NR	0.242424	0.893739
	Patient21	Liu pre	R	0.0595238	-1.03273
	Patient22	Liu pre	NR	0.0357143	-1.28352
	Patient24	Liu pre	NR	0.0865801	-0.747752
	Patient25	Liu pre	R	0.138528	-0.200588
	Patient27	Liu pre	NR	0.146104	-0.120794
	Patient30	Liu pre	NR	0.0898268	-0.713554
	Patient31	Liu pre	NR	0.0595238	-1.03273
	Patient32	Liu pre	NR	0.135281	-0.234786
	Patient33	Liu pre	R	0.367965	2.21605
	Patient34	Liu pre	R	0.245671	0.927937
	Patient35	Liu pre	NR	0.119048	-0.405775
	Patient38	Liu pre	NR	0.0898268	-0.713554
	Patient4	Liu pre	R	0.233766	0.802545
	Patient42	Liu pre	R	0.140693	-0.17779
	Patient44	Liu pre	R	0.135281	-0.234786
	Patient45	Liu pre	R	0.152597	-0.0523982
	Patient56	Liu pre	NR	0.332251	1.83988
	Patient58	Liu pre	NR	0.0151515	-1.5001
	Patient6	Liu pre	NR	0.101732	-0.588163
	Patient61	Liu pre	NR	0.278139	1.26991
	Patient62	Liu pre	R	0.233766	0.802545
	Patient63	Liu pre	NR	0.122294	-0.371577
	Patient7	Liu pre	NR	0.0595238	-1.03273
	Patient72	Liu pre	NR	0.123377	-0.360178
	Patient73	Liu pre	NR	0.122294	-0.371577
	Patient82	Liu pre	NR	0.0595238	-1.03273
	Patient83	Liu pre	NR	0.0238095	-1.40891
	Patient86	Liu pre	NR	0.299784	1.4979
	Patient87	Liu pre	R	0.233766	0.802545
	Patient94	Liu pre	NR	0.167749	0.107191
	SRR5088832	Riaz post	NR	0.184127	-0.303063
	SRR5088842	Riaz post	R	0.266667	0.453629
	SRR5088847	Riaz post	NR	0.455556	2.18529
	SRR5088851	Riaz post	NR	0.0888889	-1.17617
	SRR5088852	Riaz post	NR	0.346032	1.18122
	SRR5088855	Riaz post	NR	0.0936508	-1.13251
	SRR5088877	Riaz post	R	0.230952	0.126214
	SRR5088879	Riaz post	NR	0.25	0.300836
	SRR5088882	Riaz post	NR	0.242857	0.235353
	SRR5088886	Riaz post	NR	0.135714	-0.746892
	SRR5088888	Riaz post	NR	0.162698	-0.499512
	SRR5088892	Riaz post	R	0.370635	1.40677
	SRR5088907	Riaz post	NR	0.18254	-0.317615
	SRR5088910	Riaz post	R	0.413492	1.79967
	SRR5088912	Riaz post	NR	0.407937	1.74874
	SRR5088915	Riaz post	NR	0.101587	-1.05976
	SRR5088917	Riaz post	NR	0.263492	0.424526
	SRR5088918	Riaz post	NR	0.272222	0.504561
	SRR5088923	Riaz post	NR	0.250794	0.308112
	SRR5088925	Riaz post	R	0.274603	0.526388
	SRR5088814	Riaz post	NR	0.0944444	-1.12524
	SRR5088816	Riaz post	NR	0.284921	0.620975
	SRR5088820	Riaz post	NR	0.312698	0.875631
	SRR5088823	Riaz post	NR	0.253968	0.337215
	SRR5088825	Riaz post	R	0.215079	-0.0193034
	SRR5088830	Riaz post	NR	0.0785714	-1.27076
	SRR5088833	Riaz post	NR	0.100794	-1.06703
	SRR5088835	Riaz post	R	0.401587	1.69053
	SRR5088837	Riaz post	NR	0.101587	-1.05976
	SRR5088838	Riaz post	NR	0.153968	-0.579547
	SRR5088841	Riaz post	NR	0.203175	-0.128442
	SRR5088845	Riaz post	NR	0.133333	-0.76872
	SRR5088848	Riaz post	NR	0.0690476	-1.35807
	SRR5088854	Riaz post	NR	0.12381	-0.856031
	SRR5088858	Riaz post	NR	0.154762	-0.572271
	SRR5088859	Riaz post	R	0.147619	-0.637754
	SRR5088862	Riaz post	NR	0.160317	-0.52134
	SRR5088870	Riaz post	NR	0.262698	0.41725
	SRR5088871	Riaz post	NR	0.081746	-1.24165
	SRR5088889	Riaz post	NR	0.0833333	-1.2271
	SRR5088893	Riaz post	NR	0.396825	1.64688
	SRR5088894	Riaz post	NR	0.0515873	-1.51814
	SRR5088896	Riaz post	R	0.270635	0.490009
	SRR5088899	Riaz post	NR	0.240476	0.213525
	SRR5088903	Riaz post	NR	0.278571	0.562768
	SRR5088905	Riaz post	NR	0.290476	0.671906
	SRR5088921	Riaz post	NR	0.0793651	-1.26348
	SRR5088927	Riaz post	NR	0.219048	0.0170761
	SRR5088928	Riaz post	R	0.403175	1.70508
	SRR5088821	Riaz pre	NR	0.343651	0.983857
	SRR5088826	Riaz pre	NR	0.146032	-0.556307
	SRR5088831	Riaz pre	NR	0.289683	0.56325
	SRR5088843	Riaz pre	R	0.289683	0.56325
	SRR5088846	Riaz pre	NR	0.37381	1.2189
	SRR5088850	Riaz pre	NR	0.0515873	-1.29237
	SRR5088856	Riaz pre	NR	0.128571	-0.692386
	SRR5088861	Riaz pre	R	0.0849206	-1.03258
	SRR5088878	Riaz pre	R	0.0944444	-0.958358
	SRR5088880	Riaz pre	NR	0.129365	-0.6862
	SRR5088883	Riaz pre	NR	0.342063	0.971486
	SRR5088885	Riaz pre	NR	0.304762	0.680772
	SRR5088887	Riaz pre	NR	0.0952381	-0.952172
	SRR5088891	Riaz pre	R	0.450794	1.81889
	SRR5088906	Riaz pre	NR	0.422222	1.59621
	SRR5088908	Riaz pre	NR	0.161905	-0.432599
	SRR5088909	Riaz pre	NR	0.153175	-0.500638
	SRR5088911	Riaz pre	R	0.0674603	-1.16866
	SRR5088913	Riaz pre	NR	0.184127	-0.259408
	SRR5088914	Riaz pre	NR	0.142063	-0.587234
	SRR5088916	Riaz pre	NR	0.233333	0.124087
	SRR5088922	Riaz pre	NR	0.0833333	-1.04495
	SRR5088924	Riaz pre	R	0.343651	0.983857
	SRR5088813	Riaz pre	NR	0.285714	0.532323
	SRR5088815	Riaz pre	NR	0.307143	0.699328
	SRR5088819	Riaz pre	NR	0.0404762	-1.37896
	SRR5088822	Riaz pre	NR	0.0873016	-1.01403
	SRR5088824	Riaz pre	R	0.476984	2.023
	SRR5088829	Riaz pre	NR	0.0452381	-1.34185
	SRR5088834	Riaz pre	R	0.336508	0.928188
	SRR5088836	Riaz pre	NR	0.165079	-0.407857
	SRR5088839	Riaz pre	NR	0.275397	0.451913
	SRR5088840	Riaz pre	NR	0.251587	0.266351
	SRR5088849	Riaz pre	NR	0.189683	-0.21611
	SRR5088853	Riaz pre	NR	0.0769841	-1.09444
	SRR5088857	Riaz pre	NR	0.0849206	-1.03258
	SRR5088864	Riaz pre	NR	0.0444444	-1.34804
	SRR5088866	Riaz pre	NR	0.312698	0.742626
	SRR5088867	Riaz pre	NR	0.246825	0.229238
	SRR5088872	Riaz pre	NR	0.395238	1.38591
	SRR5088890	Riaz pre	NR	0.102381	-0.896504
	SRR5088895	Riaz pre	NR	0.0309524	-1.45319
	SRR5088897	Riaz pre	R	0.396825	1.39828
	SRR5088898	Riaz pre	NR	0.300794	0.649845
	SRR5088900	Riaz pre	NR	0.151587	-0.513009
	SRR5088904	Riaz pre	NR	0.284921	0.526137
	SRR5088920	Riaz pre	NR	0.10873	-0.847021
	SRR5088926	Riaz pre	NR	0.297619	0.625104
	SRR5088929	Riaz pre	R	0.44127	1.74466
	148-6-5-14_S9.bam	Auslander pre	R	0.0846593	-0.369831
	208-3-11-15_S13.bam	Auslander pre	NR	0.106487	-0.113287
	39-3-31-14_S15.bam	Auslander pre	NR	0.00581395	-1.2965
	42-10-17-14_S3.bam	Auslander pre	NR	0.0481436	-0.799002
	MGH208_031115-1.bam	Auslander pre	NR	0.18982	0.866135
	MGH208_031115-2.bam	Auslander pre	NR	0.134231	0.212787
	MGH39_033114.bam	Auslander pre	NR	0.0511016	-0.764237
	MGH42_101714_1.bam	Auslander pre	NR	0.118217	0.0245755
	MGH42_101714.bam	Auslander pre	NR	0.116789	0.00779222
	115-031814.bam	Auslander pre	NR	0.144431	0.332668
	208-9-10-14_S11.bam	Auslander pre	NR	0.0511016	-0.764237
	MGH272-121914.bam	Auslander pre	NR	0.297634	2.13327
	62-10-2-13_S6.bam	Auslander pre	NR	0.0219298	-1.10709
	MGH422-092815.bam	Auslander pre	R	0.255406	1.63696
	208-5-13-15_S14.bam	Auslander post	NR	0.0730314	-0.527141
	39-10-31-14_S17.bam	Auslander post	NR	0.0787434	-0.464012
	39-8-25-14_S16.bam	Auslander post	NR	0.0671155	-0.592526
	42-11-24-14_S4.bam	Auslander post	NR	0.105059	-0.173165
	42-12-30-14_S5.bam	Auslander post	NR	0.0175439	-1.1404
	62-7-8-14_S8.bam	Auslander post	NR	0.0393717	-0.899155
	MGH208_051315.bam	Auslander post	NR	0.0554876	-0.721039
	MGH39_082514-1.bam	Auslander post	NR	0.0947572	-0.287024
	MGH39_082514-2.bam	Auslander post	NR	0.167891	0.52126
	MGH39_082514-3.bam	Auslander post	NR	0.138617	0.197721
	MGH39_082514-4.bam	Auslander post	NR	0.0466136	-0.819116
	MGH39_082514-5.bam	Auslander post	NR	0.19849	0.859454
	MGH39_103114.bam	Auslander post	NR	0.0743574	-0.512486
	MGH42_112414_1.bam	Auslander post	NR	0.0729294	-0.528269
	MGH42_112414.bam	Auslander post	NR	0.344247	2.47038
	MGH42_122914_1.bam	Auslander post	NR	0.109445	-0.124691
	MGH42_122914-1.bam	Auslander post	NR	0.236332	1.27769
	MGH42_122914-2_1.bam	Auslander post	NR	0.135659	0.165029
	115-041514.bam	Auslander post	NR	0.0919013	-0.318589
	208-10-22-14_S12.bam	Auslander post	NR	0.0657895	-0.607181
	MGH272-020415.bam	Auslander post	NR	0.343023	2.45686
	62-5-27-14_S7.bam	Auslander post	NR	0.0233578	-1.07614
	MGH422-110515.bam	Auslander post	R	0.19696	0.842544
	X190511.10F	PUCH pre	NR	0.128704	-0.166586
	X190511.11F	PUCH pre	NR	0.0648148	-0.637668
	X190511.12F	PUCH pre	NR	0.0208333	-0.961964
	X190511.13F	PUCH pre	NR	0.0592593	-0.678632
	X190511.17F	PUCH pre	NR	0.106944	-0.327027
	X190511.18F	PUCH pre	NR	0.272685	0.895057
	X190511.25F	PUCH pre	NR	0.0916667	-0.439677
	X190511.30F	PUCH pre	NR	0.252315	0.744857
	X190511.31F	PUCH pre	NR	0.151852	0.00409637
	X190511.32F	PUCH pre	NR	0.150926	-0.00273091
	X190511.33F	PUCH pre	NR	0.0185185	-0.979033
	X190511.35F	PUCH pre	NR	0.124074	-0.200722
	X190511.36F	PUCH pre	R	0.146296	-0.0368673
	X190511.38F	PUCH pre	NR	0.111574	-0.29289
	X190511.39F	PUCH pre	R	0.356944	1.51634
	X190511.41F	PUCH pre	NR	0.00462963	-1.08144
	X190511.44F	PUCH pre	NR	0.0208333	-0.961964
	X190511.45F	PUCH pre	R	0.423148	2.00449
	X190511.46F	PUCH pre	NR	0.158796	0.055301
	X190511.47F	PUCH pre	NR	0.0824074	-0.50795
	X190511.48F	PUCH pre	NR	0.0569444	-0.6957
	X190511.4F	PUCH pre	NR	0.0916667	-0.439677
	X190511.52F	PUCH pre	R	0.0291667	-0.900519
	X190511.53F	PUCH pre	NR	0.120833	-0.224618
	X190511.55F	PUCH pre	NR	0.0277778	-0.91076
	X190511.56F	PUCH pre	R	0.166204	0.109919
	X190511.59F	PUCH pre	NR	0.196296	0.331806
	X190511.60F	PUCH pre	R	0.0231481	-0.944896
	X190511.63F	PUCH pre	R	0.162037	0.0791965
	X190511.64F	PUCH pre	NR	0.0509259	-0.740078
	X190511.65F	PUCH pre	R	0.481019	2.4312
	X190511.66F	PUCH pre	R	0.635648	3.57135
	X190511.67F	PUCH pre	R	0.174537	0.171365
	X190511.68F	PUCH pre	R	0.156944	0.0416464
	X190511.69F	PUCH pre	NR	0.0569444	-0.6957
	X190511.70F	PUCH pre	NR	0.1625	0.0826101
	X190511.72F	PUCH pre	NR	0.0361111	-0.849314
	X190511.73F	PUCH pre	NR	0.163889	0.0928511
	X190511.74F	PUCH pre	NR	0.129167	-0.163172
	X190511.75F	PUCH pre	NR	0.0939815	-0.422609
	X190511.76F	PUCH pre	NR	0.0162037	-0.996101
	X190511.77F	PUCH pre	NR	0.208796	0.423974
	X190511.78F	PUCH pre	NR	0.0962963	-0.405541
	X190511.79F	PUCH pre	R	0.475	2.38682
	X190511.7F	PUCH pre	R	0.0861111	-0.480641
	X190511.80F	PUCH pre	NR	0.358796	1.52999
	X190511.81F	PUCH pre	NR	0.037037	-0.842487
	X190511.82F	PUCH pre	NR	0.0347222	-0.859555
	X190511.83F	PUCH pre	NR	0.3625	1.5573
	X190511.84F	PUCH pre	NR	0.100926	-0.371404
	X190511.85F	PUCH pre	R	0.219444	0.502488
	X190511.86F	PUCH pre	NR	0.0925926	-0.43285
	X190511.87F	PUCH pre	NR	0.0546296	-0.712768
	X190511.8F	PUCH pre	NR	0.336111	1.36273
	X190511.9F	PUCH pre	NR	0.0791667	-0.531845

## Sheet: fig2c (Supp1b)
	Figure 2C
	cohort	method	AUC
	Auslander post	RDS	0.818182
	Auslander pre	RDS	0.666667
	Gide post	RDS	0.845679
	Gide pre	RDS	0.689773
	Liu pre	RDS	0.54669
	Puch pre	RDS	0.743902
	Riaz post	RDS	0.766667
	Riaz pre	RDS	0.703846
	Auslander post	TIDE	1
	Auslander pre	TIDE	0.708333
	Gide post	TIDE	0.876543
	Gide pre	TIDE	0.637879
	Liu pre	TIDE	0.564864
	Puch pre	TIDE	0.527875
	Riaz post	TIDE	0.679487
	Riaz pre	TIDE	0.589744
	Auslander post	PD1	1
	Auslander pre	PD1	0.541667
	Gide post	PD1	0.839506
	Gide pre	PD1	0.771212
	Liu pre	PD1	0.495272
	Puch pre	PD1	0.547909
	Riaz post	PD1	0.728205
	Riaz pre	PD1	0.630769
	Auslander post	CTLA4	1
	Auslander pre	CTLA4	0.5
	Gide post	CTLA4	0.938272
	Gide pre	CTLA4	0.707955
	Liu pre	CTLA4	0.582595
	Puch pre	CTLA4	0.729965
	Riaz post	CTLA4	0.569231
	Riaz pre	CTLA4	0.733333
	Auslander post	PDL1	0.954545
	Auslander pre	PDL1	0.958333
	Gide post	PDL1	0.950617
	Gide pre	PDL1	0.795455
	Liu pre	PDL1	0.514184
	Puch pre	PDL1	0.567073
	Riaz post	PDL1	0.546154
	Riaz pre	PDL1	0.54359
	Auslander post	Tex	1
	Auslander pre	Tex	0.791667
	Gide post	Tex	0.938272
	Gide pre	Tex	0.747727
	Liu pre	Tex	0.612293
	Puch pre	Tex	0.83101
	Riaz post	Tex	0.651282
	Riaz pre	Tex	0.635897
	Auslander post	MPS	0.318182
	Auslander pre	MPS	0.375
	Gide post	MPS	0.654321
	Gide pre	MPS	0.528788
	Liu pre	MPS	0.549941
	Puch pre	MPS	0.494774
	Riaz post	MPS	0.348718
	Riaz pre	MPS	0.510256
	Auslander post	IFNG	0.727273
	Auslander pre	IFNG	0.833333
	Gide post	IFNG	0.802469
	Gide pre	IFNG	0.777273
	Liu pre	IFNG	0.592199
	Puch pre	IFNG	0.658537
	Riaz post	IFNG	0.525641
	Riaz pre	IFNG	0.682051
	Auslander post	Cytotoxic	0.818182
	Auslander pre	Cytotoxic	0.5
	Gide post	Cytotoxic	0.950617
	Gide pre	Cytotoxic	0.810606
	Liu pre	Cytotoxic	0.534427
	Puch pre	Cytotoxic	0.724739
	Riaz post	Cytotoxic	0.723077
	Riaz pre	Cytotoxic	0.669231
	Auslander post	Tin	0.954545
	Auslander pre	Tin	0.458333
	Gide post	Tin	0.901235
	Gide pre	Tin	0.699242
	Liu pre	Tin	0.529846
	Puch pre	Tin	0.679443
	Riaz post	Tin	0.576923
	Riaz pre	Tin	0.561538
	Auslander post	resF	0.227273
	Auslander pre	resF	0.833333
	Gide post	resF	0.716049
	Gide pre	resF	0.574242
	Liu pre	resF	0.586288
	Puch pre	resF	0.557491
	Riaz post	resF	0.605128
	Riaz pre	resF	0.507692
	Auslander post	IMPRES	0.5
	Auslander pre	IMPRES	0.75
	Gide post	IMPRES	0.895062
	Gide pre	IMPRES	0.537121
	Liu pre	IMPRES	0.52497
	Puch pre	IMPRES	0.684669
	Riaz post	IMPRES	0.433333
	Riaz pre	IMPRES	0.597436

## Sheet: fig2d
	Figure 2D
	cohort	timepoint	odds ratio
	Gide	post	5
	Gide	pre	2.17391
	Liu	pre	1.28846
	Riaz	post	1.88235
	Riaz	pre	1.45
	Auslander	pre	1
	Auslander	post	2.28571
	PUCH	pre	2.92857

## Sheet: fig2i,j
	Figure 2I,J
	sample	cohort	response	score	scale
	NAV1	livnat_paper	naïve	0.0428845	0.0219662
	RES1	livnat_paper	post-resistant	0.0408534	-0.0720656
	NAV2	livnat_paper	naïve	0.052731	0.477804
	RES2	livnat_paper	post-resistant	0.0453371	0.135506
	NAV3	livnat_paper	naïve	0.0479764	0.257694
	RES3	livnat_paper	post-resistant	0.0336645	-0.404869
	NAV4	livnat_paper	naïve	0.0477963	0.249356
	RES4	livnat_paper	post-resistant	0.0372862	-0.237204
	NAV5	livnat_paper	naïve	0.0611946	0.869622
	RES5	livnat_paper	post-resistant	0.0547311	0.5704
	NAV6	livnat_paper	naïve	0.0392072	-0.148276
	RES6	livnat_paper	post-resistant	0.0365237	-0.272504
	NAV7	livnat_paper	naïve	0.0861474	2.0248
	RES7	livnat_paper	post-resistant	0.0203383	-1.0218
	NAV8	livnat_paper	naïve	0.059977	0.813254
	RES8	livnat_paper	post-resistant	0.0177731	-1.14056
	NAV9	livnat_paper	naïve	0.048317	0.273462
	RES9	livnat_paper	post-resistant	0.0626931	0.938995
	NAV10	livnat_paper	naïve	0.0909783	2.24845
	RES10	livnat_paper	post-resistant	0.0294996	-0.59768
	NAV11	livnat_paper	naïve	0.0485835	0.285797
	RES11	livnat_paper	post-resistant	0.0145386	-1.2903
	NAV12	livnat_paper	naïve	0.0512866	0.410938
	RES12	livnat_paper	post-resistant	0.0285313	-0.642511
	NAV13	livnat_paper	naïve	0.029069	-0.617616
	RES13	livnat_paper	post-resistant	0.0309179	-0.532024
	NAV14	livnat_paper	naïve	0.0504816	0.373668
	RES14	livnat_paper	post-resistant	0.0283314	-0.651765
	NAV15	livnat_paper	naïve	0.0519033	0.439484
	RES15	livnat_paper	post-resistant	0.0369339	-0.253514
	NAV16	livnat_paper	naïve	0.0198949	-1.04233
	RES16	livnat_paper	post-resistant	0.0228626	-0.904939
	NAV17	livnat_paper	naïve	0.0476043	0.240464
	RES17	livnat_paper	post-resistant	0.0104661	-1.47883
	NAV18	livnat_paper	naïve	0.0459183	0.162413
	RES18	livnat_paper	post-resistant	0.0316902	-0.49627
	NAV19	livnat_paper	naïve	0.0794541	1.71494
	RES19	livnat_paper	post-resistant	0.0257034	-0.773426
	NAV20	livnat_paper	naïve	0.0345391	-0.36438
	RES20	livnat_paper	post-resistant	0.0284613	-0.645751
	NAV21	livnat_paper	naïve	0.0533661	0.507205
	RES21	livnat_paper	post-resistant	0.0303126	-0.560045
	NAV22	livnat_paper	naïve	0.0411078	-0.0602868
	RES22	livnat_paper	post-resistant	0.0306441	-0.544697
	NAV23	livnat_paper	naïve	0.0482115	0.268574
	RES23	livnat_paper	post-resistant	0.0336776	-0.404264
	NAV24	livnat_paper	naïve	0.0889863	2.15623
	RES24	livnat_paper	post-resistant	0.0220567	-0.942246
	NAV25	livnat_paper	naïve	0.0957509	2.46939
	RES25	livnat_paper	post-resistant	0.0455859	0.147025
	NAV26	livnat_paper	naïve	0.0593424	0.783876
	RES26	livnat_paper	post-resistant	0.0211991	-0.981948
	NAV27	livnat_paper	naïve	0.0805975	1.76787
	RES27	livnat_paper	post-resistant	0.0233025	-0.884572
	NAV28	livnat_paper	naïve	0.0367542	-0.261834
	RES28	livnat_paper	post-resistant	0.0357738	-0.307222
	NAV29	livnat_paper	naïve	0.0713017	1.33752
	RES29	livnat_paper	post-resistant	0.0058791	-1.69118
	NAV30	livnat_paper	naïve	0.0279257	-0.670543
	RES30	livnat_paper	post-resistant	0.028488	-0.644514
	NAV31	livnat_paper	naïve	0.0331799	-0.427305
	RES31	livnat_paper	post-resistant	0.0216018	-0.963305
	NAV32	livnat_paper	naïve	0.0294674	-0.599175
	RES32	livnat_paper	post-resistant	0.012902	-1.36606
	NAV33	livnat_paper	naïve	0.0884063	2.12938
	RES33	livnat_paper	post-resistant	0.0297567	-0.585782
	NAV34	livnat_paper	naïve	0.0404804	-0.0893333
	RES34	livnat_paper	post-resistant	0.0223975	-0.926473
	NAV35	livnat_paper	naïve	0.0801145	1.74551
	RES35	livnat_paper	post-resistant	0.0298645	-0.58079
	NAV36	livnat_paper	naïve	0.0698186	1.26887
	RES36	livnat_paper	post-resistant	0.0252013	-0.79667
	NAV37	livnat_paper	naïve	0.0331037	-0.430833
	RES37	livnat_paper	post-resistant	0.0283799	-0.649521
	NAV38	livnat_paper	naïve	0.0343707	-0.372176
	RES38	livnat_paper	post-resistant	0.0256501	-0.775895
	NAV39	livnat_paper	naïve	0.0243561	-0.835797
	RES39	livnat_paper	post-resistant	0.0393257	-0.14279
	NAV40	livnat_paper	naïve	0.0253333	-0.790558
	RES40	livnat_paper	post-resistant	0.0441479	0.0804535
	NAV41	livnat_paper	naïve	0.072886	1.41087
	RES41	livnat_paper	post-resistant	0.0404628	-0.0901484
	NAV42	livnat_paper	naïve	0.0541916	0.54542
	RES42	livnat_paper	post-resistant	0.0190062	-1.08347
	NAV43	livnat_paper	naïve	0.0572028	0.684826
	RES43	livnat_paper	post-resistant	0.0356211	-0.314292
	NAV44	livnat_paper	naïve	0.0428903	0.0222349
	RES44	livnat_paper	post-resistant	0.0317085	-0.495423
	NAV45	livnat_paper	naïve	0.0574156	0.694673
	RES45	livnat_paper	post-resistant	0.0219917	-0.945259
	NAV46	livnat_paper	naïve	0.0511784	0.405925
	RES46	livnat_paper	post-resistant	0.0327676	-0.446393
	NAV47	livnat_paper	naïve	0.0953063	2.44881
	RES47	livnat_paper	post-resistant	0.0316315	-0.498989
	NAV48	livnat_paper	naïve	0.0948321	2.42686
	RES48	livnat_paper	post-resistant	0.0145461	-1.28995
	NAV49	livnat_paper	naïve	0.0374141	-0.231283
	RES49	livnat_paper	post-resistant	0.0113888	-1.43611
	NAV50	livnat_paper	naïve	0.0283436	-0.651201
	RES50	livnat_paper	post-resistant	0.0358348	-0.304396
	NAV51	livnat_paper	naïve	0.0508032	0.388559
	RES51	livnat_paper	post-resistant	0.0553943	0.601099
	NAV52	livnat_paper	naïve	0.0454717	0.141738
	RES52	livnat_paper	post-resistant	0.0409484	-0.0676676
	NAV53	livnat_paper	naïve	0.0877893	2.10081
	RES53	livnat_paper	post-resistant	0.0306492	-0.544462
	NAV54	livnat_paper	naïve	0.0474223	0.232042
	RES54	livnat_paper	post-resistant	0.0451821	0.12833
	NAV55	livnat_paper	naïve	0.0527578	0.479045
	RES55	livnat_paper	post-resistant	0.0393862	-0.139987
	NAV56	livnat_paper	naïve	0.07756	1.62725
	RES56	livnat_paper	post-resistant	0.0226884	-0.913006
	NAV57	livnat_paper	naïve	0.0172753	-1.1636
	RES57	livnat_paper	post-resistant	0.0383842	-0.186376
	NAV58	livnat_paper	naïve	0.0569265	0.672035
	RES58	livnat_paper	post-resistant	0.024523	-0.82807
	NAV59	livnat_paper	naïve	0.0313449	-0.512254
	RES59	livnat_paper	post-resistant	0.0157294	-1.23517
	NAV60	livnat_paper	naïve	0.0531721	0.498223
	RES60	livnat_paper	post-resistant	0.0394513	-0.136974
	NAV61	livnat_paper	naïve	0.0460215	0.167193
	RES61	livnat_paper	post-resistant	0.0389236	-0.161403
	NAV62	livnat_paper	naïve	0.0583301	0.737013
	RES62	livnat_paper	post-resistant	0.0445529	0.0992027
	NAV63	livnat_paper	naïve	0.0496068	0.333172
	RES63	livnat_paper	post-resistant	0.0425317	0.00563376
	NAV64	livnat_paper	naïve	0.0568282	0.66748
	RES64	livnat_paper	post-resistant	0.0197295	-1.04998
	NAV65	livnat_paper	naïve	0.0889818	2.15602
	RES65	livnat_paper	post-resistant	0.0235559	-0.872841
	NAV66	livnat_paper	naïve	0.0598673	0.808177
	RES66	livnat_paper	post-resistant	0.0227623	-0.909583
	NAV67	livnat_paper	naïve	0.05085	0.390723
	RES67	livnat_paper	post-resistant	0.0461549	0.173365
	NAV68	livnat_paper	naïve	0.0603696	0.831429
	RES68	livnat_paper	post-resistant	0.0379761	-0.205267
	NAV69	livnat_paper	naïve	0.0612919	0.874129
	RES69	livnat_paper	post-resistant	0.0427037	0.0135941
	NAV70	livnat_paper	naïve	0.039994	-0.11185
	RES70	livnat_paper	post-resistant	0.0377116	-0.217513
	NAV71	livnat_paper	naïve	0.0639084	0.995255
	RES71	livnat_paper	post-resistant	0.0216603	-0.9606
	NAV72	livnat_paper	naïve	0.0269756	-0.71453
	RES72	livnat_paper	post-resistant	0.0323228	-0.466985
	NAV73	livnat_paper	naïve	0.0529864	0.489626
	RES73	livnat_paper	post-resistant	0.039618	-0.129254
	NAV74	livnat_paper	naïve	0.0377283	-0.216738
	RES74	livnat_paper	post-resistant	0.0216074	-0.963048
	NAV75	livnat_paper	naïve	0.038227	-0.193649
	RES75	livnat_paper	post-resistant	0.0112552	-1.4423
	NAV76	livnat_paper	naïve	0.0543141	0.551091
	RES76	livnat_paper	post-resistant	0.0427584	0.0161274
	NAV77	livnat_paper	naïve	0.0672042	1.14783
	RES77	livnat_paper	post-resistant	0.0186733	-1.09888
	NAV78	livnat_paper	naïve	0.0435854	0.0544148
	RES78	livnat_paper	post-resistant	0.020209	-1.02778
	NAV79	livnat_paper	naïve	0.0473293	0.227736
	RES79	livnat_paper	post-resistant	0.0317019	-0.495728
	NAV80	livnat_paper	naïve	0.0923398	2.31147
	RES80	livnat_paper	post-resistant	0.0270138	-0.712762
	NAV81	livnat_paper	naïve	0.0719687	1.3684
	RES81	livnat_paper	post-resistant	0.0282444	-0.65579
	NAV82	livnat_paper	naïve	0.0830717	1.88241
	RES82	livnat_paper	post-resistant	0.0170093	-1.17591
	NAV83	livnat_paper	naïve	0.015743	-1.23454
	RES83	livnat_paper	post-resistant	0.0125272	-1.38341
	NAV84	livnat_paper	naïve	0.0648544	1.03905
	RES84	livnat_paper	post-resistant	0.024984	-0.806731
	NAV85	livnat_paper	naïve	0.0493326	0.320477
	RES85	livnat_paper	post-resistant	0.0136046	-1.33353
	NAV86	livnat_paper	naïve	0.0564856	0.65162
	RES86	livnat_paper	post-resistant	0.0497996	0.342095
	NAV87	livnat_paper	naïve	0.0541604	0.543977
	RES87	livnat_paper	post-resistant	0.0179386	-1.1329
	NAV88	livnat_paper	naïve	0.0352133	-0.33317
	RES88	livnat_paper	post-resistant	0.0458082	0.157315
	NAV89	livnat_paper	naïve	0.0302463	-0.563113
	RES89	livnat_paper	post-resistant	0.0351041	-0.338223
	NAV90	livnat_paper	naïve	0.023426	-0.878856
	RES90	livnat_paper	post-resistant	0.0153766	-1.2515
	NAV91	livnat_paper	naïve	0.089739	2.19107
	RES91	livnat_paper	post-resistant	0.0195931	-1.0563
	NAV92	livnat_paper	naïve	0.084375	1.94275
	RES92	livnat_paper	post-resistant	0.0206779	-1.00608
	NAV93	livnat_paper	naïve	0.0484523	0.279723
	RES93	livnat_paper	post-resistant	0.019237	-1.07278
	NAV94	livnat_paper	naïve	0.0997847	2.65613
	RES94	livnat_paper	post-resistant	0.0348261	-0.351094
	NAV95	livnat_paper	naïve	0.0391746	-0.149785
	RES95	livnat_paper	post-resistant	0.0288271	-0.628817
	NAV96	livnat_paper	naïve	0.0353291	-0.327808
	RES96	livnat_paper	post-resistant	0.0204402	-1.01708
	NAV97	livnat_paper	naïve	0.0442571	0.0855073
	RES97	livnat_paper	post-resistant	0.0352722	-0.330443
	NAV98	livnat_paper	naïve	0.0516149	0.426136
	RES98	livnat_paper	post-resistant	0.0155134	-1.24517
	NAV99	livnat_paper	naïve	0.0652385	1.05683
	RES99	livnat_paper	post-resistant	0.0133124	-1.34706
	NAV100	livnat_paper	naïve	0.0926569	2.32615
	RES100	livnat_paper	post-resistant	0.0353962	-0.324701
	NAV101	livnat_paper	naïve	0.0540541	0.539057
	RES101	livnat_paper	post-resistant	0.0303592	-0.557888
	NAV102	livnat_paper	naïve	0.043092	0.0315732
	RES102	livnat_paper	post-resistant	0.0300466	-0.57236
	NAV103	livnat_paper	naïve	0.0452585	0.131866
	RES103	livnat_paper	post-resistant	0.0433775	0.0447865
	NAV104	livnat_paper	naïve	0.0468884	0.207321
	RES104	livnat_paper	post-resistant	0.0358505	-0.30367
	NAV105	livnat_paper	naïve	0.110475	3.15104
	RES105	livnat_paper	post-resistant	0.0575518	0.700982
	NAV106	livnat_paper	naïve	0.0728739	1.41031
	RES106	livnat_paper	post-resistant	0.0191077	-1.07877
	NAV107	livnat_paper	naïve	0.0829697	1.87769
	RES107	livnat_paper	post-resistant	0.0359259	-0.300181
	NAV108	livnat_paper	naïve	0.0462645	0.17844
	RES108	livnat_paper	post-resistant	0.056018	0.629976
	NAV109	livnat_paper	naïve	0.0825786	1.85958
	RES109	livnat_paper	post-resistant	0.0344735	-0.367418
	NAV110	livnat_paper	naïve	0.116178	3.41507
	RES110	livnat_paper	post-resistant	0.0204293	-1.01759
	NAV111	livnat_paper	naïve	0.0443843	0.0913982
	RES111	livnat_paper	post-resistant	0.0195668	-1.05752
	NAV112	livnat_paper	naïve	0.08157	1.81289
	RES112	livnat_paper	post-resistant	0.0273887	-0.695403
	NAV113	livnat_paper	naïve	0.0539951	0.536324
	RES113	livnat_paper	post-resistant	0.0412421	-0.0540704
	NAV114	livnat_paper	naïve	0.0353005	-0.329133
	RES114	livnat_paper	post-resistant	0.0305106	-0.550877
	NAV115	livnat_paper	naïve	0.0825093	1.85638
	RES115	livnat_paper	post-resistant	0.0509649	0.396043
	NAV116	livnat_paper	naïve	0.0530552	0.492813
	RES116	livnat_paper	post-resistant	0.0283227	-0.652166
	NAV117	livnat_paper	naïve	0.0786558	1.67798
	RES117	livnat_paper	post-resistant	0.021207	-0.981585
	NAV118	livnat_paper	naïve	0.0482743	0.271481
	RES118	livnat_paper	post-resistant	0.0210742	-0.987734
	NAV119	livnat_paper	naïve	0.11189	3.21652
	RES119	livnat_paper	post-resistant	0.0239288	-0.855581
	NAV120	livnat_paper	naïve	0.0394312	-0.137905
	RES120	livnat_paper	post-resistant	0.0247102	-0.819405
	NAV121	livnat_paper	naïve	0.0572918	0.688942
	RES121	livnat_paper	post-resistant	0.0182096	-1.12035
	NAV122	livnat_paper	naïve	0.0648289	1.03787
	RES122	livnat_paper	post-resistant	0.0117416	-1.41978
	NAV123	livnat_paper	naïve	0.0317988	-0.49124
	RES123	livnat_paper	post-resistant	0.0321898	-0.473141
	NAV124	livnat_paper	naïve	0.0546717	0.567649
	RES124	livnat_paper	post-resistant	0.0384131	-0.185038
	NAV125	livnat_paper	naïve	0.0398848	-0.116904
	RES125	livnat_paper	post-resistant	0.0261757	-0.751559
	NAV126	livnat_paper	naïve	0.0413347	-0.0497827
	RES126	livnat_paper	post-resistant	0.0141933	-1.30628
	NAV127	livnat_paper	naïve	0.0562261	0.639606
	RES127	livnat_paper	post-resistant	0.0312491	-0.516689
	NAV128	livnat_paper	naïve	0.0481289	0.264752
	RES128	livnat_paper	post-resistant	0.00699209	-1.63966
	NAV129	livnat_paper	naïve	0.118966	3.54411
	RES129	livnat_paper	post-resistant	0.0218677	-0.951
	NAV130	livnat_paper	naïve	0.0415591	-0.0393934
	RES130	livnat_paper	post-resistant	0.0205642	-1.01134
	NAV131	livnat_paper	naïve	0.0222604	-0.932819
	RES131	livnat_paper	post-resistant	0.0320115	-0.481395
	NAV132	livnat_paper	naïve	0.0243139	-0.837754
	RES132	livnat_paper	post-resistant	0.023715	-0.865478
	NAV133	livnat_paper	naïve	0.061023	0.861677
	RES133	livnat_paper	post-resistant	0.0337293	-0.401869
	NAV134	livnat_paper	naïve	0.0569501	0.673123
	RES134	livnat_paper	post-resistant	0.0201405	-1.03096
	NAV135	livnat_paper	naïve	0.05222	0.454147
	RES135	livnat_paper	post-resistant	0.0209676	-0.992667
	NAV136	livnat_paper	naïve	0.0748214	1.50047
	RES136	livnat_paper	post-resistant	0.0151123	-1.26374
	NAV137	livnat_paper	naïve	0.0607718	0.85005
	RES137	livnat_paper	post-resistant	0.0658695	1.08604
	NAV138	livnat_paper	naïve	0.0736505	1.44626
	RES138	livnat_paper	post-resistant	0.0338342	-0.397012
	NAV139	livnat_paper	naïve	0.0271425	-0.706802
	RES139	livnat_paper	post-resistant	0.0616953	0.892802
	NAV140	livnat_paper	naïve	0.0751838	1.51724
	RES140	livnat_paper	post-resistant	0.0327292	-0.448168
	NAV141	livnat_paper	naïve	0.0341842	-0.380813
	RES141	livnat_paper	post-resistant	0.0251571	-0.798715
	NAV142	livnat_paper	naïve	0.047122	0.218138
	RES142	livnat_paper	post-resistant	0.0292139	-0.610907
	NAV143	livnat_paper	naïve	0.071303	1.33759
	RES143	livnat_paper	post-resistant	0.0458958	0.161372
	NAV144	livnat_paper	naïve	0.0147281	-1.28152
	RES144	livnat_paper	post-resistant	0.0394084	-0.138961
	NAV145	livnat_paper	naïve	0.0649905	1.04535
	RES145	livnat_paper	post-resistant	0.0319648	-0.483557
	NAV146	livnat_paper	naïve	0.0505423	0.37648
	RES146	livnat_paper	post-resistant	0.0454981	0.142962
	NAV147	livnat_paper	naïve	0.0327335	-0.447971
	RES147	livnat_paper	post-resistant	0.0226402	-0.915234
	NAV148	livnat_paper	naïve	0.0506474	0.381343
	RES148	livnat_paper	post-resistant	0.0145213	-1.29109
	NAV149	livnat_paper	naïve	0.0410714	-0.0619723
	RES149	livnat_paper	post-resistant	0.0260965	-0.755228
	NAV150	livnat_paper	naïve	0.0653955	1.0641
	RES150	livnat_paper	post-resistant	0.0465941	0.193699
	NAV151	livnat_paper	naïve	0.0997881	2.65629
	RES151	livnat_paper	post-resistant	0.0233782	-0.881068
	NAV152	livnat_paper	naïve	0.0784289	1.66747
	RES152	livnat_paper	post-resistant	0.0319584	-0.483852
	NAV153	livnat_paper	naïve	0.0571284	0.68138
	RES153	livnat_paper	post-resistant	0.0153185	-1.25419
	NAV154	livnat_paper	naïve	0.053306	0.504425
	RES154	livnat_paper	post-resistant	0.0247694	-0.816663
	NAV155	livnat_paper	naïve	0.0322872	-0.468631
	RES155	livnat_paper	post-resistant	0.0342296	-0.378711
	NAV156	livnat_paper	naïve	0.0444594	0.0948723
	RES156	livnat_paper	post-resistant	0.0307771	-0.538541
	NAV157	livnat_paper	naïve	0.076217	1.56508
	RES157	livnat_paper	post-resistant	0.0356088	-0.314859
	NAV158	livnat_paper	naïve	0.0386904	-0.172197
	RES158	livnat_paper	post-resistant	0.0240247	-0.85114
	NAV159	livnat_paper	naïve	0.0290567	-0.618188
	RES159	livnat_paper	post-resistant	0.0409454	-0.0678042
	NAV160	livnat_paper	naïve	0.0440766	0.0771542
	RES160	livnat_paper	post-resistant	0.0233035	-0.884527
	NAV161	livnat_paper	naïve	0.0453157	0.134515
	RES161	livnat_paper	post-resistant	0.0472426	0.223719
	NAV162	livnat_paper	naïve	0.0350534	-0.340572
	RES162	livnat_paper	post-resistant	0.0375045	-0.227099
	NAV163	livnat_paper	naïve	0.118277	3.51221
	RES163	livnat_paper	post-resistant	0.00475063	-1.74342
	NAV164	livnat_paper	naïve	0.0284133	-0.647973
	RES164	livnat_paper	post-resistant	0.0391313	-0.151787
	NAV165	livnat_paper	naïve	0.0469836	0.211731
	RES165	livnat_paper	post-resistant	0.0304149	-0.55531
	NAV166	livnat_paper	naïve	0.0514154	0.416898
	RES166	livnat_paper	post-resistant	0.0300127	-0.57393
	NAV167	livnat_paper	naïve	0.047027	0.213739
	RES167	livnat_paper	post-resistant	0.0223046	-0.930772
	NAV168	livnat_paper	naïve	0.039411	-0.138841
	RES168	livnat_paper	post-resistant	0.00823935	-1.58192
	NAV169	livnat_paper	naïve	0.0616842	0.892287
	RES169	livnat_paper	post-resistant	0.0381678	-0.196392
	NAV170	livnat_paper	naïve	0.0313919	-0.510082
	RES170	livnat_paper	post-resistant	0.0355938	-0.315553
	NAV171	livnat_paper	naïve	0.034249	-0.377812
	RES171	livnat_paper	post-resistant	0.015267	-1.25657
	NAV172	livnat_paper	naïve	0.0287584	-0.631998
	RES172	livnat_paper	post-resistant	0.0131324	-1.35539
	NAV173	livnat_paper	naïve	0.0531058	0.495156
	RES173	livnat_paper	post-resistant	0.0598522	0.807477
	NAV174	livnat_paper	naïve	0.106261	2.95595
	RES174	livnat_paper	post-resistant	0.018284	-1.1169
	NAV175	livnat_paper	naïve	0.108091	3.04065
	RES175	livnat_paper	post-resistant	0.0272109	-0.703637
	NAV176	livnat_paper	naïve	0.0754132	1.52786
	RES176	livnat_paper	post-resistant	0.0391527	-0.150797
	NAV177	livnat_paper	naïve	0.0666938	1.12421
	RES177	livnat_paper	post-resistant	0.0317139	-0.495173
	NAV178	livnat_paper	naïve	0.049756	0.340078
	RES178	livnat_paper	post-resistant	0.0205161	-1.01357
	NAV179	livnat_paper	naïve	0.0327172	-0.448727
	RES179	livnat_paper	post-resistant	0.0145753	-1.28859
	NAV180	livnat_paper	naïve	0.0295406	-0.595784
	RES180	livnat_paper	post-resistant	0.0332351	-0.424751
	NAV181	livnat_paper	naïve	0.0618953	0.902063
	RES181	livnat_paper	post-resistant	0.0459227	0.162617
	NAV182	livnat_paper	naïve	0.0592899	0.781447
	RES182	livnat_paper	post-resistant	0.0161385	-1.21623
	NAV183	livnat_paper	naïve	0.0462818	0.179241
	RES183	livnat_paper	post-resistant	0.0234427	-0.878083
	NAV184	livnat_paper	naïve	0.0377165	-0.217286
	RES184	livnat_paper	post-resistant	0.0226252	-0.915928
	NAV185	livnat_paper	naïve	0.0772441	1.61263
	RES185	livnat_paper	post-resistant	0.0352867	-0.32977
	NAV186	livnat_paper	naïve	0.0489431	0.302445
	RES186	livnat_paper	post-resistant	0.0221917	-0.935999
	NAV187	livnat_paper	naïve	0.0447819	0.109806
	RES187	livnat_paper	post-resistant	0.0137174	-1.32831
	NAV188	livnat_paper	naïve	0.0546297	0.565701
	RES188	livnat_paper	post-resistant	0.031203	-0.518826
	NAV189	livnat_paper	naïve	0.0410729	-0.061904
	RES189	livnat_paper	post-resistant	0.0358559	-0.303422
	NAV190	livnat_paper	naïve	0.0213031	-0.977137
	RES190	livnat_paper	post-resistant	0.0326689	-0.450963
	NAV191	livnat_paper	naïve	0.0483511	0.275038
	RES191	livnat_paper	post-resistant	0.0361205	-0.29117
	NAV192	livnat_paper	naïve	0.0396339	-0.128521
	RES192	livnat_paper	post-resistant	0.00985863	-1.50695
	NAV193	livnat_paper	naïve	0.0852267	1.98218
	RES193	livnat_paper	post-resistant	0.0324016	-0.463336
	NAV194	livnat_paper	naïve	0.0661404	1.09858
	RES194	livnat_paper	post-resistant	0.0224399	-0.924509
	NAV195	livnat_paper	naïve	0.0714071	1.3424
	RES195	livnat_paper	post-resistant	0.0181494	-1.12314
	NAV196	livnat_paper	naïve	0.0616292	0.889743
	RES196	livnat_paper	post-resistant	0.0395079	-0.134353
	NAV197	livnat_paper	naïve	0.0549992	0.58281
	RES197	livnat_paper	post-resistant	0.0214101	-0.972181
	NAV198	livnat_paper	naïve	0.0676484	1.1684
	RES198	livnat_paper	post-resistant	0.0331951	-0.426602
	NAV199	livnat_paper	naïve	0.0490669	0.308176
	RES199	livnat_paper	post-resistant	0.0446694	0.104597
	NAV200	livnat_paper	naïve	0.0549291	0.579565
	RES200	livnat_paper	post-resistant	0.0260568	-0.757065

## Sheet: fig3a-c (supp2a-i)
	Figure 3A: RDI network interactions
	interaction	ligand cell	receptor cell	ligand gene	receptor gene	ligand-receptor pair	annotation	# of cohort models	Odds Ratio (on-tx)	FDR (on-tx)	Odds Ratio (pre-tx)	FDR (pre-tx)	Hazard Ratio (overall survival)	FDR (overall survival)	Hazard Ratio (progression free survival)	FDR (progression free survival)
	Bcell_CAF_CCL13_CCR1	Bcell	CAF	CCL13	CCR1	CCL13_CCR1	chemotaxis	1	4.471334545654186	0.022437	1.67831	0.095618	0.0994802	0.654817	0.0603447	0.768547
	Bcell_Macrophage_CCL25_CCR9	Bcell	Macrophage	CCL25	CCR9	CCL25_CCR9	chemotaxis	1	3.8812048974803393	0.0623232	1.98741	0.0625937	-0.305397	0.630001	-0.496779	0.0552085
	Bcell_Macrophage_IL34_CSF1R	Bcell	Macrophage	IL34	CSF1R	IL34_CSF1R	NA	1	1	1	0.746637	0.75087	0.0418292	0.855231	0.0532763	0.800223
	Bcell_Macrophage_TGFB2_TGFBR1;TGFBR2	Bcell	Macrophage	TGFB2	TGFBR1;TGFBR2	TGFB2_TGFBR1;TGFBR2	NA	2	0.7084518810828665	1	1.00942	1	-0.190008	0.799988	-0.0835802	0.800223
	Bcell_Macrophage_TNFSF10_TNFRSF10D	Bcell	Macrophage	TNFSF10	TNFRSF10D	TNFSF10_TNFRSF10D	NA	1	2.2264183686211885	0.507262	1.03051	1	-0.044498	0.855231	0.167029	0.740387
	Bcell_Mal_TGFB2_ACVRL1;TGFBR2	Bcell	Mal	TGFB2	ACVRL1;TGFBR2	TGFB2_ACVRL1;TGFBR2	NA	1	1.6834837112751926	0.727084	1.03524	1	-0.234148	0.331478	0.235707	0.454906
	Bcell_Mal_TGFB2_TGFBR1;TGFBR2	Bcell	Mal	TGFB2	TGFBR1;TGFBR2	TGFB2_TGFBR1;TGFBR2	NA	3	0.540308320172467	0.727084	1.17237	1	-0.273078	0.331478	-0.0376119	0.852964
	Bcell_NK_CCL26_CCR3	Bcell	NK	CCL26	CCR3	CCL26_CCR3	chemotaxis	1	4.041282290586102	0.139074	1.24009	0.494863	-0.281982	0.548981	0.00344682	0.986031
	Bcell_NK_CXCL16_CXCR6	Bcell	NK	CXCL16	CXCR6	CXCL16_CXCR6	chemotaxis	2	8.369794178521412	0.00411138	1.93118	0.10366	-0.227006	0.548981	-0.087938	0.875561
	Bcell_NK_JAM3_ITGAM;ITGB2	Bcell	NK	JAM3	ITGAM;ITGB2	JAM3_ITGAM;ITGB2	cell-adhesion/LTEM	1	2.540137717300951	0.240647	1.54842	0.249184	-0.1827	0.548981	-0.267263	0.813043
	Bcell_NK_TGFB2_TGFBR1;TGFBR2	Bcell	NK	TGFB2	TGFBR1;TGFBR2	TGFB2_TGFBR1;TGFBR2	NA	1	0.6694117594933913	1	0.768252	0.494863	-0.00791938	0.973364	0.168396	0.813043
	Bcell_pDC_TGFB3_TGFBR1;TGFBR2	Bcell	pDC	TGFB3	TGFBR1;TGFBR2	TGFB3_TGFBR1;TGFBR2	NA	2	2.8635252486336737	0.0906074	1.53921	0.13269	-0.443947	0.0571231	-0.419138	0.0504767
	Bcell_TCD4_JAM3_JAM3	Bcell	TCD4	JAM3	JAM3	JAM3_JAM3	cell-adhesion/LTEM	2	2.6316511096118793	0.220203	0.994726	1	0.0995728	0.6195	0.0672188	0.716695
	Bcell_TCD8_CXCL11_CXCR3	Bcell	TCD8	CXCL11	CXCR3	CXCL11_CXCR3	chemotaxis	1	1.0581481128631798	1	1.76063	0.0940474	-0.406932	0.182531	-0.101575	0.625231
	Bcell_TCD8_CXCL13_CXCR3	Bcell	TCD8	CXCL13	CXCR3	CXCL13_CXCR3	chemotaxis	1	0.6694117594933913	1	2.12148	0.0357698	-0.365694	0.182531	-0.120034	0.625231
	Bcell_TCD8_CXCL16_CXCR6	Bcell	TCD8	CXCL16	CXCR6	CXCL16_CXCR6	chemotaxis	3	2.633506208467386	0.324727	1.75792	0.0785137	-0.465202	0.148277	-0.386309	0.197064
	Bcell_TCD8_LGALS9_HAVCR2	Bcell	TCD8	LGALS9	HAVCR2	LGALS9_HAVCR2	checkpoint/inhibitory	1	0.3497883940174838	0.445925	1.1478	0.608121	0.059864	0.756042	0.0931396	0.625231
	CAF_Bcell_CCL2_CCR2	CAF	Bcell	CCL2	CCR2	CCL2_CCR2	chemotaxis	3	2.3354366244717744	0.253631	2.17729	0.00678363	-0.681122	0.00702774	-0.538631	0.0192859
	CAF_Bcell_CCL3_CCR1	CAF	Bcell	CCL3	CCR1	CCL3_CCR1	chemotaxis	2	2.2264183686211885	0.253631	1.23632	0.575745	0.0196698	0.952252	0.0410097	0.915832
	CAF_Endo_TGFB1_TGFBR1;TGFBR2	CAF	Endo	TGFB1	TGFBR1;TGFBR2	TGFB1_TGFBR1;TGFBR2	NA	1	3.7842918037717266	0.0354864	2.08863	0.0156383	-0.254722	0.276358	-0.229492	0.260998
	CAF_Macrophage_CCL11_CCR3	CAF	Macrophage	CCL11	CCR3	CCL11_CCR3	chemotaxis	1	1.18290211415843	1	1.67017	0.119754	-0.347959	0.209357	-0.196058	0.467088
	CAF_Macrophage_CCL2_CCR2	CAF	Macrophage	CCL2	CCR2	CCL2_CCR2	chemotaxis	1	2.8635252486336737	0.181215	1.65032	0.119754	-0.335912	0.209357	-0.154576	0.467088
	CAF_Macrophage_CCL25_CCR9	CAF	Macrophage	CCL25	CCR9	CCL25_CCR9	chemotaxis	1	4.728182846583184	0.024338	1.72813	0.119754	-0.453835	0.209357	-0.941029	0.00307909
	CAF_Macrophage_CCL27_CCR2	CAF	Macrophage	CCL27	CCR2	CCL27_CCR2	chemotaxis	1	0.21314818086048162	0.233341	0.902972	0.783437	0.0546152	0.791583	0.138766	0.467088
	CAF_Mal_TGFB1_ACVRL1;TGFBR2	CAF	Mal	TGFB1	ACVRL1;TGFBR2	TGFB1_ACVRL1;TGFBR2	NA	1	5.851848099899762	0.00136549	2.17258	0.0018288	-0.509398	0.0131865	-0.404344	0.0293264
	CAF_NK_CCL20_CCR6	CAF	NK	CCL20	CCR6	CCL20_CCR6	chemotaxis	1	5.40772686943065	0.0136013	2.48945	0.0109939	-0.368398	0.482781	-0.347976	0.169869
	CAF_NK_CCL7_CCR3	CAF	NK	CCL7	CCR3	CCL7_CCR3	chemotaxis	1	1.867433900661755	0.410163	3.03809	0.000271102	-0.158011	0.629378	-0.398164	0.169869
	CAF_NK_CXCL2_CXCR2	CAF	NK	CXCL2	CXCR2	CXCL2_CXCR2	chemotaxis	1	2.8635252486336737	0.12081	2.17577	0.013116	-0.104597	0.643851	-0.338724	0.169869
	CAF_NK_TGFB1_TGFBR1;TGFBR2	CAF	NK	TGFB1	TGFBR1;TGFBR2	TGFB1_TGFBR1;TGFBR2	NA	3	3.7842918037717266	0.0709727	1.50106	0.164087	-0.258469	0.482781	-0.0406717	0.831148
	CAF_pDC_IFNB1_IFNAR1;IFNAR2	CAF	pDC	IFNB1	IFNAR1;IFNAR2	IFNB1_IFNAR1;IFNAR2	pro-inflammatory	1	2.0526787303148675	0.289813	1.77169	0.210571	-0.464054	0.190972	-0.647955	0.0794062
	CAF_pDC_TGFB1_TGFBR1;TGFBR2	CAF	pDC	TGFB1	TGFBR1;TGFBR2	TGFB1_TGFBR1;TGFBR2	NA	2	4.089312707411651	0.0711301	2.52803	0.00343157	-0.485663	0.138869	-0.472163	0.0794062
	CAF_pDC_TGFB3_ACVRL1;TGFBR2	CAF	pDC	TGFB3	ACVRL1;TGFBR2	TGFB3_ACVRL1;TGFBR2	NA	1	5.851848099899762	0.00546197	1.41116	0.259485	-0.32199	0.190972	-0.175163	0.342546
	CAF_pDC_TGFB3_TGFBR1;TGFBR2	CAF	pDC	TGFB3	TGFBR1;TGFBR2	TGFB3_TGFBR1;TGFBR2	NA	1	1.9826984197010553	0.309309	1.19255	0.505412	-0.193022	0.373798	-0.211634	0.342546
	CAF_skinDC_CCL11_CCR3	CAF	skinDC	CCL11	CCR3	CCL11_CCR3	chemotaxis	1	2.2691699595101658	0.369319	1.70536	0.0907117	-0.297025	0.629019	-0.232774	0.792412
	CAF_skinDC_CCL3_CCR1	CAF	skinDC	CCL3	CCR1	CCL3_CCR1	chemotaxis	1	3.3222461908064385	0.0773056	1.76517	0.0907117	0.0211126	0.941307	0.0964367	0.914625
	CAF_skinDC_CCL7_CCR1	CAF	skinDC	CCL7	CCR1	CCL7_CCR1	chemotaxis	1	2.540137717300951	0.270728	2.03215	0.0270344	0.0252698	0.941307	-0.0202694	0.914625
	CAF_TCD8_ALCAM_CD6	CAF	TCD8	ALCAM	CD6	ALCAM_CD6	activating/co-stimulatory	2	2.451276738293922	0.368835	0.679403	0.236782	0.127847	0.577587	0.458592	0.0631995
	CAF_TCD8_CCL2_CCR2	CAF	TCD8	CCL2	CCR2	CCL2_CCR2	chemotaxis	3	4.79876478138986	0.0247067	2.72857	0.00124843	-0.409036	0.269718	-0.512303	0.0631995
	CAF_TCD8_CXCL11_CXCR3	CAF	TCD8	CXCL11	CXCR3	CXCL11_CXCR3	chemotaxis	1	1.4927304099018412	0.503445	1.53879	0.207648	-0.361087	0.269718	-0.232341	0.658852
	CAF_TCD8_CXCL13_CXCR3	CAF	TCD8	CXCL13	CXCR3	CXCL13_CXCR3	chemotaxis	2	5.36080740861356	0.0351152	1.78526	0.120011	-0.441333	0.269718	-0.00469453	0.982755
	CAF_TCD8_CXCL16_CXCR6	CAF	TCD8	CXCL16	CXCR6	CXCL16_CXCR6	chemotaxis	2	4.735733322135862	0.0247067	1.48183	0.207648	-0.316955	0.269718	-0.070156	0.860277
	CAF_TCD8_CXCL9_CXCR3	CAF	TCD8	CXCL9	CXCR3	CXCL9_CXCR3	chemotaxis	1	4.735733322135862	0.0247067	1.95184	0.0545711	-0.246738	0.33831	-0.119167	0.825967
	Endo_Bcell_CCL13_CCR2	Endo	Bcell	CCL13	CCR2	CCL13_CCR2	chemotaxis	1	1.438047241316389	0.649018	4.63786	1.38376e-06	-0.690964	0.0153962	-0.493959	0.0426379
	Endo_Bcell_CCL2_CCR2	Endo	Bcell	CCL2	CCR2	CCL2_CCR2	chemotaxis	3	2.8478558795060307	0.144729	3.65319	2.27468e-06	-0.595599	0.0153962	-0.489256	0.0426379
	Endo_Bcell_CCL20_CCR6	Endo	Bcell	CCL20	CCR6	CCL20_CCR6	chemotaxis	3	8.220572589625393	0.0711301	1.65239	0.107491	-0.0268178	0.905559	0.0729371	0.707001
	Endo_Bcell_VCAM1_ITGA4;ITGB1	Endo	Bcell	VCAM1	ITGA4;ITGB1	VCAM1_ITGA4;ITGB1	cell-adhesion/LTEM	2	4.089312707411651	0.0711301	1.5769	0.139745	-0.180661	0.585266	0.0965195	0.707001
	Endo_CAF_CCL13_CCR1	Endo	CAF	CCL13	CCR1	CCL13_CCR1	chemotaxis	1	1.8192071985738536	1	3.49365	4.73144e-05	-0.392776	0.114691	-0.195033	0.328544
	Endo_CAF_CXCL1_CXCR2	Endo	CAF	CXCL1	CXCR2	CXCL1_CXCR2	chemotaxis	1	1.1732809925545404	1	0.735193	0.566509	0.414525	0.114691	0.65443	0.00887213
	Endo_Macrophage_CCL13_CCR1	Endo	Macrophage	CCL13	CCR1	CCL13_CCR1	chemotaxis	1	1.18290211415843	1	2.50618	0.0203534	-0.391689	0.157511	-0.0124674	0.956663
	Endo_Macrophage_CCL2_CCR2	Endo	Macrophage	CCL2	CCR2	CCL2_CCR2	chemotaxis	1	0.6499642030693276	1	1.65032	0.0898152	-0.333931	0.157511	-0.249782	0.336267
	Endo_Macrophage_CCL25_CCR9	Endo	Macrophage	CCL25	CCR9	CCL25_CCR9	chemotaxis	1	4.728182846583184	0.0182535	2.06893	0.0298731	-0.515098	0.136871	-0.954765	0.00273798
	Endo_NK_CCL13_CCR1	Endo	NK	CCL13	CCR1	CCL13_CCR1	chemotaxis	1	0.8697369345672208	1	2.53316	0.0207176	-0.40468	0.243123	-0.288043	0.519393
	Endo_NK_CCL13_CCR3	Endo	NK	CCL13	CCR3	CCL13_CCR3	chemotaxis	2	1.7762491228520632	0.66756	4.28578	7.44978e-06	-0.809396	0.0117705	-0.510684	0.0763328
	Endo_NK_CCL20_CCR6	Endo	NK	CCL20	CCR6	CCL20_CCR6	chemotaxis	1	Inf	0.0094807	1.53879	0.17304	0.0124597	0.956717	0.0729371	0.707001
	Endo_NK_CXCL10_CXCR3	Endo	NK	CXCL10	CXCR3	CXCL10_CXCR3	chemotaxis	1	1.9826984197010553	0.66756	1.72232	0.0708061	-0.263546	0.287585	-0.194407	0.519393
	Endo_NK_ICAM2_ITGAL;ITGB2	Endo	NK	ICAM2	ITGAL;ITGB2	ICAM2_ITGAL;ITGB2	cell-adhesion/LTEM	1	1.4927304099018412	0.66756	1.61653	0.118489	-0.366389	0.243123	-0.12199	0.652987
	Endo_pDC_CXCL10_CXCR3	Endo	pDC	CXCL10	CXCR3	CXCL10_CXCR3	chemotaxis	1	1.1234923767323042	1	2.85112	9.03469e-05	-0.478344	0.0317847	-0.424253	0.0312843
	Endo_skinDC_CCL13_CCR1	Endo	skinDC	CCL13	CCR1	CCL13_CCR1	chemotaxis	2	1.8192071985738536	0.764025	2.96189	0.000959325	-0.28215	0.590652	-0.167973	0.578779
	Endo_skinDC_CCL13_CCR2	Endo	skinDC	CCL13	CCR2	CCL13_CCR2	chemotaxis	1	1.18290211415843	1	3.78078	2.16733e-05	-0.796628	0.00923693	-0.556676	0.0353338
	Endo_skinDC_CCL20_CCR6	Endo	skinDC	CCL20	CCR6	CCL20_CCR6	chemotaxis	3	0	0.764025	1.29345	0.434737	0.164336	0.758119	0.215527	0.578779
	Endo_skinDC_CCL3_CCR1	Endo	skinDC	CCL3	CCR1	CCL3_CCR1	chemotaxis	1	4.089312707411651	0.177825	1.86209	0.190917	0.14855	0.758119	0.186592	0.578779
	Endo_skinDC_JAM3_JAM3	Endo	skinDC	JAM3	JAM3	JAM3_JAM3	cell-adhesion/LTEM	3	2.955352114265616	0.322841	1.5514	0.184844	0.0628344	0.758119	0.102826	0.578779
	Endo_TCD8_CXCL1_CXCR2	Endo	TCD8	CXCL1	CXCR2	CXCL1_CXCR2	chemotaxis	2	1.8192071985738536	0.61122	1.69493	0.110784	0.200902	0.373749	0.120052	0.932565
	Endo_TCD8_CXCL10_CXCR3	Endo	TCD8	CXCL10	CXCR3	CXCL10_CXCR3	chemotaxis	3	9.228863083083366	0.00984599	2.82028	0.00153657	-0.222857	0.373749	-0.0169812	0.932565
	Endo_TCD8_CXCL13_CXCR3	Endo	TCD8	CXCL13	CXCR3	CXCL13_CXCR3	chemotaxis	1	3.2671565113625674	0.111325	2.38856	0.00495769	-0.293385	0.373749	-0.0910693	0.932565
	Macrophage_Bcell_CCL13_CCR2	Macrophage	Bcell	CCL13	CCR2	CCL13_CCR2	chemotaxis	1	2.2264183686211885	0.317039	2.8256	0.000595452	-0.596052	0.0621761	-0.160004	0.501867
	Macrophage_Bcell_CCL2_CCR2	Macrophage	Bcell	CCL2	CCR2	CCL2_CCR2	chemotaxis	2	1.1936549370766394	0.72481	1.95184	0.0303173	-0.384999	0.142597	-0.152914	0.501867
	Macrophage_Bcell_CCL20_CCR6	Macrophage	Bcell	CCL20	CCR6	CCL20_CCR6	chemotaxis	1	4.041282290586102	0.115895	1.27592	0.410983	-0.000555958	0.997957	0.129722	0.501867
	Macrophage_Bcell_IL10_IL10RA;IL10RB	Macrophage	Bcell	IL10	IL10RA;IL10RB	IL10_IL10RA;IL10RB	NA	2	10.223246327012387	0.00122349	1.87357	0.0321618	-0.308971	0.214257	-0.302051	0.340063
	Macrophage_Bcell_TNFSF10_TNFRSF10A	Macrophage	Bcell	TNFSF10	TNFRSF10A	TNFSF10_TNFRSF10A	NA	1	3.18011101460221	0.115895	1.95184	0.0303173	-0.505208	0.099733	-0.384766	0.340063
	Macrophage_CAF_CCL13_CCR1	Macrophage	CAF	CCL13	CCR1	CCL13_CCR1	chemotaxis	1	2.955352114265616	0.129136	2.2862	0.00525753	-0.337301	0.226946	-0.0437419	0.817685
	Macrophage_CAF_CCL24_CCR3	Macrophage	CAF	CCL24	CCR3	CCL24_CCR3	chemotaxis	1	4.089312707411651	0.0533476	1.17237	0.568247	0.159945	0.446338	-0.119633	0.817685
	Macrophage_CAF_TNFSF10_TNFRSF10D	Macrophage	CAF	TNFSF10	TNFRSF10D	TNFSF10_TNFRSF10D	NA	2	9.881216858162409	8.78668e-05	2.10868	0.00525753	-0.287274	0.226946	-0.269182	0.419977
	Macrophage_Endo_CXCL2_CXCR2	Macrophage	Endo	CXCL2	CXCR2	CXCL2_CXCR2	chemotaxis	1	1.3288811663825728	0.756589	1.51351	0.275839	-0.1018	0.627545	-0.172835	0.376066
	Macrophage_Endo_CXCL5_CXCR2	Macrophage	Endo	CXCL5	CXCR2	CXCL5_CXCR2	chemotaxis	1	3.7842918037717266	0.0709727	1.18801	0.560299	0.126781	0.627545	0.183671	0.376066
	Macrophage_NK_CCL20_CCR6	Macrophage	NK	CCL20	CCR6	CCL20_CCR6	chemotaxis	1	3.2671565113625674	0.111325	1.23556	0.485471	-0.0210014	0.983394	-0.0215267	0.911217
	Macrophage_NK_CX3CL1_CX3CR1	Macrophage	NK	CX3CL1	CX3CR1	CX3CL1_CX3CR1	chemotaxis	3	11.72358237495306	0.0993801	1.52011	0.358154	-0.0155165	0.983394	0.0736271	0.911217
	Macrophage_NK_JAM3_JAM3	Macrophage	NK	JAM3	JAM3	JAM3_JAM3	cell-adhesion/LTEM	1	0.6280690842717808	0.571873	1.39214	0.358154	0.00414733	0.983394	-0.130624	0.911217
	Macrophage_pDC_SIGLEC1_SPN	Macrophage	pDC	SIGLEC1	SPN	SIGLEC1_SPN	cell-adhesion/LTEM	2	3.1726025664780892	0.0631747	2.7549	5.5355e-05	-0.594744	0.00435089	-0.347128	0.0608628
	Macrophage_skinDC_CCL13_CCR1	Macrophage	skinDC	CCL13	CCR1	CCL13_CCR1	chemotaxis	1	2.6316511096118793	0.275254	2.17149	0.00524856	-0.352258	0.126574	-0.0930494	0.629369
	Macrophage_skinDC_CCL13_CCR2	Macrophage	skinDC	CCL13	CCR2	CCL13_CCR2	chemotaxis	1	2.6316511096118793	0.275254	3.16813	0.00012317	-0.738736	0.00762272	-0.195134	0.529062
	Macrophage_skinDC_CCL13_CCR3	Macrophage	skinDC	CCL13	CCR3	CCL13_CCR3	chemotaxis	2	0.8697369345672208	1	2.298	0.00457912	-0.741798	0.00762272	-0.154755	0.565794
	Macrophage_skinDC_SIGLEC1_SPN	Macrophage	skinDC	SIGLEC1	SPN	SIGLEC1_SPN	cell-adhesion/LTEM	2	6.791045677982594	0.00970599	4.39416	1.96316e-07	-0.635683	0.00762272	-0.395282	0.0974592
	Macrophage_skinDC_TNFSF10_TNFRSF10D	Macrophage	skinDC	TNFSF10	TNFRSF10D	TNFSF10_TNFRSF10D	NA	1	10.86394434499109	7.71366e-05	2.36959	0.00146258	-0.643904	0.00762272	-0.536747	0.0270198
	Macrophage_TCD4_CD48_CD2	Macrophage	TCD4	CD48	CD2	CD48_CD2	activating/co-stimulatory	1	0.8624998656125519	1	2.31676	0.0042016	-0.253915	0.326209	-0.206843	0.735642
	Macrophage_TCD4_JAM3_JAM3	Macrophage	TCD4	JAM3	JAM3	JAM3_JAM3	cell-adhesion/LTEM	3	3.2671565113625674	0.222651	1.19976	0.578234	0.201897	0.326209	0.109025	0.735642
	Macrophage_TCD4_SIGLEC1_SPN	Macrophage	TCD4	SIGLEC1	SPN	SIGLEC1_SPN	cell-adhesion/LTEM	1	0.7553396935905627	1	2.48187	0.0042016	-0.307526	0.326209	-0.0671103	0.735642
	Macrophage_TCD8_CX3CL1_CX3CR1	Macrophage	TCD8	CX3CL1	CX3CR1	CX3CL1_CX3CR1	chemotaxis	1	0.8697369345672208	1	0.979495	1	-0.0338779	0.885018	0.0450373	0.982607
	Macrophage_TCD8_CXCL1_CXCR2	Macrophage	TCD8	CXCL1	CXCR2	CXCL1_CXCR2	chemotaxis	1	1.8043427996554222	0.478502	1.10255	0.970066	0.0757549	0.885018	-0.163484	0.982607
	Macrophage_TCD8_CXCL10_CXCR3	Macrophage	TCD8	CXCL10	CXCR3	CXCL10_CXCR3	chemotaxis	2	2.955352114265616	0.255719	1.96782	0.0672361	-0.240283	0.710941	-0.00425752	0.982607
	Macrophage_TCD8_CXCL11_CXCR3	Macrophage	TCD8	CXCL11	CXCR3	CXCL11_CXCR3	chemotaxis	1	2.551099995852861	0.255719	1.43261	0.547138	-0.30295	0.710941	-0.0387918	0.982607
	Macrophage_TCD8_CXCL9_CXCR3	Macrophage	TCD8	CXCL9	CXCR3	CXCL9_CXCR3	chemotaxis	1	3.2671565113625674	0.255719	1.33521	0.626951	-0.199423	0.710941	0.0595498	0.982607
	Mal_Bcell_CCL2_CCR2	Mal	Bcell	CCL2	CCR2	CCL2_CCR2	chemotaxis	4	2.8635252486336737	0.135911	2.75911	0.000498558	-0.489516	0.0799287	-0.324477	0.29227
	Mal_Bcell_CCL21_CCR7	Mal	Bcell	CCL21	CCR7	CCL21_CCR7	chemotaxis	1	2.633506208467386	0.135911	1.74039	0.0767191	-0.0769499	0.722804	-0.248196	0.365438
	Mal_Bcell_CCL3_CCR1	Mal	Bcell	CCL3	CCR1	CCL3_CCR1	chemotaxis	1	2.6316511096118793	0.220203	1.67529	0.177678	0.236557	0.703206	0.0530417	0.897332
	Mal_CAF_CCL3_CCR1	Mal	CAF	CCL3	CCR1	CCL3_CCR1	chemotaxis	3	17.430065417881984	0.000833399	3.59874	0.000880937	-0.283181	0.690978	-0.402513	0.702535
	Mal_CAF_CCL4_CCR5	Mal	CAF	CCL4	CCR5	CCL4_CCR5	chemotaxis	1	2.955352114265616	0.129136	2.58933	0.00921821	-0.257727	0.690978	0.156897	0.858363
	Mal_CAF_CCL7_CCR1	Mal	CAF	CCL7	CCR1	CCL7_CCR1	chemotaxis	1	2.726205237214146	0.129136	2.04765	0.00921821	0.0369446	0.856171	-0.0330569	0.858363
	Mal_Endo_CXCL13_CXCR3	Mal	Endo	CXCL13	CXCR3	CXCL13_CXCR3	chemotaxis	2	5.844013779668333	0.00670873	3.40454	4.8006e-05	-0.595206	0.055035	-0.639315	0.0142122
	Mal_Endo_CXCL2_CXCR2	Mal	Endo	CXCL2	CXCR2	CXCL2_CXCR2	chemotaxis	4	2.6316511096118793	0.293604	1.66834	0.0925707	-0.149811	0.643409	-0.172793	0.520246
	Mal_Endo_TGFB1_TGFBR1;TGFBR2	Mal	Endo	TGFB1	TGFBR1;TGFBR2	TGFB1_TGFBR1;TGFBR2	NA	1	2.8635252486336737	0.181215	2.1842	0.0148256	-0.254722	0.552717	-0.229492	0.520246
	Mal_Endo_TGFB3_TGFBR1;TGFBR2	Mal	Endo	TGFB3	TGFBR1;TGFBR2	TGFB3_TGFBR1;TGFBR2	NA	1	1.6018748780600096	0.518124	1.49086	0.194207	-0.102434	0.643409	-0.0720496	0.716668
	Mal_Macrophage_CCL3_CCR1	Mal	Macrophage	CCL3	CCR1	CCL3_CCR1	chemotaxis	2	10.568996702553264	0.000456935	3.8962	4.6765e-05	-0.274186	0.376656	-0.294284	0.372339
	Mal_Macrophage_CCL3_CCR5	Mal	Macrophage	CCL3	CCR5	CCL3_CCR5	chemotaxis	3	14.214331363772345	0.00035161	5.51893	1.00259e-06	-0.9087	0.0161624	-0.89933	0.0216412
	Mal_NK_CCL2_CCR2	Mal	NK	CCL2	CCR2	CCL2_CCR2	chemotaxis	2	4.089312707411651	0.0513717	2.38248	0.00786004	-0.101892	0.709203	-0.34652	0.202272
	Mal_NK_CCL20_CCR6	Mal	NK	CCL20	CCR6	CCL20_CCR6	chemotaxis	3	5.043867772142261	0.0214518	1.50106	0.17776	-0.0593498	0.785249	-0.0907731	0.745717
	Mal_NK_CCL3_CCR1	Mal	NK	CCL3	CCR1	CCL3_CCR1	chemotaxis	1	7.215452465633951	0.0244394	2.14399	0.0666637	0.231181	0.538671	-0.0974103	0.803779
	Mal_NK_CCL3_CCR5	Mal	NK	CCL3	CCR5	CCL3_CCR5	chemotaxis	3	21.46230316231072	0.000675627	7.3666	3.52311e-07	-0.700238	0.164866	-0.727082	0.143244
	Mal_NK_CCL7_CCR3	Mal	NK	CCL7	CCR3	CCL7_CCR3	chemotaxis	1	1.362583755791044	0.703005	3.31809	0.000225889	-0.24854	0.37142	-0.386045	0.143244
	Mal_NK_CXCL13_CXCR3	Mal	NK	CXCL13	CXCR3	CXCL13_CXCR3	chemotaxis	1	4.735733322135862	0.0244394	1.69795	0.0712069	-0.39825	0.164866	-0.258446	0.291675
	Mal_NK_CXCL16_CXCR6	Mal	NK	CXCL16	CXCR6	CXCL16_CXCR6	chemotaxis	1	1.9826984197010553	0.365547	1.79319	0.056647	-0.238649	0.37142	-0.105214	0.745717
	Mal_NK_HLA-C_KIR2DS4	Mal	NK	HLA-C	KIR2DS4	HLA-C_KIR2DS4	activating/co-stimulatory	1	2.2691699595101658	0.400096	2.07777	0.0331701	-0.247972	0.37142	-0.3288	0.202272
	Mal_NK_HLA-F_KIR3DL2	Mal	NK	HLA-F	KIR3DL2	HLA-F_KIR3DL2	checkpoint/inhibitory	1	8.427716004074846	0.00231064	2.52803	0.00278815	-0.426516	0.164866	-0.385956	0.143244
	Mal_NK_HLA-G_KIR2DL4	Mal	NK	HLA-G	KIR2DL4	HLA-G_KIR2DL4	checkpoint/inhibitory	1	2.6316511096118793	0.286264	1.66834	0.0902565	-0.447119	0.164866	-0.191394	0.487107
	Mal_NK_HLA-G_KIR3DL2	Mal	NK	HLA-G	KIR3DL2	HLA-G_KIR3DL2	checkpoint/inhibitory	1	5.42926361188489	0.0244394	1.71164	0.100955	-0.352847	0.315677	-0.0856896	0.745717
	Mal_NK_MICA_KLRK1	Mal	NK	MICA	KLRK1	MICA_KLRK1	activating/co-stimulatory	1	3.923745052561224	0.0369004	1.2957	0.343812	-0.325855	0.311072	-0.563588	0.0840845
	Mal_NK_MICB_KLRK1	Mal	NK	MICB	KLRK1	MICB_KLRK1	activating/co-stimulatory	1	8.697092378812188	0.000675627	2.6366	0.00158603	-0.57804	0.156937	-0.560037	0.0840845
	Mal_pDC_CXCL13_CXCR3	Mal	pDC	CXCL13	CXCR3	CXCL13_CXCR3	chemotaxis	2	1.4392060778718554	0.867085	3.16956	2.14896e-05	-0.593691	0.0147592	-0.616545	0.00361565
	Mal_pDC_TGFB1_TGFBR1;TGFBR2	Mal	pDC	TGFB1	TGFBR1;TGFBR2	TGFB1_TGFBR1;TGFBR2	NA	2	4.089312707411651	0.106695	2.2726	0.00375545	-0.482642	0.0537114	-0.472163	0.0362695
	Mal_pDC_TGFB2_TGFBR1;TGFBR2	Mal	pDC	TGFB2	TGFBR1;TGFBR2	TGFB2_TGFBR1;TGFBR2	NA	3	1.0581481128631798	1	0.932751	0.888568	-0.0990736	0.670646	0.0978568	0.629602
	Mal_skinDC_CCL2_CCR2	Mal	skinDC	CCL2	CCR2	CCL2_CCR2	chemotaxis	1	1.9580385996989589	0.243828	2.30037	0.00280611	-0.587565	0.026885	-0.301257	0.344382
	Mal_skinDC_CCL21_CCR7	Mal	skinDC	CCL21	CCR7	CCL21_CCR7	chemotaxis	3	4.242045871696776	0.0597162	1.27592	0.410983	-0.0694309	0.738356	0.0480476	0.798105
	Mal_skinDC_CCL3_CCR1	Mal	skinDC	CCL3	CCR1	CCL3_CCR1	chemotaxis	3	11.539766544807467	0.00239113	4.48905	0.000271042	-0.433659	0.354751	-0.40332	0.390989
	Mal_TCD4_CCL21_CCR7	Mal	TCD4	CCL21	CCR7	CCL21_CCR7	chemotaxis	2	4.735733322135862	0.0370601	1.35392	0.432373	-0.214021	0.462066	0.0438165	0.866015
	Mal_TCD4_CCL4_CCR5	Mal	TCD4	CCL4	CCR5	CCL4_CCR5	chemotaxis	1	0.854413246248434	1	0.936674	1	-0.515529	0.462066	-0.134098	0.866015
	Mal_TCD4_MICB_KLRK1	Mal	TCD4	MICB	KLRK1	MICB_KLRK1	activating/co-stimulatory	2	1.867433900661755	0.615244	2.11009	0.0366357	-0.0695199	0.758338	0.0342472	0.866015
	Mal_TCD8_CCL2_CCR2	Mal	TCD8	CCL2	CCR2	CCL2_CCR2	chemotaxis	1	1.9580385996989589	0.351271	1.84704	0.0644202	-0.158802	0.605579	-0.390879	0.230021
	Mal_TCD8_CCL27_CCR2	Mal	TCD8	CCL27	CCR2	CCL27_CCR2	chemotaxis	1	2.451276738293922	0.351271	1.50518	0.332182	-0.347437	0.469668	-0.165553	0.79981
	Mal_TCD8_CCL3_CCR5	Mal	TCD8	CCL3	CCR5	CCL3_CCR5	chemotaxis	2	10.568996702553264	0.00314337	4.07648	0.000591122	-0.869544	0.121829	-0.904873	0.0823553
	Mal_TCD8_CXCL10_CXCR3	Mal	TCD8	CXCL10	CXCR3	CXCL10_CXCR3	chemotaxis	1	2.2356954752802545	0.351271	2.17149	0.0209942	-0.243727	0.469668	-0.0273619	0.890651
	Mal_TCD8_CXCL11_CXCR3	Mal	TCD8	CXCL11	CXCR3	CXCL11_CXCR3	chemotaxis	2	7.215452465633951	0.0326076	1.74659	0.0965943	-0.386831	0.381928	-0.0387918	0.890651
	Mal_TCD8_CXCL12_CXCR4	Mal	TCD8	CXCL12	CXCR4	CXCL12_CXCR4	chemotaxis	3	1.18290211415843	1	0.981069	1	-0.0533851	0.808061	0.102306	0.79981
	Mal_TCD8_CXCL2_CXCR2	Mal	TCD8	CXCL2	CXCR2	CXCL2_CXCR2	chemotaxis	3	2.551099995852861	0.306863	1.67017	0.109097	-0.0686108	0.808061	-0.142781	0.79981
	Mal_TCD8_MICB_KLRK1	Mal	TCD8	MICB	KLRK1	MICB_KLRK1	activating/co-stimulatory	3	6.3768003063819325	0.00314337	1.69795	0.0965943	-0.30725	0.381928	-0.173426	0.79981
	NK_Bcell_CCL2_CCR2	NK	Bcell	CCL2	CCR2	CCL2_CCR2	chemotaxis	3	1.4401935096668321	1	1.81377	0.0386876	-0.437057	0.0693859	-0.468368	0.03024
	NK_Bcell_CCL3_CCR1	NK	Bcell	CCL3	CCR1	CCL3_CCR1	chemotaxis	1	0.9633626234671836	1	0.892671	0.862007	0.143128	0.636172	0.15639	0.648649
	NK_Bcell_TNFSF10_TNFRSF10A	NK	Bcell	TNFSF10	TNFRSF10A	TNFSF10_TNFRSF10A	NA	2	0.854413246248434	1	2.92249	0.000362216	-0.490609	0.0693859	-0.544215	0.03024
	NK_CAF_CCL3_CCR5	NK	CAF	CCL3	CCR5	CCL3_CCR5	chemotaxis	1	2.8478558795060307	0.108547	1.08153	0.865662	0.283946	0.324917	0.462337	0.132924
	NK_CAF_TNFSF10_TNFRSF10D	NK	CAF	TNFSF10	TNFRSF10D	TNFSF10_TNFRSF10D	NA	4	15.084607465508304	3.39266e-06	2.55947	0.000552777	-0.260353	0.324917	-0.30948	0.132924
	NK_Endo_JAM3_JAM3	NK	Endo	JAM3	JAM3	JAM3_JAM3	cell-adhesion/LTEM	1	2.2691699595101658	0.369319	1.17033	0.627936	-0.00607171	0.980685	0.0522563	0.830171
	NK_Endo_TGFB1_TGFBR1;TGFBR2	NK	Endo	TGFB1	TGFBR1;TGFBR2	TGFB1_TGFBR1;TGFBR2	NA	1	3.7842918037717266	0.0532295	1.49916	0.319968	0.0481303	0.980685	0.066977	0.830171
	NK_Endo_TNFSF10_TNFRSF10C	NK	Endo	TNFSF10	TNFRSF10C	TNFSF10_TNFRSF10C	NA	1	7.506307968245001	0.00155397	2.08567	0.0237174	-0.427122	0.178352	-0.234594	0.678794
	NK_Macrophage_CCL25_CCR9	NK	Macrophage	CCL25	CCR9	CCL25_CCR9	chemotaxis	3	4.298975578721153	0.0319508	1.59569	0.166964	-0.545717	0.0355061	-0.524417	0.0800301
	NK_Macrophage_CCL3_CCR5	NK	Macrophage	CCL3	CCR5	CCL3_CCR5	chemotaxis	2	4.089312707411651	0.0711301	2.46237	0.026319	-0.904983	0.0355061	-0.37819	0.404751
	NK_Macrophage_IL34_CSF1R	NK	Macrophage	IL34	CSF1R	IL34_CSF1R	NA	1	0.47695127734957615	0.678619	1.29121	0.436946	0.125087	0.76566	0.159946	0.560492
	NK_Macrophage_JAM3_JAM3	NK	Macrophage	JAM3	JAM3	JAM3_JAM3	cell-adhesion/LTEM	2	0.6280690842717808	0.653569	1.39214	0.318359	0.00414733	0.983394	-0.130624	0.560492
	NK_Macrophage_MIF_CD74	NK	Macrophage	MIF	CD74	MIF_CD74	pro-inflammatory	1	1.8646864884663668	0.468098	1.47102	0.286372	0.181225	0.598369	0.21325	0.404751
	NK_Macrophage_TGFB1_TGFBR1;TGFBR2	NK	Macrophage	TGFB1	TGFBR1;TGFBR2	TGFB1_TGFBR1;TGFBR2	NA	1	5.8398799718949	0.0153228	1.1504	0.662927	-0.0927471	0.774542	0.101588	0.596733
	NK_Macrophage_TNFSF10_TNFRSF10C	NK	Macrophage	TNFSF10	TNFRSF10C	TNFSF10_TNFRSF10C	NA	1	2.540137717300951	0.288777	2.04765	0.026319	-0.606153	0.0355061	-0.398203	0.133414
	NK_Macrophage_TNFSF10_TNFRSF10D	NK	Macrophage	TNFSF10	TNFRSF10D	TNFSF10_TNFRSF10D	NA	2	5.40772686943065	0.0153228	2.0698	0.026319	-0.443757	0.0752417	-0.461303	0.0800301
	NK_Mal_TNFSF10_TNFRSF10C	NK	Mal	TNFSF10	TNFRSF10C	TNFSF10_TNFRSF10C	NA	3	15.084607465508304	3.39266e-06	2.27734	0.00319697	-0.307612	0.142926	-0.253714	0.183488
	NK_Mal_TNFSF10_TNFRSF10D	NK	Mal	TNFSF10	TNFRSF10D	TNFSF10_TNFRSF10D	NA	3	13.39865763443943	3.7353e-06	2.09644	0.00391641	-0.415541	0.0808646	-0.312688	0.18115
	NK_pDC_JAM3_JAM3	NK	pDC	JAM3	JAM3	JAM3_JAM3	cell-adhesion/LTEM	1	0.68395295878839	0.592149	1.22661	0.400683	-0.192118	0.382072	-0.246675	0.291641
	NK_pDC_TGFB1_TGFBR1;TGFBR2	NK	pDC	TGFB1	TGFBR1;TGFBR2	TGFB1_TGFBR1;TGFBR2	NA	2	6.8970762887859935	0.00414409	1.90417	0.066156	-0.204043	0.382072	-0.225704	0.291641
	NK_skinDC_CCL2_CCR2	NK	skinDC	CCL2	CCR2	CCL2_CCR2	chemotaxis	2	2.2264183686211885	0.326097	2.33827	0.00637376	-0.458487	0.168794	-0.277271	0.429447
	NK_skinDC_CCL21_CCR7	NK	skinDC	CCL21	CCR7	CCL21_CCR7	chemotaxis	1	3.5848721755670026	0.0936865	1.55808	0.157225	-0.15296	0.587316	0.087796	0.839558
	NK_skinDC_CCL25_CCR9	NK	skinDC	CCL25	CCR9	CCL25_CCR9	chemotaxis	4	3.197371923415438	0.163285	1.35622	0.347611	-0.202049	0.559545	0.0540984	0.839558
	NK_skinDC_CCL3_CCR1	NK	skinDC	CCL3	CCR1	CCL3_CCR1	chemotaxis	1	1.9826984197010553	0.347972	2.30022	0.0598391	-0.711086	0.189952	-0.400017	0.550382
	NK_skinDC_CCL3_CCR5	NK	skinDC	CCL3	CCR5	CCL3_CCR5	chemotaxis	1	0.19549586252910606	0.163285	1.06717	0.856164	-0.135296	0.740041	0.0695572	0.839558
	NK_skinDC_CX3CL1_CX3CR1	NK	skinDC	CX3CL1	CX3CR1	CX3CL1_CX3CR1	chemotaxis	1	0.8624998656125519	1	1.85982	0.0690898	-0.0772512	0.740041	-0.0637265	0.839558
	NK_skinDC_TNFSF10_TNFRSF10C	NK	skinDC	TNFSF10	TNFRSF10C	TNFSF10_TNFRSF10C	NA	3	15.882759651315581	8.66826e-06	2.44295	0.00437656	-0.312338	0.351658	-0.43894	0.156798
	NK_skinDC_TNFSF10_TNFRSF10D	NK	skinDC	TNFSF10	TNFRSF10D	TNFSF10_TNFRSF10D	NA	2	15.084607465508304	8.66826e-06	2.71578	0.00129647	-0.587703	0.0615086	-0.514362	0.0675753
	NK_skinDC_XCL1_XCR1	NK	skinDC	XCL1	XCR1	XCL1_XCR1	chemotaxis	1	4.242045871696776	0.0936865	1.55992	0.205035	-0.220384	0.559545	-0.130875	0.839558
	NK_TCD4_CCL2_CCR2	NK	TCD4	CCL2	CCR2	CCL2_CCR2	chemotaxis	1	0.6738692860222575	0.964716	1.37682	0.347676	-0.306748	0.366249	-0.393174	0.217989
	NK_TCD4_CCL21_CCR7	NK	TCD4	CCL21	CCR7	CCL21_CCR7	chemotaxis	2	3.923745052561224	0.173558	1.77551	0.100221	-0.131437	0.876438	0.124237	0.823149
	NK_TCD4_CCL3_CCR5	NK	TCD4	CCL3	CCR5	CCL3_CCR5	chemotaxis	1	0.378416506140678	0.784464	0.807475	0.706368	0.0871633	0.878717	0.0334781	0.935102
	NK_TCD4_CD48_CD2	NK	TCD4	CD48	CD2	CD48_CD2	activating/co-stimulatory	2	0.9470964769445185	1	2.04765	0.0307274	-0.304588	0.366249	-0.233212	0.545162
	NK_TCD4_CX3CL1_CX3CR1	NK	TCD4	CX3CL1	CX3CR1	CX3CL1_CX3CR1	chemotaxis	2	0.4478693691517466	0.784464	1.6878	0.12759	-0.105881	0.878717	-0.0421388	0.935102
	NK_TCD4_CXCL13_CXCR5	NK	TCD4	CXCL13	CXCR5	CXCL13_CXCR5	chemotaxis	1	3.18011101460221	0.173558	3.29321	0.000274199	-0.723645	0.0308886	-0.714102	0.00780113
	NK_TCD4_F11R_F11R	NK	TCD4	F11R	F11R	F11R_F11R	cell-adhesion/LTEM	5	0.8624998656125519	1	1.29333	0.347676	0.317555	0.316605	0.164495	0.720663
	NK_TCD4_JAM3_JAM3	NK	TCD4	JAM3	JAM3	JAM3_JAM3	cell-adhesion/LTEM	3	1.867433900661755	0.784464	1.39214	0.347676	0.0605519	0.878717	-0.0425649	0.935102
	NK_TCD4_TNFSF10_TNFRSF10D	NK	TCD4	TNFSF10	TNFRSF10D	TNFSF10_TNFRSF10D	NA	2	3.18011101460221	0.173558	2.28212	0.023769	-0.782024	0.0312784	-0.682382	0.0250435
	NK_TCD4_XCL1_XCR1	NK	TCD4	XCL1	XCR1	XCL1_XCR1	chemotaxis	1	1.563020059120415	0.784464	1.39706	0.347676	-0.0282789	0.896237	-0.0391225	0.935102
	NK_TCD8_CX3CL1_CX3CR1	NK	TCD8	CX3CL1	CX3CR1	CX3CL1_CX3CR1	chemotaxis	5	0	1	1.22007	0.618488	-0.16694	0.52504	0.238781	0.424287
	NK_TCD8_CXCL10_CXCR3	NK	TCD8	CXCL10	CXCR3	CXCL10_CXCR3	chemotaxis	1	5.42926361188489	0.0210555	2.39688	0.0260833	-0.264512	0.4721	-0.119507	0.720141
	NK_TCD8_CXCL12_CXCR4	NK	TCD8	CXCL12	CXCR4	CXCL12_CXCR4	chemotaxis	4	5.40772686943065	0.00680065	0.918774	0.788728	0.373323	0.203254	0.232486	0.424287
	NK_TCD8_CXCL13_CXCR3	NK	TCD8	CXCL13	CXCR3	CXCL13_CXCR3	chemotaxis	1	8.577614324522656	0.00502456	2.82765	0.00188182	-0.411407	0.203254	-0.155188	0.684844
	NK_TCD8_CXCL9_CXCR3	NK	TCD8	CXCL9	CXCR3	CXCL9_CXCR3	chemotaxis	1	3.5848721755670026	0.0475868	1.58593	0.159668	-0.120615	0.587825	-0.0349683	0.85924
	NK_TCD8_TNFSF10_TNFRSF10A	NK	TCD8	TNFSF10	TNFRSF10A	TNFSF10_TNFRSF10A	NA	2	7.1378786202885545	0.00424328	2.07967	0.0186726	-0.380717	0.203254	-0.121488	0.684844
	NK_TCD8_TNFSF10_TNFRSF10C	NK	TCD8	TNFSF10	TNFRSF10C	TNFSF10_TNFRSF10C	NA	1	15.084607465508304	1.35706e-05	2.92729	0.00188182	-0.475799	0.203254	-0.690753	0.010264
	NK_TCD8_XCL1_XCR1	NK	TCD8	XCL1	XCR1	XCL1_XCR1	chemotaxis	1	4.242045871696776	0.0475868	1.20073	0.618488	-0.288896	0.420451	-0.460566	0.219797
	pDC_Bcell_CCL13_CCR2	pDC	Bcell	CCL13	CCR2	CCL13_CCR2	chemotaxis	2	1.6834837112751926	0.703005	2.70801	0.000592045	-0.543679	0.0282718	-0.54008	0.0286474
	pDC_Bcell_CCL2_CCR2	pDC	Bcell	CCL2	CCR2	CCL2_CCR2	chemotaxis	2	5.594240035359901	0.0216381	3.17172	4.77408e-05	-0.796385	0.00221612	-0.446938	0.0341438
	pDC_Bcell_TNFSF9_TNFRSF9	pDC	Bcell	TNFSF9	TNFRSF9	TNFSF9_TNFRSF9	activating/co-stimulatory	1	1.362583755791044	0.703005	0.908615	0.874753	0.156229	0.507206	0.0225359	0.917176
	pDC_CAF_CCL13_CCR1	pDC	CAF	CCL13	CCR1	CCL13_CCR1	chemotaxis	5	10.906737424364895	0.0134623	2.92508	0.000227139	-0.287112	0.187156	-0.174279	0.577539
	pDC_CAF_CCL3_CCR1	pDC	CAF	CCL3	CCR1	CCL3_CCR1	chemotaxis	1	6.791045677982594	0.0134623	4.48905	0.000227139	-0.567482	0.187156	-0.468017	0.403898
	pDC_CAF_CXCL9_CXCR3	pDC	CAF	CXCL9	CXCR3	CXCL9_CXCR3	chemotaxis	2	3.7842918037717266	0.0591439	1.82892	0.0392268	-0.289779	0.187156	-0.110871	0.577539
	pDC_CAF_IFNB1_IFNAR1;IFNAR2	pDC	CAF	IFNB1	IFNAR1;IFNAR2	IFNB1_IFNAR1;IFNAR2	pro-inflammatory	1	0	1	2.32786	0.0410982	-0.970758	0.103766	-0.427683	0.403898
	pDC_CAF_TGFB3_ACVRL1;TGFBR2	pDC	CAF	TGFB3	ACVRL1;TGFBR2	TGFB3_ACVRL1;TGFBR2	NA	1	2.8478558795060307	0.135684	1.73599	0.0410982	-0.322255	0.187156	-0.104039	0.577539
	pDC_Macrophage_CCL13_CCR1	pDC	Macrophage	CCL13	CCR1	CCL13_CCR1	chemotaxis	2	2.6316511096118793	0.283119	2.06893	0.0298731	-0.176134	0.514966	-0.0615825	0.775165
	pDC_Macrophage_CCL13_CCR2	pDC	Macrophage	CCL13	CCR2	CCL13_CCR2	chemotaxis	3	2.6316511096118793	0.283119	2.32718	0.00673032	-0.320061	0.207288	-0.193276	0.469986
	pDC_Macrophage_CCL13_CCR3	pDC	Macrophage	CCL13	CCR3	CCL13_CCR3	chemotaxis	2	2.551099995852861	0.276176	2.19325	0.0137813	-0.444553	0.129584	-0.128702	0.657071
	pDC_Macrophage_CCL2_CCR2	pDC	Macrophage	CCL2	CCR2	CCL2_CCR2	chemotaxis	1	1.6683572542123846	0.442773	1.69053	0.0516578	-0.320878	0.207288	-0.244554	0.343754
	pDC_Macrophage_CCL25_CCR9	pDC	Macrophage	CCL25	CCR9	CCL25_CCR9	chemotaxis	3	5.36080740861356	0.0702304	1.16552	0.738781	-0.191986	0.514966	-0.106526	0.700009
	pDC_Macrophage_CCL27_CCR2	pDC	Macrophage	CCL27	CCR2	CCL27_CCR2	chemotaxis	1	0.5644997145851538	1	0.87446	0.759554	-0.0719521	0.761613	0.296699	0.322916
	pDC_Macrophage_CCL3_CCR5	pDC	Macrophage	CCL3	CCR5	CCL3_CCR5	chemotaxis	1	10.568996702553264	0.00411242	5.1023	3.2705e-05	-0.873058	0.0456931	-0.717016	0.120857
	pDC_Macrophage_CCL4_CCR5	pDC	Macrophage	CCL4	CCR5	CCL4_CCR5	chemotaxis	1	5.844013779668333	0.00754732	6.61759	1.64896e-07	-1.27174	0.00278744	-0.892515	0.0488215
	pDC_Macrophage_CCL5_CCR5	pDC	Macrophage	CCL5	CCR5	CCL5_CCR5	chemotaxis	1	3.18011101460221	0.117151	4.47538	2.93541e-05	-1.43024	0.0018632	-0.892235	0.0488215
	pDC_NK_CCL13_CCR1	pDC	NK	CCL13	CCR1	CCL13_CCR1	chemotaxis	3	7.215452465633951	0.0285316	1.97219	0.0508686	-0.179707	0.523435	-0.384127	0.166049
	pDC_NK_CCL13_CCR3	pDC	NK	CCL13	CCR3	CCL13_CCR3	chemotaxis	2	1.8192071985738536	0.71309	3.45088	6.72218e-05	-0.615904	0.0352741	-0.504503	0.0475241
	pDC_NK_CCL22_CCR4	pDC	NK	CCL22	CCR4	CCL22_CCR4	chemotaxis	1	2.551099995852861	0.268505	3.1545	6.72218e-05	-0.531585	0.0478308	-0.370508	0.126748
	pDC_NK_CCL4_CCR5	pDC	NK	CCL4	CCR5	CCL4_CCR5	chemotaxis	1	5.75904256020717	0.0092973	5.20839	9.80038e-06	-0.88024	0.0352741	-0.829819	0.0475241
	pDC_NK_IFNB1_IFNAR1;IFNAR2	pDC	NK	IFNB1	IFNAR1;IFNAR2	IFNB1_IFNAR1;IFNAR2	pro-inflammatory	1	16.505892146092943	0.0282437	2.4741	0.0818014	0.125246	0.73286	-0.36476	0.340558
	pDC_NK_JAM3_ITGAM;ITGB2	pDC	NK	JAM3	ITGAM;ITGB2	JAM3_ITGAM;ITGB2	cell-adhesion/LTEM	1	1.0581481128631798	1	1.20579	0.49894	0.1575	0.523435	-0.0853043	0.677654
	pDC_NK_JAM3_JAM3	pDC	NK	JAM3	JAM3	JAM3_JAM3	cell-adhesion/LTEM	1	0.68395295878839	0.71309	1.22661	0.467464	-0.192118	0.523435	-0.246675	0.243572
	pDC_skinDC_CCL13_CCR1	pDC	skinDC	CCL13	CCR1	CCL13_CCR1	chemotaxis	1	2.2264183686211885	0.380446	2.49561	0.00295341	-0.195784	0.370482	-0.139869	0.697421
	pDC_skinDC_CCL13_CCR2	pDC	skinDC	CCL13	CCR2	CCL13_CCR2	chemotaxis	2	4.242045871696776	0.119432	3.03709	0.000408245	-0.606601	0.0251285	-0.553254	0.0169529
	pDC_skinDC_CCL2_CCR2	pDC	skinDC	CCL2	CCR2	CCL2_CCR2	chemotaxis	1	3.926558883250213	0.0664376	2.7001	0.000408245	-0.713507	0.00740018	-0.536155	0.0169529
	pDC_skinDC_CCL20_CCR6	pDC	skinDC	CCL20	CCR6	CCL20_CCR6	chemotaxis	1	0.6868515549993194	1	1.34443	0.416366	-0.278743	0.360517	-0.0035051	0.988249
	pDC_skinDC_CCL25_CCR9	pDC	skinDC	CCL25	CCR9	CCL25_CCR9	chemotaxis	4	3.706448673913454	0.380446	1.22148	0.530689	-0.267943	0.360517	0.0437411	0.988249
	pDC_skinDC_CCL5_CCR5	pDC	skinDC	CCL5	CCR5	CCL5_CCR5	chemotaxis	1	0.3188838789295528	0.533199	1.55455	0.416366	-0.513859	0.360517	-0.801601	0.35773
	pDC_TCD4_CCL2_CCR2	pDC	TCD4	CCL2	CCR2	CCL2_CCR2	chemotaxis	1	1.18290211415843	1	1.43096	0.338525	-0.265964	0.394992	-0.194585	0.351708
	pDC_TCD4_CCL22_CCR4	pDC	TCD4	CCL22	CCR4	CCL22_CCR4	chemotaxis	2	3.7842918037717266	0.106459	3.05835	8.409e-05	-0.451494	0.119617	-0.273658	0.212024
	pDC_TCD4_CCL27_CCR2	pDC	TCD4	CCL27	CCR2	CCL27_CCR2	chemotaxis	1	0.4111620502683631	1	0.709218	0.338525	0.139387	0.549602	0.346292	0.212024
	pDC_TCD8_CXCL10_CXCR3	pDC	TCD8	CXCL10	CXCR3	CXCL10_CXCR3	chemotaxis	3	7.215452465633951	0.0244557	2.47856	0.0046466	-0.125496	0.591405	0.147404	0.534474
	pDC_TCD8_ICOSLG_CD28	pDC	TCD8	ICOSLG	CD28	ICOSLG_CD28	activating/co-stimulatory	1	Inf	0.0869565	0.989187	1	-0.359613	0.378605	-0.144905	0.534474
	skinDC_Bcell_CCL17_CCR4	skinDC	Bcell	CCL17	CCR4	CCL17_CCR4	chemotaxis	1	2.451276738293922	0.412412	1.05633	0.878815	0.143282	0.886201	0.325888	0.299313
	skinDC_Bcell_CCL20_CCR6	skinDC	Bcell	CCL20	CCR6	CCL20_CCR6	chemotaxis	1	1.438047241316389	0.649018	2.53316	0.0331482	-0.330485	0.886201	-0.354029	0.299313
	skinDC_Bcell_TNFSF13_TNFRSF13B	skinDC	Bcell	TNFSF13	TNFRSF13B	TNFSF13_TNFRSF13B	activating/co-stimulatory	2	5.36080740861356	0.0936405	1.33521	0.501561	-0.0975007	0.886201	-0.193767	0.491516
	skinDC_Bcell_TNFSF13_TNFRSF17	skinDC	Bcell	TNFSF13	TNFRSF17	TNFSF13_TNFRSF17	activating/co-stimulatory	1	1.9826984197010553	0.412412	1.33261	0.501561	0.0303946	0.886201	0.024437	0.902448
	skinDC_CAF_CCL3_CCR1	skinDC	CAF	CCL3	CCR1	CCL3_CCR1	chemotaxis	1	3.926558883250213	0.0110729	4.07648	7.38903e-05	-0.25795	0.395822	-0.499659	0.117234
	skinDC_Endo_CXCL6_CXCR2	skinDC	Endo	CXCL6	CXCR2	CXCL6_CXCR2	chemotaxis	2	0.8697369345672208	1	1.17633	0.639375	0.305728	0.366097	0.299448	0.279574
	skinDC_Endo_JAM3_JAM3	skinDC	Endo	JAM3	JAM3	JAM3_JAM3	cell-adhesion/LTEM	2	2.955352114265616	0.258273	1.5514	0.221813	0.0628344	0.758119	0.102826	0.578779
	skinDC_Macrophage_CCL25_CCR9	skinDC	Macrophage	CCL25	CCR9	CCL25_CCR9	chemotaxis	2	5.36080740861356	0.0585253	1.1822	0.812723	-0.171223	0.783033	0.00715882	0.973271
	skinDC_Macrophage_CCL27_CCR2	skinDC	Macrophage	CCL27	CCR2	CCL27_CCR2	chemotaxis	1	0.47695127734957615	0.678619	0.9879	1	-0.0288502	0.893229	0.160692	0.68566
	skinDC_Macrophage_IL34_CSF1R	skinDC	Macrophage	IL34	CSF1R	IL34_CSF1R	NA	1	3.4928008385344023	0.0927712	2.13401	0.126046	-0.546022	0.429107	-0.731548	0.17307
	skinDC_Macrophage_JAM3_ITGAM;ITGB2	skinDC	Macrophage	JAM3	ITGAM;ITGB2	JAM3_ITGAM;ITGB2	cell-adhesion/LTEM	2	5.42926361188489	0.0585253	1.44273	0.332368	-0.0812015	0.893229	-0.210697	0.68566
	skinDC_Macrophage_MIF_CD74	skinDC	Macrophage	MIF	CD74	MIF_CD74	pro-inflammatory	1	3.2671565113625674	0.0927712	1.62502	0.292504	0.218941	0.783033	0.0368064	0.973271
	skinDC_Mal_MIF_CD74	skinDC	Mal	MIF	CD74	MIF_CD74	pro-inflammatory	1	3.2671565113625674	0.074217	1.5769	0.139745	-0.28631	0.226863	-0.175836	0.402721
	skinDC_NK_CCL13_CCR2	skinDC	NK	CCL13	CCR2	CCL13_CCR2	chemotaxis	1	8.220572589625393	0.141945	3.0725	0.0749052	-0.201495	0.893499	-0.0211815	0.944286
	skinDC_NK_CD48_CD2	skinDC	NK	CD48	CD2	CD48_CD2	activating/co-stimulatory	2	2.2691699595101658	0.422079	1.72288	0.200786	-0.218767	0.893499	-0.154017	0.886954
	skinDC_NK_CD48_CD244	skinDC	NK	CD48	CD244	CD48_CD244	activating/co-stimulatory	3	2.5706549619642223	0.193322	1.46767	0.291169	-0.0432531	0.893499	-0.115438	0.886954
	skinDC_NK_CX3CL1_CX3CR1	skinDC	NK	CX3CL1	CX3CR1	CX3CL1_CX3CR1	chemotaxis	1	3.8640180437214795	0.193322	1.69109	0.291169	0.20096	0.893499	0.0847733	0.944286
	skinDC_NK_CXCL1_CXCR2	skinDC	NK	CXCL1	CXCR2	CXCL1_CXCR2	chemotaxis	1	2.8478558795060307	0.193322	1.29121	0.392052	-0.130821	0.893499	-0.124213	0.886954
	skinDC_NK_CXCL9_CXCR3	skinDC	NK	CXCL9	CXCR3	CXCL9_CXCR3	chemotaxis	3	1.4927304099018412	0.503445	1.50315	0.291169	0.0287731	0.893499	0.134246	0.886954
	skinDC_NK_JAM3_ITGAM;ITGB2	skinDC	NK	JAM3	ITGAM;ITGB2	JAM3_ITGAM;ITGB2	cell-adhesion/LTEM	1	3.7842918037717266	0.141945	1.27088	0.392052	-0.0379222	0.893499	-0.0170163	0.944286
	skinDC_NK_TGFB3_ACVRL1;TGFBR2	skinDC	NK	TGFB3	ACVRL1;TGFBR2	TGFB3_ACVRL1;TGFBR2	NA	1	2.540137717300951	0.240647	1.31238	0.392052	0.0779878	0.893499	0.130702	0.886954
	skinDC_pDC_CXCL9_CXCR3	skinDC	pDC	CXCL9	CXCR3	CXCL9_CXCR3	chemotaxis	2	0.6694117594933913	1	1.02596	1	0.0330004	0.94566	0.0843193	0.774978
	skinDC_pDC_MIF_CD74	skinDC	pDC	MIF	CD74	MIF_CD74	pro-inflammatory	1	2.8478558795060307	0.217094	1.85144	0.212553	0.0167538	0.94566	0.0626489	0.774978
	skinDC_pDC_TGFB1_TGFBR1;TGFBR2	skinDC	pDC	TGFB1	TGFBR1;TGFBR2	TGFB1_TGFBR1;TGFBR2	NA	1	2.540137717300951	0.240647	1.33521	0.611619	0.342512	0.42506	0.103495	0.774978
	skinDC_pDC_TGFB3_TGFBR1;TGFBR2	skinDC	pDC	TGFB3	TGFBR1;TGFBR2	TGFB3_TGFBR1;TGFBR2	NA	1	4.089312707411651	0.14226	1.26949	0.611619	-0.0651251	0.94566	-0.185207	0.774978
	skinDC_TCD4_CD48_CD2	skinDC	TCD4	CD48	CD2	CD48_CD2	activating/co-stimulatory	2	0.6694117594933913	1	1.82892	0.0235361	-0.166995	0.425576	0.0180699	0.922874
	skinDC_TCD8_CD86_CD28	skinDC	TCD8	CD86	CD28	CD86_CD28	activating/co-stimulatory	1	5.8398799718949	0.0153228	1.4624	0.27001	-0.46143	0.173649	-0.270489	0.683858
	skinDC_TCD8_CX3CL1_CX3CR1	skinDC	TCD8	CX3CL1	CX3CR1	CX3CL1_CX3CR1	chemotaxis	1	0.6868515549993194	1	1.54029	0.27001	0.0296018	0.971015	-0.0910381	0.736888
	skinDC_TCD8_CXCL1_CXCR2	skinDC	TCD8	CXCL1	CXCR2	CXCL1_CXCR2	chemotaxis	1	2.0526787303148675	0.43472	1.20524	0.551994	-0.0909142	0.922772	0.0709556	0.736888
	skinDC_TCD8_CXCL10_CXCR3	skinDC	TCD8	CXCL10	CXCR3	CXCL10_CXCR3	chemotaxis	2	7.215452465633951	0.0326076	3.43197	0.00299395	-0.435422	0.373308	-0.15652	0.736888
	skinDC_TCD8_CXCL13_CXCR3	skinDC	TCD8	CXCL13	CXCR3	CXCL13_CXCR3	chemotaxis	2	0.8624998656125519	1	1.98362	0.0590981	-0.154747	0.822703	0.0676461	0.736888
	skinDC_TCD8_CXCL6_CXCR2	skinDC	TCD8	CXCL6	CXCR2	CXCL6_CXCR2	chemotaxis	2	0.8697369345672208	1	1.69493	0.221567	0.176072	0.822703	0.183843	0.736888
	skinDC_TCD8_CXCL9_CXCR3	skinDC	TCD8	CXCL9	CXCR3	CXCL9_CXCR3	chemotaxis	4	0	1	1.31647	0.410759	-0.00833519	0.971015	0.15648	0.736888
	skinDC_TCD8_PDCD1LG2_PDCD1	skinDC	TCD8	PDCD1LG2	PDCD1	PDCD1LG2_PDCD1	checkpoint/inhibitory	3	5.8398799718949	0.0153228	2.36246	0.0063922	-0.482834	0.173649	-0.259823	0.683858
	TCD4_Bcell_CCL2_CCR2	TCD4	Bcell	CCL2	CCR2	CCL2_CCR2	chemotaxis	1	0.8624998656125519	1	2.93987	0.00123281	-0.209796	0.500644	-0.4216	0.246472
	TCD4_Bcell_ICAM3_ITGAL;ITGB2	TCD4	Bcell	ICAM3	ITGAL;ITGB2	ICAM3_ITGAL;ITGB2	cell-adhesion/LTEM	1	2.8478558795060307	0.434188	1.04825	1	0.259025	0.500644	0.0236866	0.907132
	TCD4_Bcell_JAM3_JAM3	TCD4	Bcell	JAM3	JAM3	JAM3_JAM3	cell-adhesion/LTEM	1	2.6316511096118793	0.440407	0.994726	1	0.0995728	0.6195	0.0672188	0.907132
	TCD4_Bcell_TNFSF10_TNFRSF10A	TCD4	Bcell	TNFSF10	TNFRSF10A	TNFSF10_TNFRSF10A	NA	1	1	1	1.47535	0.340715	0.187975	0.500644	-0.0813264	0.907132
	TCD4_CAF_CCL13_CCR1	TCD4	CAF	CCL13	CCR1	CCL13_CCR1	chemotaxis	1	2.551099995852861	0.153431	1.74554	0.0355901	0.0257966	0.89797	-0.0982615	0.601272
	TCD4_Endo_SELPLG_SELP	TCD4	Endo	SELPLG	SELP	SELPLG_SELP	cell-adhesion/LTEM	3	0.4478693691517466	0.507813	1.59807	0.0932686	-0.193142	0.375704	-0.220139	0.273433
	TCD4_Macrophage_JAM3_JAM3	TCD4	Macrophage	JAM3	JAM3	JAM3_JAM3	cell-adhesion/LTEM	1	3.2671565113625674	0.074217	1.19976	0.578234	0.201897	0.652417	0.109025	0.57464
	TCD4_Macrophage_MIF_CD74	TCD4	Macrophage	MIF	CD74	MIF_CD74	pro-inflammatory	1	6.584368341997558	0.00191669	1.93118	0.05183	0.00766153	0.973427	-0.122934	0.57464
	TCD4_NK_CCL2_CCR2	TCD4	NK	CCL2	CCR2	CCL2_CCR2	chemotaxis	1	1.1936549370766394	0.906013	1.50315	0.298461	0.151551	0.631799	0.040297	0.842587
	TCD4_NK_CCL22_CCR4	TCD4	NK	CCL22	CCR4	CCL22_CCR4	chemotaxis	1	1.579278752890977	0.906013	2.12148	0.0447123	-0.148629	0.631799	-0.142803	0.777479
	TCD4_NK_CXCL11_CXCR3	TCD4	NK	CXCL11	CXCR3	CXCL11_CXCR3	chemotaxis	2	1.6834837112751926	0.906013	1.75852	0.082506	-0.425441	0.237454	-0.242615	0.777479
	TCD4_NK_F11R_F11R	TCD4	NK	F11R	F11R	F11R_F11R	cell-adhesion/LTEM	2	0.8624998656125519	1	1.29333	0.310578	0.317555	0.237454	0.164495	0.777479
	TCD4_NK_JAM3_JAM3	TCD4	NK	JAM3	JAM3	JAM3_JAM3	cell-adhesion/LTEM	1	1.867433900661755	0.906013	1.39214	0.298461	0.0605519	0.763399	-0.0425649	0.842587
	TCD4_pDC_CXCL10_CXCR3	TCD4	pDC	CXCL10	CXCR3	CXCL10_CXCR3	chemotaxis	1	1.3288811663825728	1	3.17172	6.36544e-05	-0.308447	0.257008	-0.288205	0.262603
	TCD4_pDC_CXCL11_CXCR3	TCD4	pDC	CXCL11	CXCR3	CXCL11_CXCR3	chemotaxis	2	1.8646864884663668	1	2.67195	0.000377955	-0.463603	0.126104	-0.398495	0.143743
	TCD4_pDC_FASLG_FAS	TCD4	pDC	FASLG	FAS	FASLG_FAS	NA	1	0.7758310710443226	1	0.9952	1	0.151375	0.479866	0.0130975	0.949071
	TCD4_pDC_JAM3_JAM3	TCD4	pDC	JAM3	JAM3	JAM3_JAM3	cell-adhesion/LTEM	2	1.362583755791044	1	1.10287	0.942023	0.24896	0.257008	0.0980016	0.778326
	TCD4_skinDC_CCL25_CCR9	TCD4	skinDC	CCL25	CCR9	CCL25_CCR9	chemotaxis	2	3.8640180437214795	0.120826	1.27162	0.594186	-0.173555	0.489772	0.00522917	0.980431
	TCD4_skinDC_CXCL13_CXCR3	TCD4	skinDC	CXCL13	CXCR3	CXCL13_CXCR3	chemotaxis	2	3.18011101460221	0.104135	1.16091	0.594186	0.254693	0.416844	0.196677	0.583092
	TCD4_TCD8_CCL2_CCR2	TCD4	TCD8	CCL2	CCR2	CCL2_CCR2	chemotaxis	1	1.205751549351208	0.934913	1.59807	0.155448	0.149684	0.476968	-0.00184821	0.992735
	TCD4_TCD8_CXCL10_CXCR3	TCD4	TCD8	CXCL10	CXCR3	CXCL10_CXCR3	chemotaxis	3	9.228863083083366	0.0134623	2.93987	0.00154101	-0.234332	0.403737	0.0824474	0.992735
	TCD4_TCD8_CXCL11_CXCR3	TCD4	TCD8	CXCL11	CXCR3	CXCL11_CXCR3	chemotaxis	4	10.906737424364895	0.0134623	2.08863	0.0390958	-0.353323	0.377754	0.0441346	0.992735
	TCD4_TCD8_CXCL12_CXCR4	TCD4	TCD8	CXCL12	CXCR4	CXCL12_CXCR4	chemotaxis	2	2.955352114265616	0.215227	0.965873	1	0.231867	0.403737	0.271614	0.402802
	TCD4_TCD8_F11R_F11R	TCD4	TCD8	F11R	F11R	F11R_F11R	cell-adhesion/LTEM	2	1.1732809925545404	1	1.03852	1	0.472276	0.0653064	0.305409	0.402802
	TCD8_Bcell_CCL13_CCR1	TCD8	Bcell	CCL13	CCR1	CCL13_CCR1	chemotaxis	1	0.6868515549993194	1	1.05633	1	0.299211	0.589493	0.230793	0.53232
	TCD8_Bcell_CCL13_CCR2	TCD8	Bcell	CCL13	CCR2	CCL13_CCR2	chemotaxis	1	1.18290211415843	1	1.38888	0.457163	0.0136328	0.953318	0.0101979	0.99818
	TCD8_Bcell_CCL2_CCR2	TCD8	Bcell	CCL2	CCR2	CCL2_CCR2	chemotaxis	4	Inf	0.188566	2.03512	0.127242	-0.290858	0.589493	0.0497383	0.99818
	TCD8_Bcell_CCL20_CCR6	TCD8	Bcell	CCL20	CCR6	CCL20_CCR6	chemotaxis	1	5.840280563390602	0.188566	2.65244	0.029691	-0.442903	0.589493	-0.356692	0.497512
	TCD8_Bcell_CCL3_CCR1	TCD8	Bcell	CCL3	CCR1	CCL3_CCR1	chemotaxis	1	0.8697369345672208	1	0.890851	1	0.286514	0.589493	0.469103	0.497512
	TCD8_Bcell_IL13_IL13RA1	TCD8	Bcell	IL13	IL13RA1	IL13_IL13RA1	NA	1	Inf	0.188566	0.98353	1	0.0167168	0.953318	-0.000520301	0.99818
	TCD8_Bcell_IL13_IL13RA2	TCD8	Bcell	IL13	IL13RA2	IL13_IL13RA2	NA	1	7.4353546313014425	0.245829	1.59729	0.457163	-0.305004	0.589493	0.0797919	0.99818
	TCD8_Bcell_IL6_IL6R;IL6ST	TCD8	Bcell	IL6	IL6R;IL6ST	IL6_IL6R;IL6ST	pro-inflammatory	1	2.2691699595101658	0.590911	1.58762	0.389413	-0.0180319	0.953318	-0.351461	0.497512
	TCD8_CAF_CCL13_CCR1	TCD8	CAF	CCL13	CCR1	CCL13_CCR1	chemotaxis	1	1.438047241316389	0.649018	1.47846	0.209837	0.0199774	0.935191	0.0417191	0.848682
	TCD8_Macrophage_CCL13_CCR1	TCD8	Macrophage	CCL13	CCR1	CCL13_CCR1	chemotaxis	1	1.18290211415843	1	1.33521	0.376171	0.247907	0.507529	0.286091	0.326896
	TCD8_Macrophage_CCL13_CCR3	TCD8	Macrophage	CCL13	CCR3	CCL13_CCR3	chemotaxis	1	0.35992476190092	0.895135	1.31647	0.376171	-0.112641	0.653692	0.100074	0.642488
	TCD8_NK_CCL13_CCR1	TCD8	NK	CCL13	CCR1	CCL13_CCR1	chemotaxis	2	1.1732809925545404	1	1.20524	0.788644	0.189629	0.484883	0.134041	0.655309
	TCD8_NK_CCL13_CCR3	TCD8	NK	CCL13	CCR3	CCL13_CCR3	chemotaxis	1	1.7762491228520632	0.66756	1.71268	0.190388	-0.237018	0.484883	-0.224435	0.486872
	TCD8_NK_CCL2_CCR2	TCD8	NK	CCL2	CCR2	CCL2_CCR2	chemotaxis	2	Inf	0.118602	1.19641	0.788644	0.311046	0.45441	0.460325	0.11751
	TCD8_NK_CCL3_CCR1	TCD8	NK	CCL3	CCR1	CCL3_CCR1	chemotaxis	1	1.7752522221181315	0.561276	0.892394	0.859225	0.464361	0.45441	0.476339	0.388577
	TCD8_NK_CX3CL1_CX3CR1	TCD8	NK	CX3CL1	CX3CR1	CX3CL1_CX3CR1	chemotaxis	1	8.220572589625393	0.102991	2.40953	0.0604261	-0.0424956	0.881499	-0.0889724	0.73195
	TCD8_pDC_TGFB1_TGFBR1;TGFBR2	TCD8	pDC	TGFB1	TGFBR1;TGFBR2	TGFB1_TGFBR1;TGFBR2	NA	1	1.6834837112751926	0.474637	1.37377	0.26327	-0.243955	0.280301	-0.171447	0.396671
	TCD8_skinDC_CCL13_CCR1	TCD8	skinDC	CCL13	CCR1	CCL13_CCR1	chemotaxis	1	1.438047241316389	0.649018	1.53879	0.230719	0.0132795	0.954535	0.102326	0.980431
	TCD8_skinDC_CCL2_CCR2	TCD8	skinDC	CCL2	CCR2	CCL2_CCR2	chemotaxis	1	Inf	0.0948814	1.88021	0.192701	-0.105468	0.94858	-0.0084255	0.980431
	TCD8_skinDC_CCL25_CCR9	TCD8	skinDC	CCL25	CCR9	CCL25_CCR9	chemotaxis	1	3.8640180437214795	0.161102	1.27162	0.507744	-0.173555	0.94858	0.00522917	0.980431
	TCD8_skinDC_TNFSF11_TNFRSF11A	TCD8	skinDC	TNFSF11	TNFRSF11A	TNFSF11_TNFRSF11A	NA	3	8.220572589625393	0.0823926	2.49669	0.0196204	-0.58438	0.148491	-0.522044	0.172384
	TCD8_TCD4_CCL13_CCR1	TCD8	TCD4	CCL13	CCR1	CCL13_CCR1	chemotaxis	1	0.6868515549993194	1	1.39891	0.639743	0.248088	0.33745	0.135159	0.511079
	TCD8_TCD4_CCL3_CCR5	TCD8	TCD4	CCL3	CCR5	CCL3_CCR5	chemotaxis	3	1.362583755791044	1	1.29726	0.639743	0.37906	0.33745	0.54666	0.133719
	TCD8_TCD4_F11R_F11R	TCD8	TCD4	F11R	F11R	F11R_F11R	cell-adhesion/LTEM	2	1.1732809925545404	1	1.03852	0.896802	0.472276	0.0522452	0.305409	0.133719
	TCD8_TCD4_FASLG_FAS	TCD8	TCD4	FASLG	FAS	FASLG_FAS	NA	1	4.79876478138986	0.0400751	1.74554	0.142361	-0.177886	0.388784	-0.322719	0.133719

## Sheet: fig4a,b,f (supp6e,f)
	Figure 4A,B,F
	sample	patient	temperature	temperature_binary	cd8_frac	mal_frac	score	scale
	TCGA-3N-A9WB-06	TCGA-3N-A9WB	Non-Brisk Focal	cold	9.99989e-07	0.896783	0.779815	-1.09875
	TCGA-3N-A9WC-06	TCGA-3N-A9WC	NA	NA	0.219301	0.546121	4.378	1.17209
	TCGA-3N-A9WD-06	TCGA-3N-A9WD	Brisk Band-like	hot	0.0136121	0.485574	4.48124	1.23725
	TCGA-BF-A1PU-01	TCGA-BF-A1PU	NA	NA	9.99989e-07	0.799661	0.643464	-1.18481
	TCGA-BF-A1PV-01	TCGA-BF-A1PV	NA	NA	9.99989e-07	0.877784	1.01027	-0.953312
	TCGA-BF-A1PX-01	TCGA-BF-A1PX	NA	NA	0.226086	0.330242	5.40049	1.81739
	TCGA-BF-A1PZ-01	TCGA-BF-A1PZ	NA	NA	0.0306327	0.837062	1.52474	-0.628624
	TCGA-BF-A1Q0-01	TCGA-BF-A1Q0	NA	NA	0.0714568	0.609459	2.2515	-0.169962
	TCGA-BF-A3DJ-01	TCGA-BF-A3DJ	NA	NA	9.99989e-07	0.67975	4.31483	1.13222
	TCGA-BF-A3DL-01	TCGA-BF-A3DL	NA	NA	9.99989e-07	0.554141	0.873001	-1.03994
	TCGA-BF-A3DM-01	TCGA-BF-A3DM	NA	NA	9.99989e-07	0.846726	1.21484	-0.824206
	TCGA-BF-A3DN-01	TCGA-BF-A3DN	NA	NA	9.99988e-07	0.733878	1.75128	-0.485655
	TCGA-BF-A5EO-01	TCGA-BF-A5EO	NA	NA	0.0278341	0.59399	2.41108	-0.0692515
	TCGA-BF-A5EP-01	TCGA-BF-A5EP	NA	NA	9.99989e-07	0.803598	0.84439	-1.058
	TCGA-BF-A5EQ-01	TCGA-BF-A5EQ	NA	NA	0.029954	0.665755	3.74306	0.771374
	TCGA-BF-A5ER-01	TCGA-BF-A5ER	NA	NA	9.99989e-07	0.765015	0.206638	-1.46049
	TCGA-BF-A5ES-01	TCGA-BF-A5ES	NA	NA	9.9999e-07	0.690524	2.01393	-0.319897
	TCGA-BF-A9VF-01	TCGA-BF-A9VF	NA	NA	9.99989e-07	0.926498	1.33828	-0.746305
	TCGA-BF-AAOU-01	TCGA-BF-AAOU	NA	NA	9.9999e-07	0.510339	1.21584	-0.823577
	TCGA-BF-AAOX-01	TCGA-BF-AAOX	NA	NA	9.99989e-07	0.618873	0.980556	-0.972064
	TCGA-BF-AAP0-06	TCGA-BF-AAP0	NA	NA	0.215523	0.242473	4.7327	1.39594
	TCGA-BF-AAP1-01	TCGA-BF-AAP1	NA	NA	9.99989e-07	0.870216	0.684146	-1.15913
	TCGA-BF-AAP2-01	TCGA-BF-AAP2	NA	NA	0.0473484	0.837032	1.6214	-0.567625
	TCGA-BF-AAP4-01	TCGA-BF-AAP4	NA	NA	0.118479	0.533965	3.87737	0.856141
	TCGA-BF-AAP6-01	TCGA-BF-AAP6	NA	NA	0.0242675	0.800164	1.21446	-0.824443
	TCGA-BF-AAP7-01	TCGA-BF-AAP7	NA	NA	0.196746	0.359027	4.40765	1.1908
	TCGA-BF-AAP8-01	TCGA-BF-AAP8	NA	NA	0.0361712	0.770378	0.97013	-0.978645
	TCGA-D3-A1Q1-06	TCGA-D3-A1Q1	Non-Brisk Multifocal	cold	0.0102049	0.886602	1.18816	-0.841047
	TCGA-D3-A1Q3-06	TCGA-D3-A1Q3	NA	NA	0.0251041	0.607339	5.17038	1.67217
	TCGA-D3-A1Q4-06	TCGA-D3-A1Q4	Non-Brisk Multifocal	cold	9.99989e-07	0.467063	3.30398	0.494267
	TCGA-D3-A1Q5-06	TCGA-D3-A1Q5	Brisk Diffuse	hot	0.0126388	0.885795	0.881034	-1.03487
	TCGA-D3-A1Q6-06	TCGA-D3-A1Q6	Brisk Diffuse	hot	9.99989e-07	0.565625	1.8545	-0.420513
	TCGA-D3-A1Q7-06	TCGA-D3-A1Q7	NA	NA	0.108649	0.343972	6.34206	2.41162
	TCGA-D3-A1Q8-06	TCGA-D3-A1Q8	Brisk Band-like	hot	9.99989e-07	0.474117	4.08866	0.989488
	TCGA-D3-A1Q9-06	TCGA-D3-A1Q9	Brisk Diffuse	hot	0.0843052	0.678338	2.74328	0.140403
	TCGA-D3-A1QA-06	TCGA-D3-A1QA	Brisk Band-like	hot	0.0285561	0.885996	1.62216	-0.56714
	TCGA-D3-A1QA-07	TCGA-D3-A1QA	Brisk Band-like	hot	0.0399582	0.617153	1.55624	-0.608744
	TCGA-D3-A1QB-06	TCGA-D3-A1QB	Brisk Band-like	hot	0.187869	0.379618	4.31813	1.13431
	TCGA-D3-A2J6-06	TCGA-D3-A2J6	Non-Brisk Multifocal	cold	0.0956751	0.610364	2.79351	0.172104
	TCGA-D3-A2J7-06	TCGA-D3-A2J7	Non-Brisk Multifocal	cold	0.15192	0.393141	4.65202	1.34502
	TCGA-D3-A2J8-06	TCGA-D3-A2J8	NA	NA	0.19603	0.26868	6.12642	2.27553
	TCGA-D3-A2J9-06	TCGA-D3-A2J9	Brisk Diffuse	hot	0.307825	0.2983	5.65161	1.97587
	TCGA-D3-A2JA-06	TCGA-D3-A2JA	Brisk Band-like	hot	9.99989e-07	0.520074	4.54576	1.27796
	TCGA-D3-A2JB-06	TCGA-D3-A2JB	Non-Brisk Multifocal	cold	0.120469	0.254115	4.00519	0.936805
	TCGA-D3-A2JC-06	TCGA-D3-A2JC	Brisk Band-like	hot	0.142666	0.514303	3.45435	0.589165
	TCGA-D3-A2JD-06	TCGA-D3-A2JD	NA	NA	0.0286078	0.499541	1.84266	-0.427981
	TCGA-D3-A2JE-06	TCGA-D3-A2JE	Brisk Band-like	hot	9.99989e-07	0.816305	0.830825	-1.06656
	TCGA-D3-A2JF-06	TCGA-D3-A2JF	Brisk Band-like	hot	0.0743553	0.668722	4.28673	1.11449
	TCGA-D3-A2JG-06	TCGA-D3-A2JG	Brisk Band-like	hot	9.99989e-07	0.74723	1.12199	-0.882807
	TCGA-D3-A2JH-06	TCGA-D3-A2JH	Brisk Diffuse	hot	0.405642	0.285987	4.04435	0.961523
	TCGA-D3-A2JK-06	TCGA-D3-A2JK	Non-Brisk Multifocal	cold	9.99989e-07	0.603703	1.24481	-0.805291
	TCGA-D3-A2JL-06	TCGA-D3-A2JL	NA	NA	0.163303	0.548083	4.13455	1.01844
	TCGA-D3-A2JN-06	TCGA-D3-A2JN	Non-Brisk Multifocal	cold	0.10938	0.409582	3.73585	0.766826
	TCGA-D3-A2JO-06	TCGA-D3-A2JO	Non-Brisk Focal	cold	0.150458	0.461739	5.32865	1.77206
	TCGA-D3-A2JP-06	TCGA-D3-A2JP	Brisk Band-like	hot	0.0796366	0.604768	4.47733	1.23478
	TCGA-D3-A3BZ-06	TCGA-D3-A3BZ	Brisk Band-like	hot	0.100038	0.233102	4.87796	1.48762
	TCGA-D3-A3C1-06	TCGA-D3-A3C1	Brisk Band-like	hot	9.99989e-07	0.562872	1.72113	-0.504682
	TCGA-D3-A3C3-06	TCGA-D3-A3C3	Brisk Band-like	hot	0.0462357	0.569202	2.56057	0.0250944
	TCGA-D3-A3C6-06	TCGA-D3-A3C6	Non-Brisk Multifocal	cold	9.99989e-07	0.786071	1.4034	-0.705204
	TCGA-D3-A3C7-06	TCGA-D3-A3C7	Brisk Band-like	hot	0.0180738	0.693115	3.14606	0.394602
	TCGA-D3-A3C8-06	TCGA-D3-A3C8	NA	NA	0.348962	0.111717	5.50751	1.88493
	TCGA-D3-A3CB-06	TCGA-D3-A3CB	Brisk Band-like	hot	0.268406	0.291713	4.56213	1.2883
	TCGA-D3-A3CC-06	TCGA-D3-A3CC	Non-Brisk Focal	cold	9.99989e-07	0.677129	0.999216	-0.960288
	TCGA-D3-A3CE-06	TCGA-D3-A3CE	Brisk Band-like	hot	0.0403368	0.6571	4.26636	1.10164
	TCGA-D3-A3CF-06	TCGA-D3-A3CF	Brisk Band-like	hot	0.0751928	0.373427	4.15932	1.03408
	TCGA-D3-A3ML-06	TCGA-D3-A3ML	NA	NA	9.99989e-07	0.940147	0.499878	-1.27542
	TCGA-D3-A3MO-06	TCGA-D3-A3MO	Non-Brisk Multifocal	cold	9.99989e-07	0.85677	0.634703	-1.19034
	TCGA-D3-A3MR-06	TCGA-D3-A3MR	Brisk Diffuse	hot	0.257586	0.278093	3.0784	0.351904
	TCGA-D3-A3MU-06	TCGA-D3-A3MU	NA	NA	9.99988e-07	0.753237	3.80243	0.808842
	TCGA-D3-A3MV-06	TCGA-D3-A3MV	Brisk Band-like	hot	0.00107228	0.730362	1.41187	-0.699858
	TCGA-D3-A51E-06	TCGA-D3-A51E	Brisk Diffuse	hot	0.0560016	0.675423	4.86538	1.47968
	TCGA-D3-A51F-06	TCGA-D3-A51F	Brisk Band-like	hot	0.400355	0.118634	5.4354	1.83942
	TCGA-D3-A51G-06	TCGA-D3-A51G	NA	NA	0.0679429	0.749976	1.51808	-0.632828
	TCGA-D3-A51J-06	TCGA-D3-A51J	Brisk Band-like	hot	0.187905	0.487624	4.74533	1.40392
	TCGA-D3-A51K-06	TCGA-D3-A51K	Brisk Band-like	hot	0.022497	0.776335	2.15136	-0.233163
	TCGA-D3-A51N-06	TCGA-D3-A51N	Brisk Band-like	hot	0.0312933	0.561955	2.64901	0.0809117
	TCGA-D3-A51R-06	TCGA-D3-A51R	Brisk Band-like	hot	0.0328268	0.859108	0.530481	-1.25611
	TCGA-D3-A51T-06	TCGA-D3-A51T	Brisk Diffuse	hot	9.99989e-07	0.757045	1.37568	-0.722696
	TCGA-D3-A5GL-06	TCGA-D3-A5GL	Non-Brisk Focal	cold	0.0120428	0.776541	0.398354	-1.3395
	TCGA-D3-A5GN-06	TCGA-D3-A5GN	Brisk Band-like	hot	0.0615322	0.679412	4.29124	1.11733
	TCGA-D3-A5GO-06	TCGA-D3-A5GO	Brisk Diffuse	hot	0.0247441	0.739653	4.41506	1.19548
	TCGA-D3-A5GR-06	TCGA-D3-A5GR	Brisk Band-like	hot	0.0887367	0.458563	3.63101	0.700657
	TCGA-D3-A5GS-06	TCGA-D3-A5GS	Brisk Band-like	hot	0.0482825	0.775248	4.60316	1.31419
	TCGA-D3-A5GT-01	TCGA-D3-A5GT	Non-Brisk Focal	cold	9.99989e-07	0.877584	0.470566	-1.29392
	TCGA-D3-A5GU-06	TCGA-D3-A5GU	Brisk Band-like	hot	0.0276596	0.77302	1.93746	-0.368156
	TCGA-D3-A8GB-06	TCGA-D3-A8GB	Brisk Band-like	hot	0.0925018	0.277234	3.57777	0.667057
	TCGA-D3-A8GC-06	TCGA-D3-A8GC	Brisk Band-like	hot	0.00161536	0.819704	2.14867	-0.234858
	TCGA-D3-A8GD-06	TCGA-D3-A8GD	Brisk Band-like	hot	0.0792534	0.368691	4.98493	1.55513
	TCGA-D3-A8GE-06	TCGA-D3-A8GE	Brisk Diffuse	hot	0.0746505	0.13333	4.38636	1.17737
	TCGA-D3-A8GI-06	TCGA-D3-A8GI	Brisk Band-like	hot	0.0136356	0.838715	1.20512	-0.830339
	TCGA-D3-A8GJ-06	TCGA-D3-A8GJ	Brisk Diffuse	hot	0.230941	0.451243	4.56529	1.29029
	TCGA-D3-A8GK-06	TCGA-D3-A8GK	Non-Brisk Multifocal	cold	0.000501208	0.906779	0.760355	-1.11104
	TCGA-D3-A8GL-06	TCGA-D3-A8GL	Non-Brisk Multifocal	cold	9.99989e-07	0.904608	0.840313	-1.06057
	TCGA-D3-A8GM-06	TCGA-D3-A8GM	Brisk Band-like	hot	0.0565579	0.565851	3.36732	0.53424
	TCGA-D3-A8GN-06	TCGA-D3-A8GN	Brisk Diffuse	hot	0.120072	0.383575	3.20937	0.434556
	TCGA-D3-A8GO-06	TCGA-D3-A8GO	Brisk Diffuse	hot	0.0497831	0.41676	2.1106	-0.258885
	TCGA-D3-A8GP-06	TCGA-D3-A8GP	Non-Brisk Multifocal	cold	9.99989e-07	0.923181	0.642141	-1.18564
	TCGA-D3-A8GQ-06	TCGA-D3-A8GQ	Brisk Diffuse	hot	0.0433902	0.601434	1.38048	-0.719671
	TCGA-D3-A8GR-06	TCGA-D3-A8GR	Non-Brisk Focal	cold	9.9999e-07	0.665241	1.10917	-0.890895
	TCGA-D3-A8GS-06	TCGA-D3-A8GS	Brisk Band-like	hot	0.168404	0.480776	2.12261	-0.251304
	TCGA-D3-A8GV-06	TCGA-D3-A8GV	Non-Brisk Focal	cold	0.0017562	0.917802	0.463972	-1.29809
	TCGA-D9-A148-06	TCGA-D9-A148	Brisk Band-like	hot	0.218064	0.616209	2.18631	-0.211101
	TCGA-D9-A149-06	TCGA-D9-A149	Brisk Band-like	hot	0.0554695	0.618037	4.58814	1.30471
	TCGA-D9-A1JW-06	TCGA-D9-A1JW	Brisk Band-like	hot	0.148462	0.555725	2.10104	-0.264919
	TCGA-D9-A1JX-06	TCGA-D9-A1JX	Brisk Band-like	hot	0.0441685	0.700435	3.66188	0.720144
	TCGA-D9-A1X3-06	TCGA-D9-A1X3	Brisk Band-like	hot	9.99989e-07	0.929565	1.08426	-0.906616
	TCGA-D9-A3Z1-06	TCGA-D9-A3Z1	NA	NA	0.192532	0.379307	2.84189	0.202638
	TCGA-D9-A3Z3-06	TCGA-D9-A3Z3	Brisk Band-like	hot	0.0388807	0.563204	3.64146	0.707254
	TCGA-D9-A3Z4-01	TCGA-D9-A3Z4	Brisk Band-like	hot	0.0160826	0.749453	2.46317	-0.0363726
	TCGA-D9-A4Z3-01	TCGA-D9-A4Z3	Brisk Diffuse	hot	0.0217191	0.761126	0.468676	-1.29512
	TCGA-D9-A4Z5-01	TCGA-D9-A4Z5	Brisk Band-like	hot	9.99989e-07	0.91983	1.38235	-0.718488
	TCGA-D9-A4Z6-06	TCGA-D9-A4Z6	Brisk Band-like	hot	9.99989e-07	0.70959	1.52902	-0.625927
	TCGA-D9-A6E9-06	TCGA-D9-A6E9	NA	NA	0.300806	0.450106	5.32554	1.77009
	TCGA-D9-A6EA-06	TCGA-D9-A6EA	NA	NA	9.99989e-07	0.874432	1.7701	-0.473777
	TCGA-D9-A6EC-06	TCGA-D9-A6EC	NA	NA	0.0007138	0.936177	0.885945	-1.03177
	TCGA-D9-A6EG-06	TCGA-D9-A6EG	Brisk Diffuse	hot	0.00169998	0.884432	0.451414	-1.30601
	TCGA-DA-A1HV-06	TCGA-DA-A1HV	Brisk Diffuse	hot	0.0682099	0.660461	4.69079	1.36949
	TCGA-DA-A1HW-06	TCGA-DA-A1HW	Brisk Diffuse	hot	0.127003	0.533904	4.54954	1.28035
	TCGA-DA-A1HY-06	TCGA-DA-A1HY	Non-Brisk Focal	cold	0.000124238	0.730309	1.69309	-0.52238
	TCGA-DA-A1I0-06	TCGA-DA-A1I0	Non-Brisk Multifocal	cold	9.99989e-07	0.517734	1.17367	-0.850189
	TCGA-DA-A1I1-06	TCGA-DA-A1I1	Non-Brisk Focal	cold	0.103229	0.634987	4.53311	1.26998
	TCGA-DA-A1I2-06	TCGA-DA-A1I2	Non-Brisk Multifocal	cold	0.0202455	0.762854	1.91775	-0.380595
	TCGA-DA-A1I4-06	TCGA-DA-A1I4	Brisk Band-like	hot	9.9999e-07	0.484839	5.34187	1.7804
	TCGA-DA-A1I5-06	TCGA-DA-A1I5	Non-Brisk Multifocal	cold	0.024474	0.492466	5.03114	1.58429
	TCGA-DA-A1I7-06	TCGA-DA-A1I7	Non-Brisk Multifocal	cold	0.0241629	0.63705	2.41592	-0.066197
	TCGA-DA-A1I8-06	TCGA-DA-A1I8	Non-Brisk Multifocal	cold	9.99989e-07	0.747033	2.29345	-0.143484
	TCGA-DA-A1IA-06	TCGA-DA-A1IA	Non-Brisk Focal	cold	9.99989e-07	0.900566	1.8848	-0.401387
	TCGA-DA-A1IB-06	TCGA-DA-A1IB	Brisk Diffuse	hot	0.210003	0.137041	4.65902	1.34945
	TCGA-DA-A1IC-06	TCGA-DA-A1IC	Non-Brisk Focal	cold	0.0415634	0.74099	1.768	-0.475105
	TCGA-DA-A3F2-06	TCGA-DA-A3F2	Brisk Diffuse	hot	0.235997	0.0359421	4.80458	1.44131
	TCGA-DA-A3F3-06	TCGA-DA-A3F3	NA	NA	0.0065831	0.922003	0.986691	-0.968193
	TCGA-DA-A3F5-06	TCGA-DA-A3F5	Non-Brisk Focal	cold	9.99989e-07	0.551569	1.17473	-0.849517
	TCGA-DA-A3F8-06	TCGA-DA-A3F8	Brisk Diffuse	hot	0.37839	0.365265	5.26089	1.72929
	TCGA-DA-A95V-06	TCGA-DA-A95V	NA	NA	0.0527464	0.631027	1.9486	-0.361122
	TCGA-DA-A95W-06	TCGA-DA-A95W	NA	NA	0.0101251	0.82625	1.16885	-0.853228
	TCGA-DA-A95X-06	TCGA-DA-A95X	NA	NA	0.0342326	0.787648	2.1978	-0.20385
	TCGA-DA-A95Y-06	TCGA-DA-A95Y	NA	NA	0.00590533	0.841253	0.883016	-1.03362
	TCGA-DA-A95Z-06	TCGA-DA-A95Z	NA	NA	9.99989e-07	0.848132	0.599353	-1.21264
	TCGA-DA-A960-01	TCGA-DA-A960	NA	NA	0.00679994	0.887437	0.160776	-1.48943
	TCGA-EB-A1NK-01	TCGA-EB-A1NK	Brisk Diffuse	hot	9.99989e-07	0.597067	1.71963	-0.505631
	TCGA-EB-A24C-01	TCGA-EB-A24C	Brisk Diffuse	hot	9.99989e-07	0.799058	0.894293	-1.02651
	TCGA-EB-A24D-01	TCGA-EB-A24D	Brisk Band-like	hot	0.038719	0.80884	1.62463	-0.565585
	TCGA-EB-A299-01	TCGA-EB-A299	Brisk Diffuse	hot	9.99989e-07	0.687947	2.06718	-0.28629
	TCGA-EB-A3HV-01	TCGA-EB-A3HV	Non-Brisk Multifocal	cold	9.99989e-07	0.739524	2.23876	-0.178001
	TCGA-EB-A3XB-01	TCGA-EB-A3XB	Non-Brisk Multifocal	cold	0.0904289	0.551353	2.36625	-0.0975436
	TCGA-EB-A3XC-01	TCGA-EB-A3XC	Brisk Band-like	hot	0.0324067	0.771314	2.77109	0.157958
	TCGA-EB-A3XD-01	TCGA-EB-A3XD	Brisk Band-like	hot	0.0909666	0.336839	2.67228	0.095593
	TCGA-EB-A3XE-01	TCGA-EB-A3XE	Brisk Band-like	hot	0.0367617	0.624817	2.62487	0.0656741
	TCGA-EB-A3XF-01	TCGA-EB-A3XF	Brisk Band-like	hot	0.019203	0.754036	3.89439	0.866881
	TCGA-EB-A3Y6-01	TCGA-EB-A3Y6	Brisk Band-like	hot	9.99989e-07	0.651759	0.646256	-1.18304
	TCGA-EB-A3Y7-01	TCGA-EB-A3Y7	Non-Brisk Multifocal	cold	9.99989e-07	0.51806	0.96494	-0.98192
	TCGA-EB-A41A-01	TCGA-EB-A41A	Brisk Diffuse	hot	9.99989e-07	0.859169	0.825132	-1.07015
	TCGA-EB-A41B-01	TCGA-EB-A41B	Non-Brisk Focal	cold	0.0106571	0.819613	1.00097	-0.959178
	TCGA-EB-A42Y-01	TCGA-EB-A42Y	Brisk Diffuse	hot	9.99989e-07	0.838564	0.988397	-0.967116
	TCGA-EB-A42Z-01	TCGA-EB-A42Z	Brisk Band-like	hot	0.011299	0.829364	1.62829	-0.563274
	TCGA-EB-A430-01	TCGA-EB-A430	Non-Brisk Multifocal	cold	0.112794	0.55183	2.04834	-0.298179
	TCGA-EB-A431-01	TCGA-EB-A431	Brisk Band-like	hot	9.99989e-07	0.603324	1.26631	-0.79172
	TCGA-EB-A44N-01	TCGA-EB-A44N	Non-Brisk Focal	cold	0.0818653	0.431411	4.00679	0.937816
	TCGA-EB-A44O-01	TCGA-EB-A44O	Non-Brisk Multifocal	cold	0.0124921	0.78292	1.64382	-0.55347
	TCGA-EB-A44P-01	TCGA-EB-A44P	Brisk Band-like	hot	0.0267222	0.717216	0.343251	-1.37427
	TCGA-EB-A44Q-06	TCGA-EB-A44Q	NA	NA	0.0381829	0.556949	3.43357	0.576055
	TCGA-EB-A44R-06	TCGA-EB-A44R	Brisk Diffuse	hot	0.118344	0.608602	2.77694	0.161645
	TCGA-EB-A4IQ-01	TCGA-EB-A4IQ	Non-Brisk Focal	cold	9.99989e-07	0.600578	2.34482	-0.111067
	TCGA-EB-A4IS-01	TCGA-EB-A4IS	Brisk Band-like	hot	0.0980383	0.474288	3.77548	0.791831
	TCGA-EB-A4OY-01	TCGA-EB-A4OY	Non-Brisk Focal	cold	9.99989e-07	0.589216	1.21831	-0.822017
	TCGA-EB-A4OZ-01	TCGA-EB-A4OZ	Non-Brisk Multifocal	cold	0.136616	0.28066	4.52198	1.26296
	TCGA-EB-A4P0-01	TCGA-EB-A4P0	Non-Brisk Focal	cold	9.99989e-07	0.802278	0.751649	-1.11653
	TCGA-EB-A4XL-01	TCGA-EB-A4XL	Brisk Band-like	hot	0.0218208	0.791643	1.96921	-0.348115
	TCGA-EB-A51B-01	TCGA-EB-A51B	Brisk Band-like	hot	0.0348398	0.814522	1.52683	-0.627309
	TCGA-EB-A550-01	TCGA-EB-A550	Non-Brisk Multifocal	cold	9.99989e-07	0.572415	1.54957	-0.612954
	TCGA-EB-A551-01	TCGA-EB-A551	Brisk Band-like	hot	0.191449	0.411131	2.15618	-0.23012
	TCGA-EB-A553-01	TCGA-EB-A553	Brisk Band-like	hot	0.0237265	0.638329	0.362107	-1.36237
	TCGA-EB-A57M-01	TCGA-EB-A57M	Non-Brisk Multifocal	cold	9.99989e-07	0.660592	3.03034	0.321571
	TCGA-EB-A5FP-01	TCGA-EB-A5FP	Non-Brisk Multifocal	cold	9.99989e-07	0.851435	0.74142	-1.12299
	TCGA-EB-A5KH-06	TCGA-EB-A5KH	Non-Brisk Multifocal	cold	0.0233749	0.91635	0.59738	-1.21389
	TCGA-EB-A5SE-01	TCGA-EB-A5SE	Brisk Band-like	hot	9.99989e-07	0.874311	0.818084	-1.0746
	TCGA-EB-A5SF-01	TCGA-EB-A5SF	Brisk Diffuse	hot	9.99989e-07	0.595461	0.71913	-1.13705
	TCGA-EB-A5SG-06	TCGA-EB-A5SG	Brisk Band-like	hot	0.39634	0.249336	5.30163	1.755
	TCGA-EB-A5SH-06	TCGA-EB-A5SH	Brisk Diffuse	hot	9.99989e-07	0.706884	1.56102	-0.605728
	TCGA-EB-A5UL-06	TCGA-EB-A5UL	Brisk Band-like	hot	0.159274	0.518194	1.80338	-0.452777
	TCGA-EB-A5UM-01	TCGA-EB-A5UM	Brisk Band-like	hot	0.0157638	0.632128	1.48674	-0.652607
	TCGA-EB-A5UN-06	TCGA-EB-A5UN	Brisk Diffuse	hot	9.99989e-07	0.420169	1.70933	-0.512127
	TCGA-EB-A5VU-01	TCGA-EB-A5VU	Non-Brisk Multifocal	cold	0.0125156	0.741321	0.57662	-1.22699
	TCGA-EB-A5VV-06	TCGA-EB-A5VV	NA	NA	0.238899	9.99989e-07	4.36358	1.16299
	TCGA-EB-A6L9-06	TCGA-EB-A6L9	Brisk Diffuse	hot	0.210811	0.221379	5.16569	1.66921
	TCGA-EB-A6QY-01	TCGA-EB-A6QY	Brisk Band-like	hot	0.0630925	0.614038	2.14318	-0.238322
	TCGA-EB-A6QZ-01	TCGA-EB-A6QZ	Non-Brisk Multifocal	cold	0.00708647	0.861094	0.797742	-1.08744
	TCGA-EB-A6R0-01	TCGA-EB-A6R0	Brisk Band-like	hot	0.13365	0.663088	4.66835	1.35533
	TCGA-EB-A82B-01	TCGA-EB-A82B	Brisk Diffuse	hot	0.00921771	0.563539	3.60565	0.684656
	TCGA-EB-A82C-01	TCGA-EB-A82C	Non-Brisk Multifocal	cold	9.99989e-07	0.84525	1.08271	-0.907596
	TCGA-EB-A85I-01	TCGA-EB-A85I	Brisk Diffuse	hot	0.144377	0.505586	2.9573	0.275477
	TCGA-EB-A85J-01	TCGA-EB-A85J	Non-Brisk Multifocal	cold	0.15618	0.515954	3.64968	0.712441
	TCGA-EB-A97M-01	TCGA-EB-A97M	Non-Brisk Multifocal	cold	0.0236882	0.829615	1.75563	-0.482908
	TCGA-EE-A17X-06	TCGA-EE-A17X	Non-Brisk Multifocal	cold	9.99989e-07	0.844145	0.355727	-1.3664
	TCGA-EE-A17Y-06	TCGA-EE-A17Y	Non-Brisk Multifocal	cold	9.9999e-07	0.520544	0.82587	-1.06969
	TCGA-EE-A17Z-06	TCGA-EE-A17Z	Brisk Band-like	hot	0.011071	0.902958	0.372613	-1.35574
	TCGA-EE-A180-06	TCGA-EE-A180	Non-Brisk Multifocal	cold	0.00694315	0.924868	0.77034	-1.10473
	TCGA-EE-A181-06	TCGA-EE-A181	Brisk Diffuse	hot	0.141093	0.587152	4.02971	0.95228
	TCGA-EE-A182-06	TCGA-EE-A182	Non-Brisk Multifocal	cold	0.020533	0.603324	1.47904	-0.657465
	TCGA-EE-A183-06	TCGA-EE-A183	Non-Brisk Multifocal	cold	0.0980168	0.40763	3.46706	0.597185
	TCGA-EE-A184-06	TCGA-EE-A184	Brisk Band-like	hot	0.0522568	0.809243	2.24286	-0.175411
	TCGA-EE-A185-06	TCGA-EE-A185	Brisk Diffuse	hot	9.99989e-07	0.919331	0.722861	-1.1347
	TCGA-EE-A20B-06	TCGA-EE-A20B	Non-Brisk Multifocal	cold	0.039197	0.642265	3.0817	0.353987
	TCGA-EE-A20C-06	TCGA-EE-A20C	NA	NA	9.99989e-07	0.913447	1.15081	-0.864614
	TCGA-EE-A20F-06	TCGA-EE-A20F	Brisk Band-like	hot	0.0718502	0.616449	3.61528	0.690734
	TCGA-EE-A20H-06	TCGA-EE-A20H	Brisk Band-like	hot	0.061389	0.870401	0.815354	-1.07633
	TCGA-EE-A20I-06	TCGA-EE-A20I	Brisk Band-like	hot	0.0483913	0.654833	2.31955	-0.127018
	TCGA-EE-A29A-06	TCGA-EE-A29A	Non-Brisk Multifocal	cold	9.99989e-07	0.817822	0.497999	-1.27661
	TCGA-EE-A29B-06	TCGA-EE-A29B	Non-Brisk Multifocal	cold	9.99989e-07	0.913713	1.18925	-0.840355
	TCGA-EE-A29C-06	TCGA-EE-A29C	NA	NA	9.99989e-07	0.549683	1.63146	-0.561276
	TCGA-EE-A29D-06	TCGA-EE-A29D	Non-Brisk Focal	cold	9.99989e-07	0.906583	1.46918	-0.663693
	TCGA-EE-A29E-06	TCGA-EE-A29E	Non-Brisk Multifocal	cold	9.99988e-07	0.686692	1.0122	-0.952094
	TCGA-EE-A29G-06	TCGA-EE-A29G	Non-Brisk Focal	cold	0.0277021	0.496914	1.73639	-0.495051
	TCGA-EE-A29H-06	TCGA-EE-A29H	Brisk Band-like	hot	0.00891526	0.784132	1.31175	-0.763045
	TCGA-EE-A29L-06	TCGA-EE-A29L	Non-Brisk Multifocal	cold	0.00302242	0.934821	0.864232	-1.04548
	TCGA-EE-A29M-06	TCGA-EE-A29M	Brisk Diffuse	hot	0.225614	0.427038	3.00387	0.304867
	TCGA-EE-A29N-06	TCGA-EE-A29N	Non-Brisk Multifocal	cold	0.15777	0.448105	4.5361	1.27187
	TCGA-EE-A29P-06	TCGA-EE-A29P	Brisk Diffuse	hot	0.213249	0.472772	4.35261	1.15606
	TCGA-EE-A29Q-06	TCGA-EE-A29Q	Brisk Band-like	hot	0.00955613	0.819463	0.909634	-1.01682
	TCGA-EE-A29R-06	TCGA-EE-A29R	Non-Brisk Multifocal	cold	0.0245061	0.872966	1.42058	-0.694365
	TCGA-EE-A29S-06	TCGA-EE-A29S	Non-Brisk Multifocal	cold	0.0941648	0.619616	2.19293	-0.206928
	TCGA-EE-A29T-06	TCGA-EE-A29T	NA	NA	0.120123	0.461277	3.07597	0.35037
	TCGA-EE-A29V-06	TCGA-EE-A29V	Brisk Band-like	hot	9.99989e-07	0.622251	0.919918	-1.01033
	TCGA-EE-A29W-06	TCGA-EE-A29W	Non-Brisk Multifocal	cold	9.9999e-07	0.824524	1.6373	-0.557585
	TCGA-EE-A29X-06	TCGA-EE-A29X	Non-Brisk Multifocal	cold	0.0108531	0.619765	4.0528	0.966853
	TCGA-EE-A2A0-06	TCGA-EE-A2A0	Brisk Band-like	hot	0.112771	0.363153	4.39899	1.18533
	TCGA-EE-A2A1-06	TCGA-EE-A2A1	Non-Brisk Multifocal	cold	0.0275111	0.271229	3.92389	0.885499
	TCGA-EE-A2A2-06	TCGA-EE-A2A2	Brisk Band-like	hot	0.0244705	0.725137	0.704544	-1.14626
	TCGA-EE-A2A5-06	TCGA-EE-A2A5	Brisk Band-like	hot	9.99989e-07	0.798367	0.814114	-1.07711
	TCGA-EE-A2A6-06	TCGA-EE-A2A6	Brisk Diffuse	hot	0.0893345	0.549587	2.33118	-0.119677
	TCGA-EE-A2GB-06	TCGA-EE-A2GB	Non-Brisk Multifocal	cold	0.021913	0.817867	1.83969	-0.42986
	TCGA-EE-A2GC-06	TCGA-EE-A2GC	NA	NA	0.0890583	0.648735	3.67764	0.73009
	TCGA-EE-A2GD-06	TCGA-EE-A2GD	Non-Brisk Multifocal	cold	9.99989e-07	0.406074	4.78647	1.42988
	TCGA-EE-A2GE-06	TCGA-EE-A2GE	NA	NA	0.227472	0.361235	4.06643	0.975457
	TCGA-EE-A2GH-06	TCGA-EE-A2GH	Brisk Diffuse	hot	0.253941	0.301595	3.36324	0.531665
	TCGA-EE-A2GI-06	TCGA-EE-A2GI	Brisk Band-like	hot	0.153075	0.598671	3.55654	0.653662
	TCGA-EE-A2GJ-06	TCGA-EE-A2GJ	Brisk Band-like	hot	0.0223649	0.603748	3.85143	0.839766
	TCGA-EE-A2GK-06	TCGA-EE-A2GK	NA	NA	0.169516	9.99989e-07	4.8945	1.49806
	TCGA-EE-A2GL-06	TCGA-EE-A2GL	NA	NA	0.104021	0.2996	5.4535	1.85084
	TCGA-EE-A2GM-06	TCGA-EE-A2GM	Non-Brisk Multifocal	cold	0.00616389	0.843974	1.32303	-0.755924
	TCGA-EE-A2GN-06	TCGA-EE-A2GN	Non-Brisk Multifocal	cold	0.0045787	0.81207	1.16739	-0.854152
	TCGA-EE-A2GO-06	TCGA-EE-A2GO	Non-Brisk Multifocal	cold	9.99989e-07	0.921409	0.589752	-1.2187
	TCGA-EE-A2GP-06	TCGA-EE-A2GP	Brisk Band-like	hot	9.99989e-07	0.680605	4.48174	1.23756
	TCGA-EE-A2GR-06	TCGA-EE-A2GR	Non-Brisk Multifocal	cold	9.99989e-07	0.956936	0.658451	-1.17535
	TCGA-EE-A2GS-06	TCGA-EE-A2GS	Non-Brisk Multifocal	cold	0.0111258	0.85798	1.78735	-0.46289
	TCGA-EE-A2GT-06	TCGA-EE-A2GT	Brisk Band-like	hot	0.052124	0.460205	2.60542	0.0534003
	TCGA-EE-A2GU-06	TCGA-EE-A2GU	Brisk Band-like	hot	0.198124	0.563479	3.09587	0.362924
	TCGA-EE-A2M5-06	TCGA-EE-A2M5	Brisk Band-like	hot	0.0478063	0.525085	2.94808	0.269654
	TCGA-EE-A2M6-06	TCGA-EE-A2M6	Brisk Band-like	hot	9.99989e-07	0.848303	4.1243	1.01198
	TCGA-EE-A2M7-06	TCGA-EE-A2M7	Non-Brisk Multifocal	cold	0.0310707	0.592787	2.35985	-0.101579
	TCGA-EE-A2M8-06	TCGA-EE-A2M8	Brisk Diffuse	hot	0.396014	0.240486	5.76518	2.04755
	TCGA-EE-A2MC-06	TCGA-EE-A2MC	Brisk Diffuse	hot	0.186698	0.329055	4.65792	1.34875
	TCGA-EE-A2MD-06	TCGA-EE-A2MD	Brisk Band-like	hot	0.0393128	0.599918	2.13312	-0.244671
	TCGA-EE-A2ME-06	TCGA-EE-A2ME	Brisk Diffuse	hot	0.292902	0.145435	4.56192	1.28816
	TCGA-EE-A2MF-06	TCGA-EE-A2MF	Brisk Band-like	hot	9.99989e-07	0.779281	1.00249	-0.958225
	TCGA-EE-A2MG-06	TCGA-EE-A2MG	Brisk Band-like	hot	0.125683	0.323913	5.68222	1.9952
	TCGA-EE-A2MH-06	TCGA-EE-A2MH	Brisk Diffuse	hot	0.121001	0.438708	4.56381	1.28936
	TCGA-EE-A2MI-06	TCGA-EE-A2MI	Brisk Band-like	hot	0.0573745	0.571647	4.11812	1.00808
	TCGA-EE-A2MJ-06	TCGA-EE-A2MJ	Brisk Band-like	hot	0.114793	0.366713	2.92601	0.255725
	TCGA-EE-A2MK-06	TCGA-EE-A2MK	Brisk Band-like	hot	0.0819854	0.737446	4.28125	1.11103
	TCGA-EE-A2ML-06	TCGA-EE-A2ML	NA	NA	0.125619	0.638217	2.93085	0.258781
	TCGA-EE-A2MM-06	TCGA-EE-A2MM	Brisk Diffuse	hot	9.99989e-07	0.886674	2.52151	0.00044472
	TCGA-EE-A2MN-06	TCGA-EE-A2MN	Brisk Diffuse	hot	0.040683	0.713791	3.04216	0.329032
	TCGA-EE-A2MP-06	TCGA-EE-A2MP	NA	NA	0.0867871	0.679004	4.45201	1.2188
	TCGA-EE-A2MQ-06	TCGA-EE-A2MQ	Brisk Band-like	hot	9.99989e-07	0.714895	1.90203	-0.390516
	TCGA-EE-A2MR-06	TCGA-EE-A2MR	Brisk Band-like	hot	0.171215	0.305295	4.9426	1.52842
	TCGA-EE-A2MS-06	TCGA-EE-A2MS	NA	NA	0.0254468	0.737867	1.98804	-0.336232
	TCGA-EE-A2MT-06	TCGA-EE-A2MT	Brisk Diffuse	hot	0.0321239	0.776276	1.28226	-0.781656
	TCGA-EE-A2MU-06	TCGA-EE-A2MU	Brisk Band-like	hot	0.167028	0.392045	5.55989	1.91799
	TCGA-EE-A3AA-06	TCGA-EE-A3AA	Brisk Diffuse	hot	0.14153	0.289292	3.98505	0.924095
	TCGA-EE-A3AB-06	TCGA-EE-A3AB	Non-Brisk Multifocal	cold	0.00212771	0.604559	4.32715	1.14
	TCGA-EE-A3AC-06	TCGA-EE-A3AC	Brisk Diffuse	hot	0.0480694	0.733362	4.56661	1.29113
	TCGA-EE-A3AD-06	TCGA-EE-A3AD	Brisk Band-like	hot	0.0409562	0.935226	0.487378	-1.28331
	TCGA-EE-A3AE-06	TCGA-EE-A3AE	Brisk Diffuse	hot	0.0459466	0.754067	3.54463	0.646143
	TCGA-EE-A3AF-06	TCGA-EE-A3AF	Brisk Band-like	hot	0.0307449	0.704288	2.361	-0.100858
	TCGA-EE-A3AG-06	TCGA-EE-A3AG	Non-Brisk Multifocal	cold	0.000337469	0.888868	0.339376	-1.37672
	TCGA-EE-A3AH-06	TCGA-EE-A3AH	Brisk Band-like	hot	9.9999e-07	0.912131	0.45968	-1.30079
	TCGA-EE-A3J3-06	TCGA-EE-A3J3	Non-Brisk Multifocal	cold	0.0164417	0.704002	4.73505	1.39743
	TCGA-EE-A3J4-06	TCGA-EE-A3J4	Non-Brisk Multifocal	cold	9.99989e-07	0.818064	0.393932	-1.34229
	TCGA-EE-A3J5-06	TCGA-EE-A3J5	Non-Brisk Multifocal	cold	0.0609355	0.662013	4.08838	0.989305
	TCGA-EE-A3J7-06	TCGA-EE-A3J7	Non-Brisk Focal	cold	0.00277576	0.854164	0.798896	-1.08671
	TCGA-EE-A3J8-06	TCGA-EE-A3J8	Non-Brisk Focal	cold	0.016921	0.937296	0.798477	-1.08698
	TCGA-EE-A3JA-06	TCGA-EE-A3JA	Non-Brisk Multifocal	cold	0.0617956	0.711191	2.80673	0.180452
	TCGA-EE-A3JB-06	TCGA-EE-A3JB	Non-Brisk Focal	cold	9.9999e-07	0.541734	4.83566	1.46092
	TCGA-EE-A3JD-06	TCGA-EE-A3JD	Non-Brisk Multifocal	cold	0.118031	0.257855	3.85539	0.842267
	TCGA-EE-A3JE-06	TCGA-EE-A3JE	Non-Brisk Multifocal	cold	0.244757	0.257233	5.33958	1.77895
	TCGA-EE-A3JH-06	TCGA-EE-A3JH	Non-Brisk Multifocal	cold	0.226566	0.300873	3.92376	0.885414
	TCGA-EE-A3JI-06	TCGA-EE-A3JI	Non-Brisk Multifocal	cold	9.99989e-07	0.815629	1.67726	-0.532372
	TCGA-ER-A193-06	TCGA-ER-A193	Brisk Band-like	hot	0.100994	0.577858	2.93468	0.261201
	TCGA-ER-A194-01	TCGA-ER-A194	Non-Brisk Multifocal	cold	0.0540579	0.579058	1.73965	-0.492994
	TCGA-ER-A195-06	TCGA-ER-A195	Non-Brisk Multifocal	cold	0.0685889	0.556881	4.24042	1.08526
	TCGA-ER-A196-01	TCGA-ER-A196	Brisk Diffuse	hot	9.99989e-07	0.285285	2.77431	0.159986
	TCGA-ER-A197-06	TCGA-ER-A197	Brisk Diffuse	hot	0.0398955	0.404524	3.67846	0.730605
	TCGA-ER-A198-06	TCGA-ER-A198	Brisk Diffuse	hot	0.0130725	0.720466	4.03563	0.956014
	TCGA-ER-A199-06	TCGA-ER-A199	NA	NA	0.107886	0.33723	3.46597	0.596501
	TCGA-ER-A19A-06	TCGA-ER-A19A	Brisk Band-like	hot	0.204756	0.119219	6.3502	2.41676
	TCGA-ER-A19B-06	TCGA-ER-A19B	Non-Brisk Focal	cold	0.00534403	0.80729	1.28594	-0.779335
	TCGA-ER-A19C-06	TCGA-ER-A19C	Brisk Band-like	hot	0.0300025	0.746205	1.08174	-0.908209
	TCGA-ER-A19D-06	TCGA-ER-A19D	Brisk Band-like	hot	0.0102137	0.621129	3.2688	0.472065
	TCGA-ER-A19E-06	TCGA-ER-A19E	Brisk Band-like	hot	0.00628158	0.734458	1.40636	-0.703337
	TCGA-ER-A19F-06	TCGA-ER-A19F	Non-Brisk Multifocal	cold	0.00140844	0.811356	0.999055	-0.96039
	TCGA-ER-A19G-06	TCGA-ER-A19G	Brisk Diffuse	hot	0.0379073	0.683581	5.16508	1.66882
	TCGA-ER-A19H-06	TCGA-ER-A19H	Brisk Band-like	hot	0.0815151	0.676753	3.12671	0.382389
	TCGA-ER-A19J-06	TCGA-ER-A19J	Non-Brisk Focal	cold	9.99989e-07	0.810434	2.13486	-0.243577
	TCGA-ER-A19K-01	TCGA-ER-A19K	Brisk Band-like	hot	9.9999e-07	0.53785	2.69352	0.109003
	TCGA-ER-A19L-06	TCGA-ER-A19L	Non-Brisk Multifocal	cold	9.99989e-07	0.768344	1.21971	-0.82113
	TCGA-ER-A19M-06	TCGA-ER-A19M	NA	NA	0.19205	0.543424	5.44691	1.84669
	TCGA-ER-A19N-06	TCGA-ER-A19N	NA	NA	0.148339	0.422434	5.61428	1.95231
	TCGA-ER-A19O-06	TCGA-ER-A19O	Brisk Band-like	hot	0.014247	0.480029	5.58621	1.9346
	TCGA-ER-A19P-06	TCGA-ER-A19P	Brisk Diffuse	hot	0.247445	0.23608	3.98616	0.924795
	TCGA-ER-A19Q-06	TCGA-ER-A19Q	Non-Brisk Multifocal	cold	0.0621867	0.527293	5.39028	1.81095
	TCGA-ER-A19S-06	TCGA-ER-A19S	NA	NA	0.472302	0.270639	5.28656	1.74549
	TCGA-ER-A19T-01	TCGA-ER-A19T	Non-Brisk Multifocal	cold	0.000828163	0.936403	0.290031	-1.40786
	TCGA-ER-A19T-06	TCGA-ER-A19T	Non-Brisk Multifocal	cold	9.99989e-07	0.709874	0.743075	-1.12194
	TCGA-ER-A19W-06	TCGA-ER-A19W	Brisk Diffuse	hot	0.30083	0.363782	4.68211	1.36402
	TCGA-ER-A1A1-06	TCGA-ER-A1A1	Brisk Diffuse	hot	0.126794	0.0862901	3.83217	0.827614
	TCGA-ER-A2NB-01	TCGA-ER-A2NB	Brisk Band-like	hot	0.0646207	0.503517	2.83569	0.198727
	TCGA-ER-A2NC-06	TCGA-ER-A2NC	Brisk Diffuse	hot	9.99988e-07	0.604873	3.47719	0.603582
	TCGA-ER-A2ND-06	TCGA-ER-A2ND	Brisk Diffuse	hot	9.99989e-07	0.711443	2.1017	-0.264501
	TCGA-ER-A2NE-06	TCGA-ER-A2NE	Non-Brisk Focal	cold	9.99989e-07	0.86061	1.52452	-0.628765
	TCGA-ER-A2NF-01	TCGA-ER-A2NF	Brisk Band-like	hot	0.0549481	0.516889	1.95503	-0.357064
	TCGA-ER-A2NF-06	TCGA-ER-A2NF	Brisk Band-like	hot	0.0397164	0.750609	1.81198	-0.447345
	TCGA-ER-A2NG-06	TCGA-ER-A2NG	NA	NA	0.238099	0.389848	4.94415	1.52939
	TCGA-ER-A2NH-06	TCGA-ER-A2NH	Brisk Band-like	hot	0.288279	0.420966	5.94194	2.15911
	TCGA-ER-A3ES-06	TCGA-ER-A3ES	Non-Brisk Focal	cold	9.99989e-07	0.935686	0.594574	-1.21566
	TCGA-ER-A3ET-06	TCGA-ER-A3ET	Brisk Band-like	hot	9.99989e-07	0.632829	4.02542	0.949575
	TCGA-ER-A3EV-06	TCGA-ER-A3EV	Brisk Band-like	hot	0.0563272	0.757756	1.94963	-0.360476
	TCGA-ER-A3PL-06	TCGA-ER-A3PL	Brisk Diffuse	hot	9.99989e-07	0.856649	1.91865	-0.380023
	TCGA-ER-A42H-01	TCGA-ER-A42H	Brisk Diffuse	hot	9.99989e-07	0.934818	0.532585	-1.25478
	TCGA-ER-A42K-06	TCGA-ER-A42K	Non-Brisk Focal	cold	9.99989e-07	0.789793	1.08095	-0.908707
	TCGA-ER-A42L-06	TCGA-ER-A42L	Brisk Diffuse	hot	0.141858	0.31586	4.15141	1.02909
	TCGA-FR-A2OS-01	TCGA-FR-A2OS	Non-Brisk Focal	cold	9.99989e-07	0.76708	0.908026	-1.01784
	TCGA-FR-A3R1-01	TCGA-FR-A3R1	Non-Brisk Multifocal	cold	0.00895523	0.688254	2.97879	0.289038
	TCGA-FR-A3YN-06	TCGA-FR-A3YN	Non-Brisk Multifocal	cold	0.0822402	0.766934	1.54709	-0.614522
	TCGA-FR-A3YO-06	TCGA-FR-A3YO	Non-Brisk Multifocal	cold	9.9999e-07	0.511431	1.79814	-0.456079
	TCGA-FR-A44A-06	TCGA-FR-A44A	Brisk Diffuse	hot	0.336597	0.374882	5.1858	1.6819
	TCGA-FR-A69P-06	TCGA-FR-A69P	Non-Brisk Multifocal	cold	0.00480419	0.766944	1.74731	-0.48816
	TCGA-FR-A726-01	TCGA-FR-A726	NA	NA	9.99989e-07	0.614968	0.949622	-0.991587
	TCGA-FR-A728-01	TCGA-FR-A728	Brisk Band-like	hot	0.132174	0.359848	3.35496	0.526442
	TCGA-FR-A729-06	TCGA-FR-A729	Brisk Band-like	hot	0.152047	0.509036	2.84091	0.20202
	TCGA-FR-A7U8-06	TCGA-FR-A7U8	Non-Brisk Multifocal	cold	9.99989e-07	0.887924	1.29411	-0.77418
	TCGA-FR-A7U9-06	TCGA-FR-A7U9	Brisk Band-like	hot	0.0603703	0.418636	5.08617	1.61902
	TCGA-FR-A7UA-06	TCGA-FR-A7UA	NA	NA	0.496471	0.18522	6.64703	2.60409
	TCGA-FR-A8YC-06	TCGA-FR-A8YC	Non-Brisk Multifocal	cold	0.03493	0.791529	1.31854	-0.75876
	TCGA-FR-A8YD-06	TCGA-FR-A8YD	Non-Brisk Multifocal	cold	9.99989e-07	0.741755	1.48277	-0.65511
	TCGA-FR-A8YE-06	TCGA-FR-A8YE	Brisk Band-like	hot	0.0714728	0.220617	4.56121	1.28771
	TCGA-FS-A1YW-06	TCGA-FS-A1YW	NA	NA	0.0245228	0.758615	1.59182	-0.586289
	TCGA-FS-A1YX-06	TCGA-FS-A1YX	NA	NA	9.99989e-07	0.623745	2.27687	-0.153951
	TCGA-FS-A1YY-06	TCGA-FS-A1YY	NA	NA	9.99989e-07	0.666593	0.991433	-0.9652
	TCGA-FS-A1Z0-06	TCGA-FS-A1Z0	NA	NA	0.0271445	0.649458	2.76746	0.155664
	TCGA-FS-A1Z3-06	TCGA-FS-A1Z3	NA	NA	9.99989e-07	0.843145	1.05509	-0.925026
	TCGA-FS-A1Z4-06	TCGA-FS-A1Z4	NA	NA	0.138384	0.314214	3.43468	0.576751
	TCGA-FS-A1Z7-06	TCGA-FS-A1Z7	NA	NA	9.99989e-07	0.591132	2.52613	0.00335839
	TCGA-FS-A1ZA-06	TCGA-FS-A1ZA	Non-Brisk Multifocal	cold	0.0459156	0.715788	3.65291	0.714481
	TCGA-FS-A1ZB-06	TCGA-FS-A1ZB	NA	NA	9.99989e-07	0.535213	4.70811	1.38042
	TCGA-FS-A1ZC-06	TCGA-FS-A1ZC	NA	NA	9.9999e-07	0.858677	0.634509	-1.19046
	TCGA-FS-A1ZD-06	TCGA-FS-A1ZD	Brisk Band-like	hot	9.99989e-07	0.864847	1.17969	-0.846389
	TCGA-FS-A1ZE-06	TCGA-FS-A1ZE	Non-Brisk Multifocal	cold	9.99989e-07	0.897582	1.39575	-0.710034
	TCGA-FS-A1ZF-06	TCGA-FS-A1ZF	NA	NA	0.0163307	0.8472	0.594579	-1.21566
	TCGA-FS-A1ZG-06	TCGA-FS-A1ZG	NA	NA	9.99989e-07	0.914199	1.11553	-0.886882
	TCGA-FS-A1ZH-06	TCGA-FS-A1ZH	NA	NA	0.0798873	0.529913	3.71211	0.751844
	TCGA-FS-A1ZJ-06	TCGA-FS-A1ZJ	NA	NA	9.99989e-07	0.834626	1.45034	-0.675581
	TCGA-FS-A1ZK-06	TCGA-FS-A1ZK	NA	NA	0.00277431	0.882112	0.93352	-1.00175
	TCGA-FS-A1ZM-06	TCGA-FS-A1ZM	Brisk Band-like	hot	0.0843964	0.635058	4.85986	1.4762
	TCGA-FS-A1ZN-01	TCGA-FS-A1ZN	NA	NA	9.99989e-07	0.923876	1.31104	-0.763493
	TCGA-FS-A1ZP-06	TCGA-FS-A1ZP	Brisk Diffuse	hot	9.99988e-07	0.717778	1.54917	-0.61321
	TCGA-FS-A1ZQ-06	TCGA-FS-A1ZQ	NA	NA	9.99989e-07	0.671964	1.77531	-0.470489
	TCGA-FS-A1ZR-06	TCGA-FS-A1ZR	NA	NA	9.99989e-07	0.762294	1.45297	-0.67392
	TCGA-FS-A1ZS-06	TCGA-FS-A1ZS	NA	NA	0.000160062	0.807382	2.8527	0.209459
	TCGA-FS-A1ZT-06	TCGA-FS-A1ZT	NA	NA	0.121299	0.511676	3.89471	0.867078
	TCGA-FS-A1ZU-06	TCGA-FS-A1ZU	Brisk Diffuse	hot	9.99989e-07	0.842862	1.10935	-0.89078
	TCGA-FS-A1ZW-06	TCGA-FS-A1ZW	NA	NA	0.118635	0.515383	2.76068	0.151387
	TCGA-FS-A1ZY-06	TCGA-FS-A1ZY	NA	NA	9.99989e-07	0.939482	0.555278	-1.24046
	TCGA-FS-A1ZZ-06	TCGA-FS-A1ZZ	NA	NA	0.00163296	0.920767	0.906007	-1.01911
	TCGA-FS-A4F0-06	TCGA-FS-A4F0	NA	NA	9.99989e-07	0.918444	0.639	-1.18762
	TCGA-FS-A4F2-06	TCGA-FS-A4F2	NA	NA	9.99989e-07	0.735746	2.45283	-0.0429016
	TCGA-FS-A4F4-06	TCGA-FS-A4F4	NA	NA	0.0621737	0.705852	2.38432	-0.086137
	TCGA-FS-A4F5-06	TCGA-FS-A4F5	NA	NA	0.00318381	0.887975	1.53316	-0.623315
	TCGA-FS-A4F8-06	TCGA-FS-A4F8	NA	NA	0.137011	0.328224	5.02105	1.57793
	TCGA-FS-A4F9-06	TCGA-FS-A4F9	NA	NA	9.99989e-07	0.886445	0.340052	-1.37629
	TCGA-FS-A4FB-06	TCGA-FS-A4FB	NA	NA	0.0306247	0.892368	0.63154	-1.19233
	TCGA-FS-A4FC-06	TCGA-FS-A4FC	NA	NA	9.99989e-07	0.590269	1.79912	-0.455465
	TCGA-FS-A4FD-06	TCGA-FS-A4FD	NA	NA	0.0310008	0.747487	1.2837	-0.780751
	TCGA-FW-A3I3-06	TCGA-FW-A3I3	Non-Brisk Focal	cold	0.0305211	0.874438	0.90215	-1.02155
	TCGA-FW-A3R5-06	TCGA-FW-A3R5	Non-Brisk Focal	cold	0.0351199	0.627929	1.12581	-0.880392
	TCGA-FW-A3TU-06	TCGA-FW-A3TU	Non-Brisk Focal	cold	9.99989e-07	0.758163	1.93306	-0.370929
	TCGA-FW-A3TV-06	TCGA-FW-A3TV	Non-Brisk Multifocal	cold	0.00641904	0.507951	1.34893	-0.739579
	TCGA-FW-A5DX-01	TCGA-FW-A5DX	Brisk Band-like	hot	0.0931825	0.862919	0.928556	-1.00488
	TCGA-FW-A5DY-06	TCGA-FW-A5DY	Brisk Band-like	hot	0.134806	0.134262	2.96928	0.283036
	TCGA-GF-A2C7-01	TCGA-GF-A2C7	Brisk Diffuse	hot	9.99989e-07	0.839186	1.13912	-0.871995
	TCGA-GF-A3OT-06	TCGA-GF-A3OT	Non-Brisk Multifocal	cold	0.00700991	0.453272	3.47146	0.599962
	TCGA-GF-A4EO-06	TCGA-GF-A4EO	Brisk Diffuse	hot	0.249963	0.306177	2.50734	-0.00849802
	TCGA-GF-A6C8-06	TCGA-GF-A6C8	Non-Brisk Focal	cold	0.0658971	0.565915	3.06736	0.344932
	TCGA-GF-A6C9-06	TCGA-GF-A6C9	Brisk Diffuse	hot	0.110416	0.365558	2.89156	0.233988
	TCGA-GF-A769-01	TCGA-GF-A769	Non-Brisk Multifocal	cold	0.0171789	0.826194	0.621085	-1.19893
	TCGA-GN-A262-06	TCGA-GN-A262	Brisk Diffuse	hot	9.99989e-07	0.951242	0.366005	-1.35991
	TCGA-GN-A263-01	TCGA-GN-A263	Non-Brisk Multifocal	cold	0.0260869	0.467642	2.93899	0.263916
	TCGA-GN-A264-06	TCGA-GN-A264	Brisk Band-like	hot	9.99989e-07	0.823899	0.568276	-1.23226
	TCGA-GN-A265-06	TCGA-GN-A265	Brisk Diffuse	hot	0.144143	0.277405	4.8053	1.44176
	TCGA-GN-A266-06	TCGA-GN-A266	Brisk Band-like	hot	0.0588846	0.577288	4.82552	1.45452
	TCGA-GN-A267-06	TCGA-GN-A267	Brisk Band-like	hot	0.0544383	0.658803	1.49029	-0.650368
	TCGA-GN-A268-06	TCGA-GN-A268	Brisk Band-like	hot	9.99989e-07	0.935592	0.477644	-1.28946
	TCGA-GN-A26A-06	TCGA-GN-A26A	Non-Brisk Multifocal	cold	0.00684217	0.553756	4.74184	1.40171
	TCGA-GN-A26C-01	TCGA-GN-A26C	Brisk Band-like	hot	0.155315	0.420047	4.66846	1.3554
	TCGA-GN-A26D-06	TCGA-GN-A26D	Brisk Diffuse	hot	9.99989e-07	0.794747	2.01597	-0.318609
	TCGA-GN-A4U3-06	TCGA-GN-A4U3	Brisk Diffuse	hot	0.0144838	0.855967	1.54374	-0.616635
	TCGA-GN-A4U4-06	TCGA-GN-A4U4	Brisk Diffuse	hot	0.047356	0.675259	0.819607	-1.07364
	TCGA-GN-A4U5-01	TCGA-GN-A4U5	Brisk Diffuse	hot	0.165245	0.410202	3.54737	0.647874
	TCGA-GN-A4U7-06	TCGA-GN-A4U7	Non-Brisk Multifocal	cold	0.0273267	0.831263	0.760337	-1.11105
	TCGA-GN-A4U8-06	TCGA-GN-A4U8	NA	NA	0.13891	0.48329	3.88882	0.863366
	TCGA-GN-A4U8-11	TCGA-GN-A4U8	NA	NA	0.183022	0.257319	4.11948	1.00894
	TCGA-GN-A4U9-06	TCGA-GN-A4U9	Brisk Band-like	hot	0.00372931	0.802969	1.58402	-0.591212
	TCGA-GN-A8LK-06	TCGA-GN-A8LK	Non-Brisk Multifocal	cold	0.0101563	0.953402	0.48558	-1.28445
	TCGA-GN-A8LL-06	TCGA-GN-A8LL	Brisk Diffuse	hot	0.0171831	0.896717	0.676027	-1.16426
	TCGA-GN-A8LN-01	TCGA-GN-A8LN	Brisk Diffuse	hot	0.00653931	0.854232	1.96451	-0.351083
	TCGA-GN-A9SD-06	TCGA-GN-A9SD	Brisk Band-like	hot	0.126379	0.392739	5.38693	1.80883
	TCGA-HR-A2OG-06	TCGA-HR-A2OG	NA	NA	0.0337743	0.516702	4.98674	1.55627
	TCGA-HR-A2OH-06	TCGA-HR-A2OH	NA	NA	0.323905	0.355778	5.78227	2.05834
	TCGA-HR-A5NC-01	TCGA-HR-A5NC	Non-Brisk Focal	cold	9.99989e-07	0.749857	1.42294	-0.692874
	TCGA-IH-A3EA-01	TCGA-IH-A3EA	Non-Brisk Multifocal	cold	9.99989e-07	0.692832	1.88059	-0.404049
	TCGA-LH-A9QB-06	TCGA-LH-A9QB	Brisk Band-like	hot	9.99989e-07	0.880409	1.32624	-0.7539
	TCGA-OD-A75X-06	TCGA-OD-A75X	Non-Brisk Multifocal	cold	9.99989e-07	0.851923	1.81861	-0.443159
	TCGA-QB-A6FS-06	TCGA-QB-A6FS	Non-Brisk Multifocal	cold	0.119133	0.457405	2.65498	0.0846798
	TCGA-QB-AA9O-06	TCGA-QB-AA9O	Non-Brisk Multifocal	cold	0.0802403	0.651696	3.94807	0.900758
	TCGA-RP-A690-06	TCGA-RP-A690	Non-Brisk Focal	cold	9.99989e-07	0.823185	0.863199	-1.04613
	TCGA-RP-A693-06	TCGA-RP-A693	Brisk Diffuse	hot	0.0747832	0.470812	3.23714	0.452084
	TCGA-RP-A694-06	TCGA-RP-A694	Non-Brisk Multifocal	cold	0.0677264	0.59533	1.27844	-0.78407
	TCGA-RP-A695-06	TCGA-RP-A695	Brisk Diffuse	hot	0.0592986	0.654481	1.43688	-0.684074
	TCGA-RP-A6K9-06	TCGA-RP-A6K9	Non-Brisk Multifocal	cold	0.069872	0.560278	1.25386	-0.799582
	TCGA-W3-A825-06	TCGA-W3-A825	Brisk Diffuse	hot	0.0744362	0.691147	4.30255	1.12447
	TCGA-W3-A828-06	TCGA-W3-A828	Non-Brisk Multifocal	cold	9.99989e-07	0.389136	3.07372	0.348946
	TCGA-W3-AA1O-06	TCGA-W3-AA1O	Non-Brisk Multifocal	cold	0.00423766	0.789152	0.602852	-1.21044
	TCGA-W3-AA1Q-06	TCGA-W3-AA1Q	Non-Brisk Multifocal	cold	0.084055	0.666333	1.62831	-0.563264
	TCGA-W3-AA1R-06	TCGA-W3-AA1R	Non-Brisk Multifocal	cold	0.0474305	0.788149	0.993256	-0.96405
	TCGA-W3-AA1V-06	TCGA-W3-AA1V	Non-Brisk Multifocal	cold	9.99989e-07	0.697648	3.24284	0.45568
	TCGA-W3-AA1W-06	TCGA-W3-AA1W	Non-Brisk Focal	cold	0.32088	0.366522	5.93876	2.1571
	TCGA-W3-AA21-06	TCGA-W3-AA21	Brisk Diffuse	hot	0.00567089	0.780075	0.506379	-1.27132
	TCGA-WE-A8JZ-06	TCGA-WE-A8JZ	Brisk Band-like	hot	0.0167413	0.838154	0.865811	-1.04448
	TCGA-WE-A8K1-06	TCGA-WE-A8K1	Brisk Band-like	hot	0.179845	0.45731	3.73947	0.769107
	TCGA-WE-A8K4-01	TCGA-WE-A8K4	Brisk Diffuse	hot	0.355031	0.441774	2.90468	0.242262
	TCGA-WE-A8K5-06	TCGA-WE-A8K5	Brisk Diffuse	hot	0.0332553	0.769299	2.45571	-0.0410845
	TCGA-WE-A8K6-06	TCGA-WE-A8K6	Brisk Band-like	hot	9.99989e-07	0.776524	1.00667	-0.955587
	TCGA-WE-A8ZM-06	TCGA-WE-A8ZM	Non-Brisk Focal	cold	0.00479049	0.876465	0.963647	-0.982736
	TCGA-WE-A8ZN-06	TCGA-WE-A8ZN	Brisk Diffuse	hot	0.120083	0.443436	2.68824	0.105668
	TCGA-WE-A8ZO-06	TCGA-WE-A8ZO	Brisk Band-like	hot	0.0345635	0.716643	2.60748	0.0546991
	TCGA-WE-A8ZQ-06	TCGA-WE-A8ZQ	Non-Brisk Multifocal	cold	9.99989e-07	0.927542	0.47952	-1.28827
	TCGA-WE-A8ZR-06	TCGA-WE-A8ZR	Non-Brisk Multifocal	cold	0.00664342	0.715238	1.71042	-0.51144
	TCGA-WE-A8ZT-06	TCGA-WE-A8ZT	Brisk Band-like	hot	0.0120893	0.771393	0.598103	-1.21343
	TCGA-WE-A8ZX-06	TCGA-WE-A8ZX	Brisk Diffuse	hot	0.0623252	0.624924	3.64257	0.707957
	TCGA-WE-A8ZY-06	TCGA-WE-A8ZY	Non-Brisk Multifocal	cold	0.00452697	0.786786	0.719399	-1.13688
	TCGA-WE-AA9Y-06	TCGA-WE-AA9Y	Non-Brisk Multifocal	cold	0.0342214	0.317316	2.78988	0.169813
	TCGA-WE-AAA0-06	TCGA-WE-AAA0	Brisk Band-like	hot	0.0586402	0.559267	2.55036	0.0186489
	TCGA-WE-AAA3-06	TCGA-WE-AAA3	Brisk Diffuse	hot	0.0227045	0.564789	2.07947	-0.27853
	TCGA-WE-AAA4-06	TCGA-WE-AAA4	NA	NA	0.234527	0.345373	5.73873	2.03086
	TCGA-XV-A9VZ-01	TCGA-XV-A9VZ	Non-Brisk Focal	cold	0.029155	0.353414	2.30137	-0.138488
	TCGA-XV-A9W2-01	TCGA-XV-A9W2	Brisk Diffuse	hot	9.99989e-07	0.577487	1.78089	-0.466964
	TCGA-XV-A9W5-01	TCGA-XV-A9W5	Brisk Band-like	hot	0.0130751	0.658295	0.998006	-0.961052
	TCGA-XV-AAZV-01	TCGA-XV-AAZV	Brisk Diffuse	hot	0.0599366	0.434408	3.9365	0.893453
	TCGA-XV-AAZW-01	TCGA-XV-AAZW	Non-Brisk Multifocal	cold	0.00382075	0.825692	2.41259	-0.0682996
	TCGA-XV-AAZY-01	TCGA-XV-AAZY	Non-Brisk Multifocal	cold	0.147568	0.457586	1.92839	-0.373878
	TCGA-YD-A89C-06	TCGA-YD-A89C	Brisk Diffuse	hot	9.99989e-07	0.650314	0.545605	-1.24657
	TCGA-YD-A9TA-06	TCGA-YD-A9TA	Brisk Band-like	hot	0.060837	0.633805	3.74337	0.771572
	TCGA-YD-A9TB-06	TCGA-YD-A9TB	Brisk Diffuse	hot	0.0127246	0.677047	1.39305	-0.711736
	TCGA-YG-AA3N-01	TCGA-YG-AA3N	Brisk Band-like	hot	0.20778	0.612252	2.039	-0.304075
	TCGA-YG-AA3O-06	TCGA-YG-AA3O	Non-Brisk Focal	cold	0.0679553	0.721315	1.10071	-0.896234
	TCGA-YG-AA3P-06	TCGA-YG-AA3P	Non-Brisk Multifocal	cold	0.00432493	0.944788	0.504016	-1.27281
	TCGA-Z2-A8RT-06	TCGA-Z2-A8RT	Brisk Band-like	hot	0.0356722	0.720492	4.34976	1.15427
	TCGA-Z2-AA3S-06	TCGA-Z2-AA3S	Non-Brisk Multifocal	cold	0.0208304	0.840271	0.437684	-1.31468
	TCGA-Z2-AA3V-06	TCGA-Z2-AA3V	Brisk Diffuse	hot	0.127326	0.397452	3.41832	0.566426

## Sheet: fig4c-e (supp6a-d)
	Figure 4C-E
	sample	resF	exc	res	resF.minus.TIL	TIL	score	scale
	TCGA-3N-A9WB-06	1.07266	0.560009	0.390512	2.8018	-1.72915	0.779815	-1.09875
	TCGA-3N-A9WC-06	-1.6812	-0.843165	-0.828123	-3.47268	1.79148	4.378	1.17209
	TCGA-3N-A9WD-06	0.367049	0.42772	0.263842	0.0467231	0.320325	4.48124	1.23725
	TCGA-BF-A1PU-01	-0.655092	-0.183778	-0.108586	1.11989	-1.77499	0.643464	-1.18481
	TCGA-BF-A1PV-01	0.76725	0.882507	0.659393	2.33803	-1.57078	1.01027	-0.953312
	TCGA-BF-A1PX-01	-0.53164	0.13657	-0.0222353	-1.68792	1.15628	5.40049	1.81739
	TCGA-BF-A1PZ-01	-1.0091	-0.511905	-0.326036	-0.39685	-0.612246	1.52474	-0.628624
	TCGA-BF-A1Q0-01	0.18479	-0.254221	-0.363702	0.362571	-0.177781	2.2515	-0.169962
	TCGA-BF-A3DJ-01	-2.68983	-1.51989	-1.51385	-2.3299	-0.359934	4.31483	1.13222
	TCGA-BF-A3DL-01	0.161157	0.241369	0.197805	1.53805	-1.37689	0.873001	-1.03994
	TCGA-BF-A3DM-01	-0.800379	-1.07597	-0.828227	1.10079	-1.90116	1.21484	-0.824206
	TCGA-BF-A3DN-01	-1.04381	-0.539991	-0.579683	0.241172	-1.28498	1.75128	-0.485655
	TCGA-BF-A5EO-01	-0.877249	-0.298395	-0.334448	-0.661043	-0.216206	2.41108	-0.0692515
	TCGA-BF-A5EP-01	-0.483116	-0.506976	-0.465573	0.893418	-1.37653	0.84439	-1.058
	TCGA-BF-A5EQ-01	-0.477144	0.138507	0.00789861	-1.07428	0.597139	3.74306	0.771374
	TCGA-BF-A5ER-01	1.21845	1.3433	1.02801	2.94037	-1.72192	0.206638	-1.46049
	TCGA-BF-A5ES-01	-1.79052	-0.916208	-0.748432	-1.65412	-0.136404	2.01393	-0.319897
	TCGA-BF-A9VF-01	2.28332	1.02726	0.98967	3.48765	-1.20433	1.33828	-0.746305
	TCGA-BF-AAOU-01	-0.511001	-0.316455	-0.434519	-0.0778414	-0.433159	1.21584	-0.823577
	TCGA-BF-AAOX-01	0.142304	0.345958	0.407021	0.996997	-0.854693	0.980556	-0.972064
	TCGA-BF-AAP0-06	-0.810587	-0.648692	-0.507625	-2.6049	1.79431	4.7327	1.39594
	TCGA-BF-AAP1-01	1.00739	0.444821	0.385452	2.70408	-1.69669	0.684146	-1.15913
	TCGA-BF-AAP2-01	0.0480729	-0.487866	-0.221402	0.289971	-0.241898	1.6214	-0.567625
	TCGA-BF-AAP4-01	-1.17973	-0.918185	-0.70224	-2.2633	1.08356	3.87737	0.856141
	TCGA-BF-AAP6-01	-0.344834	-0.601827	-0.395151	0.66353	-1.00836	1.21446	-0.824443
	TCGA-BF-AAP7-01	-0.944691	-0.490353	-0.355705	-1.7452	0.800504	4.40765	1.1908
	TCGA-BF-AAP8-01	0.984292	0.488177	0.685096	1.78137	-0.79708	0.97013	-0.978645
	TCGA-D3-A1Q1-06	3.39558	2.31808	2.11157	4.74709	-1.35151	1.18816	-0.841047
	TCGA-D3-A1Q3-06	-1.64501	-0.47753	-0.4832	-2.71352	1.06851	5.17038	1.67217
	TCGA-D3-A1Q4-06	1.81883	1.54686	1.1213	2.7744	-0.955571	3.30398	0.494267
	TCGA-D3-A1Q5-06	1.64525	1.13746	0.649682	3.16375	-1.5185	0.881034	-1.03487
	TCGA-D3-A1Q6-06	1.03002	0.728218	0.322696	1.75861	-0.728585	1.8545	-0.420513
	TCGA-D3-A1Q7-06	-1.1223	-0.29978	-0.252696	-2.92886	1.80657	6.34206	2.41162
	TCGA-D3-A1Q8-06	-0.469639	-0.568439	-0.572585	0.244689	-0.714328	4.08866	0.989488
	TCGA-D3-A1Q9-06	-0.713258	-0.868246	-0.576569	-1.38619	0.672936	2.74328	0.140403
	TCGA-D3-A1QA-06	-0.832686	-0.659041	-0.508576	-0.770018	-0.0626686	1.62216	-0.56714
	TCGA-D3-A1QA-07	-0.238632	-0.651941	-0.28544	-0.433349	0.194717	1.55624	-0.608744
	TCGA-D3-A1QB-06	-0.806207	-0.0299793	0.00430484	-2.87213	2.06593	4.31813	1.13431
	TCGA-D3-A2J6-06	0.336524	0.11104	0.186882	-0.558404	0.894928	2.79351	0.172104
	TCGA-D3-A2J7-06	-1.74996	-0.546284	-0.798674	-2.45074	0.700776	4.65202	1.34502
	TCGA-D3-A2J8-06	1.52355	1.3692	0.98069	-0.0597092	1.58325	6.12642	2.27553
	TCGA-D3-A2J9-06	-1.68487	-1.05123	-0.87455	-4.57944	2.89457	5.65161	1.97587
	TCGA-D3-A2JA-06	0.0104011	0.730121	0.268289	-0.141956	0.152357	4.54576	1.27796
	TCGA-D3-A2JB-06	0.116901	0.237567	0.211035	-1.69649	1.81339	4.00519	0.936805
	TCGA-D3-A2JC-06	-2.03309	-1.25735	-1.10904	-2.66264	0.629556	3.45435	0.589165
	TCGA-D3-A2JD-06	-0.977888	-0.380334	-0.19636	-1.22515	0.247261	1.84266	-0.427981
	TCGA-D3-A2JE-06	4.01894	2.18249	2.12826	5.33268	-1.31374	0.830825	-1.06656
	TCGA-D3-A2JF-06	-2.06002	-1.49753	-1.57744	-2.79652	0.736499	4.28673	1.11449
	TCGA-D3-A2JG-06	0.323047	-0.278823	-0.0710452	1.16279	-0.839741	1.12199	-0.882807
	TCGA-D3-A2JH-06	-0.645017	-0.916317	-0.482433	-2.95111	2.30609	4.04435	0.961523
	TCGA-D3-A2JK-06	-0.301511	-0.117868	-0.0120475	1.24034	-1.54185	1.24481	-0.805291
	TCGA-D3-A2JL-06	-0.580493	-0.587283	-0.368334	-2.13962	1.55912	4.13455	1.01844
	TCGA-D3-A2JN-06	2.11924	1.43825	0.878036	1.64501	0.474226	3.73585	0.766826
	TCGA-D3-A2JO-06	-0.506082	-0.893318	-0.496477	-2.28482	1.77874	5.32865	1.77206
	TCGA-D3-A2JP-06	-0.191391	-0.472973	-0.523781	-1.04996	0.858572	4.47733	1.23478
	TCGA-D3-A3BZ-06	-0.0709523	0.4257	0.273838	-0.687473	0.61652	4.87796	1.48762
	TCGA-D3-A3C1-06	-1.21873	-0.754503	-0.897438	-0.709251	-0.509483	1.72113	-0.504682
	TCGA-D3-A3C3-06	2.38621	0.675692	0.841347	1.93362	0.452587	2.56057	0.0250944
	TCGA-D3-A3C6-06	0.889611	0.31943	0.290809	2.65691	-1.7673	1.4034	-0.705204
	TCGA-D3-A3C7-06	-1.06433	-0.381939	-0.804175	-1.57318	0.508847	3.14606	0.394602
	TCGA-D3-A3C8-06	-0.714066	-0.0708625	-0.245185	-4.07348	3.35941	5.50751	1.88493
	TCGA-D3-A3CB-06	-0.337707	0.197886	0.0518178	-2.21922	1.88152	4.56213	1.2883
	TCGA-D3-A3CC-06	0.179718	0.0477491	0.160602	1.49707	-1.31735	0.999216	-0.960288
	TCGA-D3-A3CE-06	-0.181232	-0.262904	-0.0686416	-1.34126	1.16003	4.26636	1.10164
	TCGA-D3-A3CF-06	-1.04515	-0.391652	-0.374313	-2.12645	1.0813	4.15932	1.03408
	TCGA-D3-A3ML-06	0.697544	0.346545	0.302551	2.15298	-1.45544	0.499878	-1.27542
	TCGA-D3-A3MO-06	0.754312	-0.312634	-0.172403	2.36106	-1.60675	0.634703	-1.19034
	TCGA-D3-A3MR-06	-1.18025	-1.13389	-0.920162	-2.6461	1.46584	3.0784	0.351904
	TCGA-D3-A3MU-06	-1.24474	-0.410286	-0.459562	-1.16151	-0.0832356	3.80243	0.808842
	TCGA-D3-A3MV-06	1.31813	0.144954	0.184302	2.54513	-1.227	1.41187	-0.699858
	TCGA-D3-A51E-06	-1.95737	-1.70612	-1.31078	-3.07498	1.11761	4.86538	1.47968
	TCGA-D3-A51F-06	-2.00354	-0.748608	-0.799296	-5.077	3.07346	5.4354	1.83942
	TCGA-D3-A51G-06	1.29411	1.23688	0.68749	1.16288	0.131222	1.51808	-0.632828
	TCGA-D3-A51J-06	-0.87422	-0.228862	-0.470116	-2.89299	2.01877	4.74533	1.40392
	TCGA-D3-A51K-06	1.8801	0.619156	1.06233	1.88737	-0.00727585	2.15136	-0.233163
	TCGA-D3-A51N-06	-1.88376	-1.43616	-1.48389	-1.93645	0.0526876	2.64901	0.0809117
	TCGA-D3-A51R-06	5.66494	2.07776	2.20357	7.65217	-1.98723	0.530481	-1.25611
	TCGA-D3-A51T-06	-1.87493	-1.48454	-1.25108	-2.03342	0.158489	1.37568	-0.722696
	TCGA-D3-A5GL-06	-0.196703	-0.187164	-0.223064	0.846839	-1.04354	0.398354	-1.3395
	TCGA-D3-A5GN-06	-0.263269	-0.566	-0.521678	-0.670711	0.407443	4.29124	1.11733
	TCGA-D3-A5GO-06	-2.62202	-1.41557	-1.47334	-2.84947	0.22745	4.41506	1.19548
	TCGA-D3-A5GR-06	-0.438148	-0.160234	-0.355487	-1.16616	0.728013	3.63101	0.700657
	TCGA-D3-A5GS-06	-1.65377	-1.06501	-0.936186	-2.23632	0.582549	4.60316	1.31419
	TCGA-D3-A5GT-01	2.07976	0.908838	0.88502	3.75552	-1.67576	0.470566	-1.29392
	TCGA-D3-A5GU-06	0.623098	0.701303	0.62798	0.0509106	0.572188	1.93746	-0.368156
	TCGA-D3-A8GB-06	-0.548667	-0.130361	-0.309066	-1.66468	1.11602	3.57777	0.667057
	TCGA-D3-A8GC-06	0.923136	0.471379	0.205845	1.19354	-0.270408	2.14867	-0.234858
	TCGA-D3-A8GD-06	-1.1271	-1.26201	-0.850909	-3.19299	2.06589	4.98493	1.55513
	TCGA-D3-A8GE-06	-0.191051	0.317228	-0.0480542	-0.653321	0.462271	4.38636	1.17737
	TCGA-D3-A8GI-06	0.441699	0.548968	0.347752	1.91078	-1.46908	1.20512	-0.830339
	TCGA-D3-A8GJ-06	-1.59432	-1.23473	-0.815807	-3.73373	2.13941	4.56529	1.29029
	TCGA-D3-A8GK-06	2.20057	1.29581	1.21708	3.82228	-1.62171	0.760355	-1.11104
	TCGA-D3-A8GL-06	0.840523	0.211455	0.297637	2.52321	-1.68269	0.840313	-1.06057
	TCGA-D3-A8GM-06	-1.04739	-0.377978	-0.384445	-1.75599	0.7086	3.36732	0.53424
	TCGA-D3-A8GN-06	-1.4425	-1.3406	-0.980683	-2.39993	0.957433	3.20937	0.434556
	TCGA-D3-A8GO-06	-0.224885	-0.649195	-0.627145	-0.158553	-0.0663319	2.1106	-0.258885
	TCGA-D3-A8GP-06	0.773639	0.717778	0.542139	1.50336	-0.729722	0.642141	-1.18564
	TCGA-D3-A8GQ-06	3.50317	0.889306	1.10588	3.78205	-0.278885	1.38048	-0.719671
	TCGA-D3-A8GR-06	0.320445	-0.437315	-0.235975	1.89497	-1.57452	1.10917	-0.890895
	TCGA-D3-A8GS-06	-0.812102	-1.34278	-1.03672	-2.12555	1.31344	2.12261	-0.251304
	TCGA-D3-A8GV-06	1.58246	0.842512	0.525171	2.61949	-1.03703	0.463972	-1.29809
	TCGA-D9-A148-06	-0.467587	-0.21141	-0.106703	-0.484729	0.0171418	2.18631	-0.211101
	TCGA-D9-A149-06	-0.923975	-0.0400039	-0.0932364	-1.89589	0.971915	4.58814	1.30471
	TCGA-D9-A1JW-06	-1.5036	-0.368785	-0.351342	-2.43041	0.92681	2.10104	-0.264919
	TCGA-D9-A1JX-06	-1.3982	-1.31644	-0.850961	-2.66669	1.26849	3.66188	0.720144
	TCGA-D9-A1X3-06	-0.357733	0.0906519	0.0278417	1.36774	-1.72547	1.08426	-0.906616
	TCGA-D9-A3Z1-06	-1.62408	-1.0725	-0.825339	-3.18677	1.56269	2.84189	0.202638
	TCGA-D9-A3Z3-06	-1.79146	-0.803585	-0.67653	-2.37605	0.584593	3.64146	0.707254
	TCGA-D9-A3Z4-01	-0.41502	-0.0448156	-0.00230435	-0.471523	0.056503	2.46317	-0.0363726
	TCGA-D9-A4Z3-01	3.1519	1.17636	1.31463	3.18278	-0.0308798	0.468676	-1.29512
	TCGA-D9-A4Z5-01	-1.03413	0.167532	-0.0798145	0.301805	-1.33594	1.38235	-0.718488
	TCGA-D9-A4Z6-06	0.761624	0.580631	0.618292	1.6703	-0.90868	1.52902	-0.625927
	TCGA-D9-A6E9-06	-1.8977	-0.795791	-0.602074	-4.35232	2.45462	5.32554	1.77009
	TCGA-D9-A6EA-06	-0.669026	-0.102655	-0.302831	0.524747	-1.19377	1.7701	-0.473777
	TCGA-D9-A6EC-06	-0.43282	-0.468172	-0.414508	0.938751	-1.37157	0.885945	-1.03177
	TCGA-D9-A6EG-06	0.573943	0.0153105	0.081857	2.21698	-1.64304	0.451414	-1.30601
	TCGA-DA-A1HV-06	-2.23125	-1.51141	-1.25836	-3.34765	1.1164	4.69079	1.36949
	TCGA-DA-A1HW-06	-1.00158	-0.515698	-0.331788	-2.57281	1.57123	4.54954	1.28035
	TCGA-DA-A1HY-06	-1.37315	-0.62052	-0.983895	0.13912	-1.51227	1.69309	-0.52238
	TCGA-DA-A1I0-06	0.813493	0.745712	0.651985	0.912565	-0.0990716	1.17367	-0.850189
	TCGA-DA-A1I1-06	-3.25974	-1.90593	-1.69004	-3.97874	0.719006	4.53311	1.26998
	TCGA-DA-A1I2-06	-0.90669	0.112715	-0.0576348	-0.709012	-0.197678	1.91775	-0.380595
	TCGA-DA-A1I4-06	-0.266601	0.00941761	-0.174189	0.554145	-0.820746	5.34187	1.7804
	TCGA-DA-A1I5-06	-0.767498	-0.968891	-0.740952	-1.57577	0.808267	5.03114	1.58429
	TCGA-DA-A1I7-06	-0.129609	0.313345	-0.076682	0.207747	-0.337356	2.41592	-0.066197
	TCGA-DA-A1I8-06	-2.25834	-1.17288	-1.42514	-0.441355	-1.81699	2.29345	-0.143484
	TCGA-DA-A1IA-06	0.266804	0.147244	0.299918	1.3297	-1.0629	1.8848	-0.401387
	TCGA-DA-A1IB-06	-0.799825	-0.125085	-0.157135	-2.96648	2.16666	4.65902	1.34945
	TCGA-DA-A1IC-06	-0.338086	0.0485911	-0.17256	-0.116098	-0.221988	1.768	-0.475105
	TCGA-DA-A3F2-06	-1.05119	-0.634855	-0.427693	-3.09423	2.04305	4.80458	1.44131
	TCGA-DA-A3F3-06	0.6171	0.554489	0.470949	0.952921	-0.335821	0.986691	-0.968193
	TCGA-DA-A3F5-06	1.92674	1.78691	1.04321	2.93008	-1.00334	1.17473	-0.849517
	TCGA-DA-A3F8-06	-2.66033	-1.74287	-1.58795	-5.4458	2.78547	5.26089	1.72929
	TCGA-DA-A95V-06	0.27795	0.862041	0.801259	-0.307724	0.585674	1.9486	-0.361122
	TCGA-DA-A95W-06	1.65008	0.741206	0.85584	1.46569	0.184392	1.16885	-0.853228
	TCGA-DA-A95X-06	-1.46144	-0.985625	-1.05578	-1.17229	-0.289144	2.1978	-0.20385
	TCGA-DA-A95Y-06	-0.503901	-0.727612	-0.390514	0.768564	-1.27247	0.883016	-1.03362
	TCGA-DA-A95Z-06	1.93414	1.0154	0.948932	2.35546	-0.421318	0.599353	-1.21264
	TCGA-DA-A960-01	1.6242	0.518167	0.750469	3.23884	-1.61464	0.160776	-1.48943
	TCGA-EB-A1NK-01	-0.53838	0.336257	0.0936397	0.38262	-0.921	1.71963	-0.505631
	TCGA-EB-A24C-01	-0.759855	-0.158292	-0.156993	1.135	-1.89486	0.894293	-1.02651
	TCGA-EB-A24D-01	0.477945	0.565594	0.514063	0.543564	-0.0656187	1.62463	-0.565585
	TCGA-EB-A299-01	-0.479707	-0.504297	-0.51796	0.169715	-0.649422	2.06718	-0.28629
	TCGA-EB-A3HV-01	-0.748006	-0.175595	-0.269668	0.650085	-1.39809	2.23876	-0.178001
	TCGA-EB-A3XB-01	-1.62191	-1.02396	-1.00308	-1.80545	0.183535	2.36625	-0.0975436
	TCGA-EB-A3XC-01	0.100523	-0.861996	-0.540522	1.09892	-0.998393	2.77109	0.157958
	TCGA-EB-A3XD-01	-0.443209	0.250034	0.204978	-0.528572	0.0853625	2.67228	0.095593
	TCGA-EB-A3XE-01	-0.142473	0.141155	0.0894014	0.362263	-0.504736	2.62487	0.0656741
	TCGA-EB-A3XF-01	-1.27996	-0.57305	-0.546901	-0.654872	-0.625086	3.89439	0.866881
	TCGA-EB-A3Y6-01	-1.75825	-1.3781	-1.11517	-1.49482	-0.26343	0.646256	-1.18304
	TCGA-EB-A3Y7-01	0.958435	0.562472	0.717011	2.78409	-1.82566	0.96494	-0.98192
	TCGA-EB-A41A-01	-0.634607	-1.06992	-0.74422	0.306329	-0.940936	0.825132	-1.07015
	TCGA-EB-A41B-01	2.27916	0.648794	0.780975	2.4961	-0.216936	1.00097	-0.959178
	TCGA-EB-A42Y-01	1.27334	0.516776	0.561193	2.05253	-0.779182	0.988397	-0.967116
	TCGA-EB-A42Z-01	-2.04577	-1.36374	-1.35755	-1.53166	-0.514111	1.62829	-0.563274
	TCGA-EB-A430-01	0.73507	0.465636	0.391126	0.467109	0.267961	2.04834	-0.298179
	TCGA-EB-A431-01	-0.33358	0.00808103	-0.0471724	0.772181	-1.10576	1.26631	-0.79172
	TCGA-EB-A44N-01	-0.379011	-0.0621259	-0.199432	-0.368991	-0.0100199	4.00679	0.937816
	TCGA-EB-A44O-01	0.471241	0.240103	0.177508	1.35713	-0.885884	1.64382	-0.55347
	TCGA-EB-A44P-01	-0.583013	-0.199997	-0.219942	-0.352428	-0.230585	0.343251	-1.37427
	TCGA-EB-A44Q-06	-1.01413	-0.556342	-0.388303	-2.59555	1.58142	3.43357	0.576055
	TCGA-EB-A44R-06	0.750364	0.218817	0.506618	0.147043	0.60332	2.77694	0.161645
	TCGA-EB-A4IQ-01	0.807357	0.819117	0.641039	2.23351	-1.42615	2.34482	-0.111067
	TCGA-EB-A4IS-01	-2.18117	-1.38831	-1.12549	-3.50785	1.32668	3.77548	0.791831
	TCGA-EB-A4OY-01	2.49688	1.51357	1.58739	2.86561	-0.368735	1.21831	-0.822017
	TCGA-EB-A4OZ-01	-0.0962532	-0.398626	-0.213844	-0.790454	0.694201	4.52198	1.26296
	TCGA-EB-A4P0-01	0.176709	-0.0200045	0.14672	0.507055	-0.330346	0.751649	-1.11653
	TCGA-EB-A4XL-01	-0.447783	-0.095533	-0.15546	-0.493209	0.0454268	1.96921	-0.348115
	TCGA-EB-A51B-01	-0.252109	0.234524	0.115785	0.254897	-0.507006	1.52683	-0.627309
	TCGA-EB-A550-01	0.301902	0.0774192	0.00683727	1.28526	-0.983359	1.54957	-0.612954
	TCGA-EB-A551-01	-1.48976	-1.28867	-1.08962	-3.28045	1.7907	2.15618	-0.23012
	TCGA-EB-A553-01	2.33401	0.779031	0.794523	2.80141	-0.467397	0.362107	-1.36237
	TCGA-EB-A57M-01	-0.305129	0.213022	0.0934685	0.798832	-1.10396	3.03034	0.321571
	TCGA-EB-A5FP-01	-0.319293	-0.495231	-0.396169	1.19331	-1.51261	0.74142	-1.12299
	TCGA-EB-A5KH-06	1.47079	1.33231	1.20481	2.62552	-1.15473	0.59738	-1.21389
	TCGA-EB-A5SE-01	0.854492	0.56072	0.513897	1.64844	-0.79395	0.818084	-1.0746
	TCGA-EB-A5SF-01	0.767253	0.463584	0.438923	2.75972	-1.99247	0.71913	-1.13705
	TCGA-EB-A5SG-06	-0.749383	-0.62178	-0.435991	-3.45759	2.70821	5.30163	1.755
	TCGA-EB-A5SH-06	1.77221	1.24051	1.34299	2.11264	-0.340426	1.56102	-0.605728
	TCGA-EB-A5UL-06	-0.299614	-0.120066	-0.0842755	-1.42106	1.12145	1.80338	-0.452777
	TCGA-EB-A5UM-01	1.25519	0.666849	0.736751	0.572168	0.683023	1.48674	-0.652607
	TCGA-EB-A5UN-06	-1.81148	-0.78081	-1.05373	-1.70168	-0.109803	1.70933	-0.512127
	TCGA-EB-A5VU-01	1.51884	0.772311	0.567001	2.83215	-1.31331	0.57662	-1.22699
	TCGA-EB-A5VV-06	1.90576	0.964737	0.979539	-0.647812	2.55358	4.36358	1.16299
	TCGA-EB-A6L9-06	0.121063	0.52198	0.463329	-1.05418	1.17524	5.16569	1.66921
	TCGA-EB-A6QY-01	0.340422	-0.140544	-0.0606382	0.988912	-0.64849	2.14318	-0.238322
	TCGA-EB-A6QZ-01	-0.0349944	-0.185282	-0.119005	1.59721	-1.63221	0.797742	-1.08744
	TCGA-EB-A6R0-01	-1.22485	-1.33564	-0.97264	-2.50631	1.28147	4.66835	1.35533
	TCGA-EB-A82B-01	0.56014	0.639531	0.56369	0.0906041	0.469536	3.60565	0.684656
	TCGA-EB-A82C-01	0.539198	0.317949	0.259875	2.26984	-1.73065	1.08271	-0.907596
	TCGA-EB-A85I-01	-0.903711	-0.314545	-0.532826	-1.63335	0.729643	2.9573	0.275477
	TCGA-EB-A85J-01	0.300439	0.20051	0.406046	-1.18161	1.48205	3.64968	0.712441
	TCGA-EB-A97M-01	-0.634686	-0.166759	-0.123832	-0.79914	0.164455	1.75563	-0.482908
	TCGA-EE-A17X-06	0.16638	0.158049	0.250297	1.29404	-1.12766	0.355727	-1.3664
	TCGA-EE-A17Y-06	1.49167	1.23925	0.772261	3.00003	-1.50836	0.82587	-1.06969
	TCGA-EE-A17Z-06	2.91747	1.72401	1.90283	4.67116	-1.75369	0.372613	-1.35574
	TCGA-EE-A180-06	-0.181525	0.174404	0.0959635	0.285166	-0.466691	0.77034	-1.10473
	TCGA-EE-A181-06	-1.72566	-0.905701	-0.702526	-3.09043	1.36477	4.02971	0.95228
	TCGA-EE-A182-06	0.103025	0.448374	0.322938	0.937651	-0.834626	1.47904	-0.657465
	TCGA-EE-A183-06	-0.000991161	0.520269	0.450507	-0.6345	0.633509	3.46706	0.597185
	TCGA-EE-A184-06	-0.604622	-0.450948	-0.23847	-1.21149	0.606868	2.24286	-0.175411
	TCGA-EE-A185-06	0.504992	0.399465	0.408664	2.32839	-1.8234	0.722861	-1.1347
	TCGA-EE-A20B-06	-0.526364	-0.474784	-0.425346	-0.703268	0.176904	3.0817	0.353987
	TCGA-EE-A20C-06	-0.174143	-0.992861	-0.672279	1.81003	-1.98417	1.15081	-0.864614
	TCGA-EE-A20F-06	-0.909338	-0.921896	-0.703202	-1.58688	0.677546	3.61528	0.690734
	TCGA-EE-A20H-06	2.06451	1.29915	0.873028	3.15796	-1.09345	0.815354	-1.07633
	TCGA-EE-A20I-06	-1.21366	-1.4392	-0.949729	-1.46501	0.251347	2.31955	-0.127018
	TCGA-EE-A29A-06	0.718539	0.824737	0.303733	2.55757	-1.83904	0.497999	-1.27661
	TCGA-EE-A29B-06	1.58871	1.30274	1.29583	2.36576	-0.777051	1.18925	-0.840355
	TCGA-EE-A29C-06	0.782737	0.772041	0.570325	1.87607	-1.09334	1.63146	-0.561276
	TCGA-EE-A29D-06	-0.153423	-0.0354441	-0.0836567	1.27846	-1.43188	1.46918	-0.663693
	TCGA-EE-A29E-06	-0.220659	-0.124254	-0.180518	1.71283	-1.93349	1.0122	-0.952094
	TCGA-EE-A29G-06	-0.90102	-0.427884	-0.452289	-0.409707	-0.491313	1.73639	-0.495051
	TCGA-EE-A29H-06	-1.37818	-0.990872	-0.694476	-1.68416	0.305981	1.31175	-0.763045
	TCGA-EE-A29L-06	0.872567	-0.268917	0.154039	2.21677	-1.3442	0.864232	-1.04548
	TCGA-EE-A29M-06	0.0875815	0.478964	0.428401	-0.578018	0.6656	3.00387	0.304867
	TCGA-EE-A29N-06	-1.32771	-1.26055	-0.935356	-2.50077	1.17306	4.5361	1.27187
	TCGA-EE-A29P-06	-2.45634	-1.45355	-1.20192	-4.47397	2.01763	4.35261	1.15606
	TCGA-EE-A29Q-06	0.456099	0.159215	0.0672408	2.08983	-1.63373	0.909634	-1.01682
	TCGA-EE-A29R-06	0.713004	0.496448	0.237562	2.04201	-1.329	1.42058	-0.694365
	TCGA-EE-A29S-06	-0.886734	-0.498345	-0.513723	-1.38038	0.49365	2.19293	-0.206928
	TCGA-EE-A29T-06	0.0727102	0.182602	0.0314604	-0.673923	0.746633	3.07597	0.35037
	TCGA-EE-A29V-06	0.392687	0.381393	0.439789	1.86885	-1.47617	0.919918	-1.01033
	TCGA-EE-A29W-06	2.88748	1.88403	1.37329	4.60971	-1.72223	1.6373	-0.557585
	TCGA-EE-A29X-06	-1.22153	-0.152329	-0.308178	-1.53307	0.311539	4.0528	0.966853
	TCGA-EE-A2A0-06	-0.651112	-0.598852	-0.313506	-1.46011	0.809002	4.39899	1.18533
	TCGA-EE-A2A1-06	-0.926609	0.106299	0.0851147	-1.83177	0.905161	3.92389	0.885499
	TCGA-EE-A2A2-06	-0.0570476	-0.63083	-0.217597	-0.687184	0.630136	0.704544	-1.14626
	TCGA-EE-A2A5-06	1.34145	0.808006	0.800913	2.38728	-1.04583	0.814114	-1.07711
	TCGA-EE-A2A6-06	-0.791049	-0.0448817	-0.272701	-2.32783	1.53678	2.33118	-0.119677
	TCGA-EE-A2GB-06	-1.17668	-1.02646	-0.708515	-0.529087	-0.64759	1.83969	-0.42986
	TCGA-EE-A2GC-06	-1.90486	-0.887493	-0.89883	-3.30195	1.39709	3.67764	0.73009
	TCGA-EE-A2GD-06	-2.60865	-1.09832	-1.25374	-2.18824	-0.420411	4.78647	1.42988
	TCGA-EE-A2GE-06	-1.3338	-0.619554	-0.790171	-2.84318	1.50938	4.06643	0.975457
	TCGA-EE-A2GH-06	-0.339272	-0.977719	-0.59747	-1.99697	1.6577	3.36324	0.531665
	TCGA-EE-A2GI-06	-0.302769	-0.737274	-0.421276	-1.4117	1.10893	3.55654	0.653662
	TCGA-EE-A2GJ-06	-1.47376	-0.949934	-0.813434	-2.61656	1.1428	3.85143	0.839766
	TCGA-EE-A2GK-06	1.2882	0.63284	0.691945	-0.829162	2.11736	4.8945	1.49806
	TCGA-EE-A2GL-06	0.4201	0.331276	0.292319	-0.791661	1.21176	5.4535	1.85084
	TCGA-EE-A2GM-06	-0.242248	-0.307844	0.0044537	-0.0781921	-0.164056	1.32303	-0.755924
	TCGA-EE-A2GN-06	0.256198	0.570009	0.597703	1.12357	-0.867375	1.16739	-0.854152
	TCGA-EE-A2GO-06	1.16344	1.28186	0.563905	3.08164	-1.91821	0.589752	-1.2187
	TCGA-EE-A2GP-06	-0.0489701	-0.150216	-0.238761	0.446039	-0.495009	4.48174	1.23756
	TCGA-EE-A2GR-06	0.238282	0.355226	0.231659	2.02117	-1.78289	0.658451	-1.17535
	TCGA-EE-A2GS-06	0.770407	0.286044	0.448613	0.992202	-0.221796	1.78735	-0.46289
	TCGA-EE-A2GT-06	0.0025549	0.108754	0.131107	-0.983955	0.98651	2.60542	0.0534003
	TCGA-EE-A2GU-06	-1.03791	-1.04355	-0.63226	-2.52889	1.49097	3.09587	0.362924
	TCGA-EE-A2M5-06	3.52015	2.14099	1.66491	2.94632	0.573825	2.94808	0.269654
	TCGA-EE-A2M6-06	2.39097	0.580762	0.689229	2.50488	-0.113914	4.1243	1.01198
	TCGA-EE-A2M7-06	0.213792	-0.0355188	-0.140287	0.270727	-0.0569347	2.35985	-0.101579
	TCGA-EE-A2M8-06	-1.68131	-0.885473	-0.746894	-4.46398	2.78267	5.76518	2.04755
	TCGA-EE-A2MC-06	0.34785	0.0461681	-0.0327249	-1.00729	1.35514	4.65792	1.34875
	TCGA-EE-A2MD-06	-0.611853	-1.05601	-0.673434	-0.777365	0.165512	2.13312	-0.244671
	TCGA-EE-A2ME-06	-1.87795	-0.94873	-0.815095	-4.33528	2.45734	4.56192	1.28816
	TCGA-EE-A2MF-06	-0.820725	-0.741717	-0.394938	-1.17094	0.350214	1.00249	-0.958225
	TCGA-EE-A2MG-06	-0.964615	-0.752696	-0.579619	-2.23988	1.27526	5.68222	1.9952
	TCGA-EE-A2MH-06	-0.795276	-0.5887	-0.681683	-1.79886	1.00358	4.56381	1.28936
	TCGA-EE-A2MI-06	-1.80414	-0.657034	-0.912167	-2.19264	0.388498	4.11812	1.00808
	TCGA-EE-A2MJ-06	-0.816764	-0.242828	-0.171958	-2.7354	1.91863	2.92601	0.255725
	TCGA-EE-A2MK-06	-1.43213	-0.401989	-0.667484	-2.4545	1.02237	4.28125	1.11103
	TCGA-EE-A2ML-06	-2.39154	-1.3221	-1.24786	-3.64745	1.2559	2.93085	0.258781
	TCGA-EE-A2MM-06	1.28409	0.702638	0.489902	2.00652	-0.722438	2.52151	0.00044472
	TCGA-EE-A2MN-06	-0.949274	-0.0950899	0.0230667	-2.18394	1.23467	3.04216	0.329032
	TCGA-EE-A2MP-06	-2.17591	-1.59126	-1.34455	-2.64096	0.465049	4.45201	1.2188
	TCGA-EE-A2MQ-06	-0.150415	0.082312	-0.00169619	0.0403155	-0.190731	1.90203	-0.390516
	TCGA-EE-A2MR-06	0.589446	0.850558	0.542297	-1.19408	1.78353	4.9426	1.52842
	TCGA-EE-A2MS-06	1.25735	0.961419	0.787058	1.03302	0.224326	1.98804	-0.336232
	TCGA-EE-A2MT-06	0.242711	0.574956	0.260439	0.901544	-0.658833	1.28226	-0.781656
	TCGA-EE-A2MU-06	-1.26886	-0.910804	-0.658201	-2.22794	0.959083	5.55989	1.91799
	TCGA-EE-A3AA-06	-0.721895	0.180077	-0.137045	-1.67389	0.951997	3.98505	0.924095
	TCGA-EE-A3AB-06	-0.116533	-0.364139	-0.462597	0.022154	-0.138687	4.32715	1.14
	TCGA-EE-A3AC-06	-0.404665	0.175934	0.0635815	-1.40585	1.00118	4.56661	1.29113
	TCGA-EE-A3AD-06	-1.11825	-0.117093	-0.293616	0.357226	-1.47547	0.487378	-1.28331
	TCGA-EE-A3AE-06	-0.952112	-0.170423	-0.231048	-1.88738	0.935266	3.54463	0.646143
	TCGA-EE-A3AF-06	-0.34182	-0.138724	-0.117396	-0.546792	0.204972	2.361	-0.100858
	TCGA-EE-A3AG-06	2.29687	0.942284	0.674642	3.66374	-1.36687	0.339376	-1.37672
	TCGA-EE-A3AH-06	-0.490215	-0.494248	-0.451537	0.850023	-1.34024	0.45968	-1.30079
	TCGA-EE-A3J3-06	-0.830847	-0.983208	-0.728402	-0.589364	-0.241483	4.73505	1.39743
	TCGA-EE-A3J4-06	0.941221	0.881256	0.778544	1.08619	-0.144972	0.393932	-1.34229
	TCGA-EE-A3J5-06	-0.154958	0.194194	0.101594	-0.924109	0.769151	4.08838	0.989305
	TCGA-EE-A3J7-06	1.55995	1.19905	0.96051	1.8454	-0.285447	0.798896	-1.08671
	TCGA-EE-A3J8-06	2.66973	0.56438	0.71705	4.11133	-1.44159	0.798477	-1.08698
	TCGA-EE-A3JA-06	-0.891951	-0.825584	-0.522639	-1.84785	0.955897	2.80673	0.180452
	TCGA-EE-A3JB-06	1.22267	0.65176	0.348848	1.75613	-0.533461	4.83566	1.46092
	TCGA-EE-A3JD-06	-0.428362	0.119723	-0.111401	-2.45477	2.02641	3.85539	0.842267
	TCGA-EE-A3JE-06	-1.94534	-1.17556	-1.09608	-4.27779	2.33245	5.33958	1.77895
	TCGA-EE-A3JH-06	-2.12803	-1.40717	-1.09986	-4.18944	2.06141	3.92376	0.885414
	TCGA-EE-A3JI-06	0.162546	0.147335	0.195174	0.488303	-0.325757	1.67726	-0.532372
	TCGA-ER-A193-06	-0.564899	-0.0157771	-0.197455	-1.58468	1.01979	2.93468	0.261201
	TCGA-ER-A194-01	-1.04105	-0.685426	-0.336578	-1.35972	0.31867	1.73965	-0.492994
	TCGA-ER-A195-06	0.247308	0.720408	0.32453	-0.506241	0.753548	4.24042	1.08526
	TCGA-ER-A196-01	0.635352	0.515926	0.317522	2.13261	-1.49726	2.77431	0.159986
	TCGA-ER-A197-06	0.21316	0.314237	0.299117	-1.18651	1.39967	3.67846	0.730605
	TCGA-ER-A198-06	0.441384	0.261847	0.247692	-0.326401	0.767786	4.03563	0.956014
	TCGA-ER-A199-06	0.376599	0.217143	0.230875	-1.31042	1.68702	3.46597	0.596501
	TCGA-ER-A19A-06	-1.80703	-0.510194	-0.718091	-3.30901	1.50198	6.3502	2.41676
	TCGA-ER-A19B-06	0.0835458	0.210446	-0.0575641	1.18167	-1.09812	1.28594	-0.779335
	TCGA-ER-A19C-06	-1.42486	-0.39774	-0.46698	0.0692295	-1.49409	1.08174	-0.908209
	TCGA-ER-A19D-06	2.16153	1.44494	1.21305	1.91787	0.24366	3.2688	0.472065
	TCGA-ER-A19E-06	3.34693	1.52508	1.43013	4.06036	-0.713438	1.40636	-0.703337
	TCGA-ER-A19F-06	-0.630218	-0.958445	-0.565447	-0.474431	-0.155788	0.999055	-0.96039
	TCGA-ER-A19G-06	-0.713783	-0.915406	-0.537441	-1.52041	0.806631	5.16508	1.66882
	TCGA-ER-A19H-06	0.318409	0.038624	0.201248	-0.531586	0.849996	3.12671	0.382389
	TCGA-ER-A19J-06	-0.100723	0.0432391	0.0854772	0.690554	-0.791278	2.13486	-0.243577
	TCGA-ER-A19K-01	-0.516173	-0.165219	-0.071862	-0.243074	-0.273099	2.69352	0.109003
	TCGA-ER-A19L-06	0.254036	0.543218	0.224813	1.52301	-1.26898	1.21971	-0.82113
	TCGA-ER-A19M-06	-0.673363	-0.798744	-0.580364	-1.92478	1.25142	5.44691	1.84669
	TCGA-ER-A19N-06	-1.30966	-0.388762	-0.513753	-2.67813	1.36847	5.61428	1.95231
	TCGA-ER-A19O-06	-1.54064	-0.395128	-0.455942	-2.20945	0.668811	5.58621	1.9346
	TCGA-ER-A19P-06	-1.64645	-1.25424	-0.87511	-4.06228	2.41583	3.98616	0.924795
	TCGA-ER-A19Q-06	-2.07376	-1.42043	-1.12523	-3.03182	0.958059	5.39028	1.81095
	TCGA-ER-A19S-06	-1.5025	-0.811323	-0.695097	-4.39501	2.89252	5.28656	1.74549
	TCGA-ER-A19T-01	2.45257	1.55864	1.42238	4.68415	-2.23158	0.290031	-1.40786
	TCGA-ER-A19T-06	0.597844	0.461062	0.374633	0.736038	-0.138194	0.743075	-1.12194
	TCGA-ER-A19W-06	-0.177237	0.0912354	0.120535	-2.51063	2.3334	4.68211	1.36402
	TCGA-ER-A1A1-06	0.679892	0.640661	0.616957	-1.39304	2.07293	3.83217	0.827614
	TCGA-ER-A2NC-06	0.58031	0.60705	0.374276	1.46427	-0.883957	3.47719	0.603582
	TCGA-ER-A2ND-06	1.55305	0.685157	0.734167	2.37878	-0.825727	2.1017	-0.264501
	TCGA-ER-A2NE-06	0.137763	0.493088	0.259254	2.16546	-2.0277	1.52452	-0.628765
	TCGA-ER-A2NF-01	0.942402	0.926847	0.940669	0.203602	0.7388	1.95503	-0.357064
	TCGA-ER-A2NF-06	0.728357	0.710896	0.769634	0.0456703	0.682687	1.81198	-0.447345
	TCGA-ER-A2NG-06	-1.61666	-0.582403	-0.694641	-3.35608	1.73942	4.94415	1.52939
	TCGA-ER-A2NH-06	-2.50128	-1.45618	-1.36485	-4.67496	2.17368	5.94194	2.15911
	TCGA-ER-A3ES-06	3.09617	1.50587	1.65322	4.9465	-1.85033	0.594574	-1.21566
	TCGA-ER-A3ET-06	-1.10143	-0.447444	-0.425262	-0.789602	-0.311829	4.02542	0.949575
	TCGA-ER-A3EV-06	1.22598	0.760375	0.941478	1.48779	-0.261819	1.94963	-0.360476
	TCGA-ER-A3PL-06	0.0857354	-0.0336338	-0.148635	0.753115	-0.667379	1.91865	-0.380023
	TCGA-ER-A42H-01	2.60076	1.43914	1.38166	4.07071	-1.46995	0.532585	-1.25478
	TCGA-ER-A42K-06	0.0425417	0.326638	-0.168996	1.36244	-1.31989	1.08095	-0.908707
	TCGA-ER-A42L-06	-0.198435	0.305993	0.00246645	-1.59306	1.39463	4.15141	1.02909
	TCGA-FR-A2OS-01	0.0790996	0.481009	0.356905	1.68824	-1.60914	0.908026	-1.01784
	TCGA-FR-A3R1-01	-1.78494	-0.984296	-0.961158	-2.31392	0.528975	2.97879	0.289038
	TCGA-FR-A3YN-06	-2.27035	-1.15229	-1.15165	-3.24342	0.973071	1.54709	-0.614522
	TCGA-FR-A3YO-06	-0.135624	-0.292509	-0.204898	1.2378	-1.37342	1.79814	-0.456079
	TCGA-FR-A44A-06	-1.91134	-1.29542	-1.10167	-4.28206	2.37072	5.1858	1.6819
	TCGA-FR-A69P-06	1.7061	1.3448	1.18672	2.70679	-1.00069	1.74731	-0.48816
	TCGA-FR-A726-01	0.0473086	-0.510901	-0.22567	1.54207	-1.49476	0.949622	-0.991587
	TCGA-FR-A728-01	-1.15165	-0.458622	-0.519663	-2.14434	0.992682	3.35496	0.526442
	TCGA-FR-A729-06	0.303958	0.222174	0.264258	-1.25672	1.56068	2.84091	0.20202
	TCGA-FR-A7U8-06	1.78735	0.667385	0.752552	3.4212	-1.63385	1.29411	-0.77418
	TCGA-FR-A7U9-06	2.49823	1.85176	1.35842	2.05118	0.447047	5.08617	1.61902
	TCGA-FR-A7UA-06	-1.64842	-0.816642	-0.775361	-5.03311	3.38469	6.64703	2.60409
	TCGA-FR-A8YC-06	0.413125	-0.426333	-0.125229	0.335528	0.0775972	1.31854	-0.75876
	TCGA-FR-A8YD-06	1.56367	1.07431	1.04926	2.57536	-1.01169	1.48277	-0.65511
	TCGA-FR-A8YE-06	-1.88747	-1.38284	-1.33697	-2.96675	1.07928	4.56121	1.28771
	TCGA-FS-A1YW-06	-0.531215	-0.20966	-0.233522	-0.0515852	-0.47963	1.59182	-0.586289
	TCGA-FS-A1YX-06	-1.02155	-0.305396	-0.406367	-0.001579	-1.01997	2.27687	-0.153951
	TCGA-FS-A1YY-06	-0.106002	0.174253	0.00417017	1.47034	-1.57635	0.991433	-0.9652
	TCGA-FS-A1Z0-06	1.35703	1.20418	1.05076	0.318526	1.0385	2.76746	0.155664
	TCGA-FS-A1Z3-06	0.120493	-0.543212	-0.252943	1.35477	-1.23428	1.05509	-0.925026
	TCGA-FS-A1Z4-06	1.60558	1.26049	1.04067	0.33714	1.26844	3.43468	0.576751
	TCGA-FS-A1Z7-06	-0.502823	0.0121504	-0.157682	0.493177	-0.996	2.52613	0.00335839
	TCGA-FS-A1ZA-06	0.408532	0.00536999	-0.129262	0.44386	-0.0353281	3.65291	0.714481
	TCGA-FS-A1ZB-06	-0.479578	0.0357604	-0.128557	0.140045	-0.619623	4.70811	1.38042
	TCGA-FS-A1ZC-06	4.2512	2.07385	1.70756	6.1075	-1.8563	0.634509	-1.19046
	TCGA-FS-A1ZD-06	2.29929	1.56034	1.15072	4.04356	-1.74427	1.17969	-0.846389
	TCGA-FS-A1ZE-06	0.30464	-0.113047	0.0103444	1.65992	-1.35528	1.39575	-0.710034
	TCGA-FS-A1ZF-06	1.99741	0.784713	0.858678	2.56604	-0.568629	0.594579	-1.21566
	TCGA-FS-A1ZG-06	0.949545	0.530048	0.567886	2.16554	-1.21599	1.11553	-0.886882
	TCGA-FS-A1ZH-06	-0.691393	-0.438342	-0.468721	-1.34214	0.650743	3.71211	0.751844
	TCGA-FS-A1ZJ-06	2.02366	0.717988	0.953642	2.0239	-0.000231019	1.45034	-0.675581
	TCGA-FS-A1ZK-06	0.210864	0.227112	0.160264	2.21277	-2.0019	0.93352	-1.00175
	TCGA-FS-A1ZM-06	-1.34987	-0.193749	-0.531226	-2.32518	0.975306	4.85986	1.4762
	TCGA-FS-A1ZN-01	-0.489476	-0.00502132	-0.0818809	0.914008	-1.40348	1.31104	-0.763493
	TCGA-FS-A1ZP-06	0.396535	0.75355	0.804524	0.208999	0.187536	1.54917	-0.61321
	TCGA-FS-A1ZQ-06	-1.2564	-0.612338	-0.514049	-0.478904	-0.7775	1.77531	-0.470489
	TCGA-FS-A1ZR-06	-0.0424686	0.279774	0.118565	0.216412	-0.258881	1.45297	-0.67392
	TCGA-FS-A1ZS-06	0.667599	0.643106	0.258735	1.82917	-1.16157	2.8527	0.209459
	TCGA-FS-A1ZT-06	0.911393	0.870407	0.852074	-0.310322	1.22171	3.89471	0.867078
	TCGA-FS-A1ZU-06	3.71692	2.15802	2.02091	5.28095	-1.56403	1.10935	-0.89078
	TCGA-FS-A1ZW-06	-1.08499	-1.01953	-0.812463	-2.61768	1.53269	2.76068	0.151387
	TCGA-FS-A1ZY-06	2.03718	1.29136	1.38018	3.6515	-1.61432	0.555278	-1.24046
	TCGA-FS-A1ZZ-06	-0.519125	-0.973533	-0.669932	0.805404	-1.32453	0.906007	-1.01911
	TCGA-FS-A4F0-06	-0.450432	-0.657877	-0.341025	1.17972	-1.63015	0.639	-1.18762
	TCGA-FS-A4F2-06	0.510109	-0.333252	-0.274444	1.91272	-1.40261	2.45283	-0.0429016
	TCGA-FS-A4F4-06	-0.454694	0.402908	0.250317	-0.81081	0.356116	2.38432	-0.086137
	TCGA-FS-A4F5-06	-1.53646	-1.32907	-1.14146	-0.304518	-1.23195	1.53316	-0.623315
	TCGA-FS-A4F8-06	0.325939	0.706839	0.472045	-0.864554	1.19049	5.02105	1.57793
	TCGA-FS-A4F9-06	2.11459	0.89748	0.948427	3.08837	-0.973779	0.340052	-1.37629
	TCGA-FS-A4FB-06	0.0197769	-0.00142493	0.0247338	1.6281	-1.60833	0.63154	-1.19233
	TCGA-FS-A4FC-06	-1.13134	-0.134661	-0.361592	-0.791115	-0.340229	1.79912	-0.455465
	TCGA-FS-A4FD-06	2.62079	1.70945	1.62751	2.73643	-0.115641	1.2837	-0.780751
	TCGA-FW-A3I3-06	1.33647	0.307297	0.559646	2.33643	-0.999964	0.90215	-1.02155
	TCGA-FW-A3R5-06	0.628095	0.518926	0.337167	0.564493	0.063602	1.12581	-0.880392
	TCGA-FW-A3TU-06	0.710431	0.638549	0.600886	1.50915	-0.798721	1.93306	-0.370929
	TCGA-FW-A3TV-06	-1.6031	-0.383934	-0.557674	-1.91422	0.311117	1.34893	-0.739579
	TCGA-FW-A5DX-01	-0.607108	-0.71045	-0.637406	0.471297	-1.07841	0.928556	-1.00488
	TCGA-FW-A5DY-06	-0.822877	-0.558959	-0.442846	-2.12738	1.3045	2.96928	0.283036
	TCGA-GF-A2C7-01	1.07193	0.613767	0.607325	2.73876	-1.66682	1.13912	-0.871995
	TCGA-GF-A3OT-06	2.03479	1.441	1.05989	1.43234	0.602446	3.47146	0.599962
	TCGA-GF-A4EO-06	-1.67861	-1.54505	-1.28676	-3.96036	2.28176	2.50734	-0.00849802
	TCGA-GF-A6C8-06	1.58987	0.867706	0.752426	1.26581	0.324058	3.06736	0.344932
	TCGA-GF-A6C9-06	-0.610542	0.101492	-0.231711	-1.71757	1.10703	2.89156	0.233988
	TCGA-GF-A769-01	0.534849	0.143139	0.0230524	1.86839	-1.33354	0.621085	-1.19893
	TCGA-GN-A262-06	3.32605	1.56036	1.56495	5.58743	-2.26138	0.366005	-1.35991
	TCGA-GN-A263-01	-0.646416	-0.588556	-0.418809	-0.236522	-0.409894	2.93899	0.263916
	TCGA-GN-A264-06	0.182677	0.354759	0.271111	1.69254	-1.50986	0.568276	-1.23226
	TCGA-GN-A265-06	-1.64813	-1.17676	-1.01817	-2.57411	0.925989	4.8053	1.44176
	TCGA-GN-A266-06	-0.373776	0.227741	-0.0357293	-1.27971	0.905934	4.82552	1.45452
	TCGA-GN-A267-06	1.30482	0.913435	0.941004	0.532485	0.772333	1.49029	-0.650368
	TCGA-GN-A268-06	1.48481	0.686382	0.787877	2.3702	-0.885391	0.477644	-1.28946
	TCGA-GN-A26A-06	-1.29048	-0.767127	-0.964197	-1.48322	0.192745	4.74184	1.40171
	TCGA-GN-A26C-01	-0.604683	0.340323	-0.032898	-2.04789	1.44321	4.66846	1.3554
	TCGA-GN-A26D-06	-0.514866	0.0446856	-0.0374077	0.209182	-0.724048	2.01597	-0.318609
	TCGA-GN-A4U3-06	0.318922	0.21015	0.0543456	1.05073	-0.731804	1.54374	-0.616635
	TCGA-GN-A4U4-06	0.507346	-0.615592	-0.12618	0.708256	-0.20091	0.819607	-1.07364
	TCGA-GN-A4U5-01	-1.86558	-1.34274	-1.10377	-2.98594	1.12036	3.54737	0.647874
	TCGA-GN-A4U7-06	1.3445	0.283823	0.413196	3.20767	-1.86317	0.760337	-1.11105
	TCGA-GN-A4U8-06	0.112962	-0.731855	-0.265324	-1.33487	1.44783	3.88882	0.863366
	TCGA-GN-A4U8-11	-0.773562	-1.01053	-0.615726	-3.03712	2.26356	4.11948	1.00894
	TCGA-GN-A4U9-06	5.38585	2.19298	2.26831	6.13836	-0.752513	1.58402	-0.591212
	TCGA-GN-A8LK-06	1.81427	0.632497	0.768031	3.45486	-1.64058	0.48558	-1.28445
	TCGA-GN-A8LL-06	0.0569945	-0.0280644	0.195789	1.24648	-1.18949	0.676027	-1.16426
	TCGA-GN-A8LN-01	0.337788	0.033534	-0.096141	1.13062	-0.792831	1.96451	-0.351083
	TCGA-GN-A9SD-06	-0.600957	-0.29145	-0.27999	-1.62829	1.02733	5.38693	1.80883
	TCGA-HR-A2OG-06	-1.56698	-0.653893	-0.853703	-1.63414	0.0671619	4.98674	1.55627
	TCGA-HR-A2OH-06	-1.20709	-0.264052	-0.328656	-4.03991	2.83282	5.78227	2.05834
	TCGA-HR-A5NC-01	-0.790908	-0.403113	-0.331662	0.813591	-1.6045	1.42294	-0.692874
	TCGA-IH-A3EA-01	0.952424	0.598475	0.464487	2.05742	-1.105	1.88059	-0.404049
	TCGA-LH-A9QB-06	1.1934	1.03824	0.43134	2.94436	-1.75096	1.32624	-0.7539
	TCGA-OD-A75X-06	0.22935	-0.0726045	0.0438656	0.924111	-0.694761	1.81861	-0.443159
	TCGA-QB-A6FS-06	0.687832	1.18215	1.00061	-0.226671	0.914503	2.65498	0.0846798
	TCGA-QB-AA9O-06	0.277157	-0.229551	-0.0976669	-0.595112	0.872269	3.94807	0.900758
	TCGA-RP-A690-06	0.406313	0.417932	0.514529	1.65376	-1.24744	0.863199	-1.04613
	TCGA-RP-A693-06	-1.00645	-0.147897	-0.343448	-1.66183	0.655381	3.23714	0.452084
	TCGA-RP-A694-06	-0.591675	-0.358501	-0.197107	-0.879521	0.287846	1.27844	-0.78407
	TCGA-RP-A695-06	-0.413948	-0.0408746	-0.0261002	-0.453469	0.0395217	1.43688	-0.684074
	TCGA-RP-A6K9-06	-0.738201	-0.01837	0.0461282	-1.30494	0.566741	1.25386	-0.799582
	TCGA-W3-A825-06	2.11333	1.43052	1.12674	1.52147	0.591861	4.30255	1.12447
	TCGA-W3-A828-06	0.891009	0.960528	0.593616	1.75366	-0.862652	3.07372	0.348946
	TCGA-W3-AA1O-06	0.505114	0.0578794	0.0489225	1.75427	-1.24916	0.602852	-1.21044
	TCGA-W3-AA1Q-06	-0.0182627	-0.503806	-0.193161	-0.878781	0.860519	1.62831	-0.563264
	TCGA-W3-AA1R-06	-0.132545	-0.734745	-0.3992	-0.255406	0.12286	0.993256	-0.96405
	TCGA-W3-AA1V-06	1.4694	0.907678	0.645882	1.59158	-0.122181	3.24284	0.45568
	TCGA-W3-AA1W-06	-0.881812	-0.184461	-0.221421	-3.75025	2.86844	5.93876	2.1571
	TCGA-W3-AA21-06	0.64035	-0.0376119	0.117288	1.07639	-0.436044	0.506379	-1.27132
	TCGA-WE-A8JZ-06	-0.984601	-1.09664	-0.891114	-0.375515	-0.609086	0.865811	-1.04448
	TCGA-WE-A8K1-06	-1.27618	-1.40897	-0.864988	-2.70155	1.42537	3.73947	0.769107
	TCGA-WE-A8K4-01	-2.22188	-1.78278	-1.37356	-4.0653	1.84341	2.90468	0.242262
	TCGA-WE-A8K5-06	0.973248	0.631478	0.616015	0.797002	0.176245	2.45571	-0.0410845
	TCGA-WE-A8K6-06	-0.893719	-0.281161	-0.586047	0.914345	-1.80806	1.00667	-0.955587
	TCGA-WE-A8ZM-06	0.150908	0.502158	0.201254	2.30114	-2.15024	0.963647	-0.982736
	TCGA-WE-A8ZN-06	0.94263	0.420516	0.453682	0.277275	0.665354	2.68824	0.105668
	TCGA-WE-A8ZO-06	-1.35596	-0.731084	-0.624166	-2.18548	0.82952	2.60748	0.0546991
	TCGA-WE-A8ZQ-06	1.12886	0.542132	0.296166	3.29925	-2.17039	0.47952	-1.28827
	TCGA-WE-A8ZR-06	-0.703733	-0.229342	-0.114247	-0.616153	-0.0875799	1.71042	-0.51144
	TCGA-WE-A8ZT-06	0.0777732	0.0711175	-0.0337137	0.705854	-0.628081	0.598103	-1.21343
	TCGA-WE-A8ZX-06	1.75008	1.12098	1.05277	0.66787	1.08221	3.64257	0.707957
	TCGA-WE-A8ZY-06	-0.650784	-1.09302	-0.703255	0.268796	-0.91958	0.719399	-1.13688
	TCGA-WE-AA9Y-06	1.19952	0.912643	0.684186	1.74108	-0.541563	2.78988	0.169813
	TCGA-WE-AAA0-06	-1.61318	-1.33989	-1.07566	-1.85364	0.240469	2.55036	0.0186489
	TCGA-WE-AAA3-06	-0.746342	-0.0185175	0.0688619	-1.34651	0.600171	2.07947	-0.27853
	TCGA-WE-AAA4-06	-2.06768	-0.944511	-0.718192	-4.16634	2.09866	5.73873	2.03086
	TCGA-XV-A9VZ-01	3.28736	2.01202	1.86056	5.0547	-1.76734	2.30137	-0.138488
	TCGA-XV-A9W2-01	0.687781	0.318885	0.275969	1.92956	-1.24178	1.78089	-0.466964
	TCGA-XV-A9W5-01	-0.631647	-0.175721	-0.486905	-0.153326	-0.478321	0.998006	-0.961052
	TCGA-XV-AAZV-01	-0.539734	0.0834654	-0.294362	-1.05019	0.510458	3.9365	0.893453
	TCGA-XV-AAZW-01	1.56461	0.876919	0.613072	3.13234	-1.56773	2.41259	-0.0682996
	TCGA-XV-AAZY-01	-0.347591	-0.48947	-0.180594	-0.309387	-0.0382046	1.92839	-0.373878
	TCGA-YD-A89C-06	4.85693	2.25698	2.26718	6.16142	-1.30449	0.545605	-1.24657
	TCGA-YD-A9TA-06	2.2235	0.675922	0.782104	2.00662	0.216881	3.74337	0.771572
	TCGA-YD-A9TB-06	-0.451865	-0.261072	-0.269653	-0.0285976	-0.423267	1.39305	-0.711736
	TCGA-YG-AA3N-01	-1.13193	-0.392747	-0.291863	-2.62364	1.49171	2.039	-0.304075
	TCGA-YG-AA3O-06	0.8409	0.543131	0.482745	0.826258	0.0146418	1.10071	-0.896234
	TCGA-YG-AA3P-06	4.00468	2.59072	2.46327	4.86726	-0.862575	0.504016	-1.27281
	TCGA-Z2-A8RT-06	-0.918027	-1.45732	-0.957017	-1.31342	0.395392	4.34976	1.15427
	TCGA-Z2-AA3S-06	1.87642	0.608021	0.982917	1.57052	0.3059	0.437684	-1.31468
	TCGA-Z2-AA3V-06	-0.336527	0.40838	0.360188	-1.43339	1.09687	3.41832	0.566426

## Sheet: fig5a-d (supp7, supp9a, supp10)
	Figure 5A-D
	coord	TCD8 fraction	TCD8 infiltration	active_RDI	sample	name	slide	x	y	RDS_scale	TCD8 fraction_scale	Cytotoxic	IFNG	MPS	Tin	resF	IMPRES
	10x10	0	0	0	1	mel1_rep1	foreground	10	10	-0.913954	-0.645753	0.590956	0.24831	0.176494	-0.669231	-107.331	0
	10x11	0	0	3	1	mel1_rep1	foreground	10	11	0.106874	-0.645753	0.430884	-0.553773	-1.45587	-0.340072	-397.32	0
	10x12	0	0	0	1	mel1_rep1	foreground	10	12	-0.913954	-0.645753	0.508479	0.225891	1.27703	0.372062	482.293	0
	10x13	0.0163934	1	0	1	mel1_rep1	foreground	10	13	-0.913954	-0.100938	0.430884	-0.240933	-0.0313679	0.167446	-87.8657	1
	10x15	0.0493827	1	4	1	mel1_rep1	foreground	10	15	0.447149	0.995419	0.506937	-0.0679046	0.0198021	-0.389528	-465.707	0
	10x16	0.017094	1	1	1	mel1_rep1	foreground	10	16	-0.573678	-0.0776551	0.782888	1.18145	-1.66673	1.21653	-337.15	2
	10x17	0.015748	1	4	1	mel1_rep1	foreground	10	17	0.447149	-0.122387	0.719168	2.16942	0.111719	0.950338	-374.18	1
	10x18	0	0	2	1	mel1_rep1	foreground	10	18	-0.233402	-0.645753	0.430884	0.518158	1.07765	-0.488102	476.466	0
	10x19	0	0	2	1	mel1_rep1	foreground	10	19	-0.233402	-0.645753	0.430884	-0.35557	0.0867417	-0.0942953	415.394	0
	10x20	0	0	2	1	mel1_rep1	foreground	10	20	-0.233402	-0.645753	0.430884	-0.637051	-0.296583	-0.387275	665.836	2
	10x21	0	0	1	1	mel1_rep1	foreground	10	21	-0.573678	-0.645753	0.430884	0.0498682	0.192212	-0.443668	596.573	0
	10x22	0	0	0	1	mel1_rep1	foreground	10	22	-0.913954	-0.645753	0.430884	-0.690248	-0.548734	-1.79217	1036.87	0
	10x23	0	0	0	1	mel1_rep1	foreground	10	23	-0.913954	-0.645753	0.494861	-0.589932	-0.613729	0.386812	1176.32	0
	10x24	0	0	2	1	mel1_rep1	foreground	10	24	-0.233402	-0.645753	0.430884	0.982016	-0.532303	0.715157	589.118	1
	10x25	0	0	0	1	mel1_rep1	foreground	10	25	-0.913954	-0.645753	0.430884	0.232146	-0.0781574	-0.294637	-433.537	0
	10x26	0	0	1	1	mel1_rep1	foreground	10	26	-0.573678	-0.645753	0.430884	-0.353962	-0.587871	-0.789354	-289.748	0
	10x9	0	0	0	1	mel1_rep1	foreground	10	9	-0.913954	-0.645753	0.430884	0.336447	0.0832995	0.0529687	-530.833	0
	11x11	0	0	0	1	mel1_rep1	foreground	11	11	-0.913954	-0.645753	0.430884	-0.165664	-0.238974	-0.354362	-129.981	0
	11x12	0	0	3	1	mel1_rep1	foreground	11	12	0.106874	-0.645753	0.430884	-0.0757545	0.242942	-0.677038	-398.338	0
	11x13	0.0196078	1	0	1	mel1_rep1	foreground	11	13	-0.913954	0.00588869	0.430884	0.451916	0.95126	-1.04251	578.696	0
	11x14	0.0408163	1	1	1	mel1_rep1	foreground	11	14	-0.573678	0.710726	0.430884	-0.241133	0.242942	0.0421844	-147.981	1
	11x15	0.0410959	1	0	1	mel1_rep1	foreground	11	15	-0.913954	0.720017	0.662384	0.346822	0.242942	0.170307	-419.702	2
	11x16	0.0338983	1	4	1	mel1_rep1	foreground	11	16	0.447149	0.480814	0.506166	0.395695	0.726768	-0.482802	-362.125	1
	11x17	0	0	1	1	mel1_rep1	foreground	11	17	-0.573678	-0.645753	0.430884	0.154828	0.122009	-0.591058	60.4307	1
	11x18	0	0	0	1	mel1_rep1	foreground	11	18	-0.913954	-0.645753	0.573998	-1.00518	-0.183557	-0.328055	313.341	0
	11x19	0	0	2	1	mel1_rep1	foreground	11	19	-0.233402	-0.645753	0.430884	0.406681	-0.468487	-0.506911	505.055	0
	11x20	0	0	2	1	mel1_rep1	foreground	11	20	-0.233402	-0.645753	0.430884	0.0381441	-1.32942	-0.824446	436.997	0
	11x21	0	0	2	1	mel1_rep1	foreground	11	21	-0.233402	-0.645753	0.5	0.554844	-1.02233	-0.505442	909.831	0
	11x22	0	0	0	1	mel1_rep1	foreground	11	22	-0.913954	-0.645753	0.430884	0.116823	-0.0175787	-0.21587	540.103	0
	11x23	0	0	2	1	mel1_rep1	foreground	11	23	-0.233402	-0.645753	0.498972	0.632747	0.479214	-0.267372	620.937	0
	11x24	0	0	2	1	mel1_rep1	foreground	11	24	-0.233402	-0.645753	0.430884	0.569861	-0.393884	-0.471129	43.3725	0
	11x25	0	0	2	1	mel1_rep1	foreground	11	25	-0.233402	-0.645753	0.430884	-0.381866	-0.739048	-0.365727	469.142	2
	11x26	0	0	0	1	mel1_rep1	foreground	11	26	-0.913954	-0.645753	0.430884	-0.0777628	-6.22439	-1.13986	-48.994	0
	12x12	0.0285714	1	0	1	mel1_rep1	foreground	12	12	-0.913954	0.303782	0.511305	-0.199784	0.242942	-1.05407	-506.993	0
	12x13	0.0208333	1	0	1	mel1_rep1	foreground	12	13	-0.913954	0.0466163	0.430884	-0.268905	0.242942	-0.161122	-172.164	1
	12x14	0.0943396	1	2	1	mel1_rep1	foreground	12	14	-0.233402	2.4895	0.59147	-0.32463	0.242942	-0.707021	54.9132	0
	12x15	0.0375	1	0	1	mel1_rep1	foreground	12	15	-0.913954	0.600512	0.430884	-0.0956378	0.242942	-0.136076	-778.152	0
	12x16	0.0111111	1	1	1	mel1_rep1	foreground	12	16	-0.573678	-0.276489	0.430884	0.26939	-1.0341	0.0179426	-117.142	2
	12x17	0	0	0	1	mel1_rep1	foreground	12	17	-0.913954	-0.645753	0.497945	0.619808	-0.617131	-0.0367499	-283.51	0
	12x18	0	0	1	1	mel1_rep1	foreground	12	18	-0.573678	-0.645753	0.430884	-0.869902	-0.0773466	-0.0822727	474.006	0
	12x19	0	0	0	1	mel1_rep1	foreground	12	19	-0.913954	-0.645753	0.430884	-0.0994656	0.242942	-0.970644	319.179	0
	12x20	0	0	1	1	mel1_rep1	foreground	12	20	-0.573678	-0.645753	0.430884	-0.757543	-0.191691	-0.221744	942.566	0
	12x21	0	0	0	1	mel1_rep1	foreground	12	21	-0.913954	-0.645753	0.430884	-0.490028	0.521068	-0.343978	467.245	0
	12x22	0	0	0	1	mel1_rep1	foreground	12	22	-0.913954	-0.645753	0.495889	1.14577	0.0823907	-0.802152	148.843	2
	12x23	0	0	0	1	mel1_rep1	foreground	12	23	-0.913954	-0.645753	0.430884	-0.251801	-0.374631	-0.728757	615.662	0
	12x24	0	0	3	1	mel1_rep1	foreground	12	24	0.106874	-0.645753	0.430884	-0.2491	-0.499926	-0.244851	85.5297	0
	12x25	0	0	1	1	mel1_rep1	foreground	12	25	-0.573678	-0.645753	0.430884	-0.456253	0.216794	0.158491	149.24	0
	12x26	0	0	1	1	mel1_rep1	foreground	12	26	-0.573678	-0.645753	0.494604	1.35593	-0.679074	0.543318	-382.347	2
	12x27	0	0	0	1	mel1_rep1	foreground	12	27	-0.913954	-0.645753	0.430884	-0.212058	6.23948	-0.884847	-342.972	0
	13x12	0	0	0	1	mel1_rep1	foreground	13	12	-0.913954	-0.645753	0.430884	-0.700714	0.242942	-0.24851	50.9488	0
	13x13	0.0816327	1	3	1	mel1_rep1	foreground	13	13	0.106874	2.0672	0.430884	-0.869902	0.242942	0.131608	-62.084	0
	13x14	0.0394737	1	4	1	mel1_rep1	foreground	13	14	0.447149	0.666105	0.658787	0.571104	0.242942	0.0918008	-513.416	0
	13x15	0.0425532	1	2	1	mel1_rep1	foreground	13	15	-0.233402	0.768448	0.430884	0.707804	0.110848	-0.186424	-499.16	0
	13x16	0	0	0	1	mel1_rep1	foreground	13	16	-0.913954	-0.645753	0.430884	-1.42606	1.00437	-1.09978	496.411	0
	13x17	0	0	1	1	mel1_rep1	foreground	13	17	-0.573678	-0.645753	0.430884	-0.178004	0.196933	-0.734123	974.9	0
	13x18	0	0	0	1	mel1_rep1	foreground	13	18	-0.913954	-0.645753	0.430884	-0.557257	-0.784667	-0.461324	300.962	0
	13x19	0	0	0	1	mel1_rep1	foreground	13	19	-0.913954	-0.645753	0.430884	-0.188017	0.159286	-0.704423	-107.87	0
	13x20	0	0	1	1	mel1_rep1	foreground	13	20	-0.573678	-0.645753	0.430884	-0.63092	-1.15391	-0.989056	-206.716	1
	13x21	0	0	0	1	mel1_rep1	foreground	13	21	-0.913954	-0.645753	0.430884	0.581713	-0.0861254	-0.328389	-220.448	0
	13x22	0	0	0	1	mel1_rep1	foreground	13	22	-0.913954	-0.645753	0.430884	-0.412143	0.309924	-0.444518	154.853	0
	13x23	0	0	1	1	mel1_rep1	foreground	13	23	-0.573678	-0.645753	0.511305	1.42648	0.5616	0.156044	426.651	0
	13x24	0	0	2	1	mel1_rep1	foreground	13	24	-0.233402	-0.645753	0.58222	1.45418	0.440945	0.0065068	-494.089	0
	13x25	0	0	6	1	mel1_rep1	foreground	13	25	1.1277	-0.645753	0.498458	1.63233	-0.50483	-0.00244541	-169.649	0
	13x26	0	0	1	1	mel1_rep1	foreground	13	26	-0.573678	-0.645753	0.504625	1.87171	0.242942	0.128851	-992.485	2
	13x27	0	0	1	1	mel1_rep1	foreground	13	27	-0.573678	-0.645753	0.515416	-0.62388	0.242942	-1.2226	-573.428	0
	14x13	0.0652174	1	2	1	mel1_rep1	foreground	14	13	-0.233402	1.52166	0.430884	0.00574613	0.242942	-0.641784	238.791	0
	14x14	0.043956	1	8	1	mel1_rep1	foreground	14	14	1.80825	0.81507	0.497688	0.73862	-0.37525	0.0926959	-593.753	1
	14x15	0.00869565	1	4	1	mel1_rep1	foreground	14	15	0.447149	-0.356764	0.496917	1.05202	0.57378	0.484145	-423.807	2
	14x16	0	0	1	1	mel1_rep1	foreground	14	16	-0.573678	-0.645753	0.430884	-1.00518	-0.751421	-0.97999	-345.553	1
	14x17	0	0	2	1	mel1_rep1	foreground	14	17	-0.233402	-0.645753	0.430884	0.275804	0.838421	-0.420352	222.461	0
	14x18	0	0	0	1	mel1_rep1	foreground	14	18	-0.913954	-0.645753	0.430884	0.201189	-0.303077	-0.203025	-31.9313	0
	14x19	0	0	0	1	mel1_rep1	foreground	14	19	-0.913954	-0.645753	0.430884	0.848624	0.242942	-0.733655	87.0798	0
	14x20	0	0	2	1	mel1_rep1	foreground	14	20	-0.233402	-0.645753	0.430884	-0.409167	-0.177582	0.120465	-69.5358	2
	14x21	0	0	0	1	mel1_rep1	foreground	14	21	-0.913954	-0.645753	0.430884	0.59454	0.566792	-0.228658	352.068	0
	14x22	0	0	0	1	mel1_rep1	foreground	14	22	-0.913954	-0.645753	0.430884	0.827207	0.334644	-0.822521	-655.306	0
	14x23	0	0	1	1	mel1_rep1	foreground	14	23	-0.573678	-0.645753	0.649794	0.25901	0.0135241	-0.140021	-229.538	0
	14x24	0	0	8	1	mel1_rep1	foreground	14	24	1.80825	-0.645753	0.507194	0.456359	-1.03137	-0.548312	-264.913	1
	14x25	0	0	2	1	mel1_rep1	foreground	14	25	-0.233402	-0.645753	0.430884	0.13811	-1.22376	0.0986903	-65.9263	1
	14x26	0	0	5	1	mel1_rep1	foreground	14	26	0.787425	-0.645753	0.430884	0.423281	1.10671	-0.381289	497.154	0
	14x27	0	0	0	1	mel1_rep1	foreground	14	27	-0.913954	-0.645753	0.430884	-0.390064	0.242942	-0.519266	287.014	0
	15x13	0.0952381	1	2	1	mel1_rep1	foreground	15	13	-0.233402	2.51936	0.511819	-0.639288	-0.035435	0.128925	-174.729	0
	15x14	0.0609756	1	11	1	mel1_rep1	foreground	15	14	2.82908	1.38069	0.594039	-0.198906	0.0219451	0.902194	-556.325	1
	15x15	0.017094	1	11	1	mel1_rep1	foreground	15	15	2.82908	-0.0776551	0.430884	0.295239	0.180343	-0.169319	88.6677	1
	15x16	0.00970874	1	5	1	mel1_rep1	foreground	15	16	0.787425	-0.323096	0.56963	0.219519	-0.650643	0.374714	-264.806	0
	15x17	0	0	1	1	mel1_rep1	foreground	15	17	-0.573678	-0.645753	0.430884	0.737455	-0.0597649	-0.803468	-232.675	0
	15x18	0	0	1	1	mel1_rep1	foreground	15	18	-0.573678	-0.645753	0.430884	0.0708738	0.220712	-1.39293	78.9254	0
	15x19	0	0	1	1	mel1_rep1	foreground	15	19	-0.573678	-0.645753	0.430884	-0.787676	-0.144795	-0.622212	-338.728	0
	15x20	0	0	2	1	mel1_rep1	foreground	15	20	-0.233402	-0.645753	0.496403	0.299936	-2.15176	-0.126207	-485.542	0
	15x21	0	0	4	1	mel1_rep1	foreground	15	21	0.447149	-0.645753	0.430884	-0.979199	0.242942	-0.16565	-123.741	0
	15x23	0	0	2	1	mel1_rep1	foreground	15	23	-0.233402	-0.645753	0.640545	1.39503	0.766039	-0.520197	-816.727	2
	15x24	0	0	2	1	mel1_rep1	foreground	15	24	-0.233402	-0.645753	0.570915	0.798732	-0.647184	0.462983	-614.672	2
	15x25	0	0	2	1	mel1_rep1	foreground	15	25	-0.233402	-0.645753	0.572456	1.48568	1.23651	0.740749	-503.305	3
	15x26	0	0	2	1	mel1_rep1	foreground	15	26	-0.233402	-0.645753	0.663412	1.69488	-0.555144	0.651746	-1075	3
	15x27	0	0	1	1	mel1_rep1	foreground	15	27	-0.573678	-0.645753	0.507451	-0.700714	0.242942	-0.473695	-291.214	0
	16x13	0.0769231	1	2	1	mel1_rep1	foreground	16	13	-0.233402	1.91069	0.430884	-0.145605	0.242942	-0.977585	306.373	0
	16x14	0.0235294	1	4	1	mel1_rep1	foreground	16	14	0.447149	0.136217	0.430884	0.343866	-0.123937	-0.950972	-591.44	2
	16x15	0.021978	1	8	1	mel1_rep1	foreground	16	15	1.80825	0.0846586	0.586845	1.03266	-0.703069	0.663464	-841.571	3
	16x16	0.0192308	1	7	1	mel1_rep1	foreground	16	16	1.46798	-0.00664288	0.430884	-0.139746	0.0157251	-0.626658	572.532	0
	16x17	0	0	1	1	mel1_rep1	foreground	16	17	-0.573678	-0.645753	0.430884	-0.284331	-0.128638	-1.01946	198.585	0
	16x18	0	0	0	1	mel1_rep1	foreground	16	18	-0.913954	-0.645753	0.430884	0.639636	-0.92576	0.185809	476.981	0
	16x19	0	0	1	1	mel1_rep1	foreground	16	19	-0.573678	-0.645753	0.501799	-0.446798	0.0634708	-0.812947	-392.373	0
	16x20	0	0	5	1	mel1_rep1	foreground	16	20	0.787425	-0.645753	0.430884	0.673075	-1.85162	-0.0703111	-279.868	0
	16x21	0	0	3	1	mel1_rep1	foreground	16	21	0.106874	-0.645753	0.590956	-0.217956	0.242942	0.0823335	-757.103	1
	16x22	0	0	3	1	mel1_rep1	foreground	16	22	0.106874	-0.645753	0.648767	0.177199	-0.112761	0.0632422	-318.036	1
	16x23	0	0	0	1	mel1_rep1	foreground	16	23	-0.913954	-0.645753	0.430884	0.158619	-0.465957	-0.499031	320.522	0
	17x13	0.0232558	1	1	1	mel1_rep1	foreground	17	13	-0.573678	0.127124	0.430884	-0.0802913	-1.95614	-0.809624	-876.199	1
	17x14	0.0519481	1	2	1	mel1_rep1	foreground	17	14	-0.233402	1.08067	0.577081	0.262024	-0.10332	0.571557	-376.043	2
	17x15	0.0366972	1	4	1	mel1_rep1	foreground	17	15	0.447149	0.573833	0.430884	-0.660197	0.490451	-0.255589	146.64	4
	17x16	0.0283019	1	1	1	mel1_rep1	foreground	17	16	-0.573678	0.294824	0.568345	1.29663	0.284024	0.18165	-110.96	2
	17x17	0.045045	1	5	1	mel1_rep1	foreground	17	17	0.787425	0.851262	0.500257	0.015405	0.00723524	-0.900663	111.055	0
	17x18	0	0	0	1	mel1_rep1	foreground	17	18	-0.913954	-0.645753	0.587359	1.11714	0.549433	0.305702	-241.475	1
	17x19	0	0	2	1	mel1_rep1	foreground	17	19	-0.233402	-0.645753	0.430884	0.171056	-3.87638	-0.618156	-1253.78	1
	18x13	0.0487805	1	2	1	mel1_rep1	foreground	18	13	-0.233402	0.975405	0.430884	0.00160998	-0.72724	-0.909513	-271.282	0
	18x14	0.0547945	1	1	1	mel1_rep1	foreground	18	14	-0.573678	1.17527	0.513361	-0.158923	-1.86607	1.18724	-882.78	0
	18x15	0.11828	1	4	1	mel1_rep1	foreground	18	15	0.447149	3.28512	0.430884	-0.700714	0.555945	-0.810938	613.985	0
	18x16	0.0555556	1	5	1	mel1_rep1	foreground	18	16	0.787425	1.20057	0.504882	-0.440794	-0.138892	-0.143069	-205.581	0
	18x17	0.0462963	1	3	1	mel1_rep1	foreground	18	17	0.106874	0.892846	0.563977	0.935134	-0.208328	0.0577702	-250.25	1
	18x18	0.047619	1	3	1	mel1_rep1	foreground	18	18	0.106874	0.936806	0.430884	1.19945	-0.660652	0.818592	-1516.99	3
	18x19	0	0	0	1	mel1_rep1	foreground	18	19	-0.913954	-0.645753	0.430884	-0.601657	0.242942	-0.362112	-612.851	0
	19x13	0.0576923	1	2	1	mel1_rep1	foreground	19	13	-0.233402	1.27158	0.430884	0.337085	-0.214025	-0.210921	-21.6365	0
	19x14	0.148649	1	4	1	mel1_rep1	foreground	19	14	0.447149	4.2944	0.581963	-0.213132	-0.0407491	-0.13913	-661.092	0
	19x15	0.10989	1	4	1	mel1_rep1	foreground	19	15	0.447149	3.00631	0.715313	1.33381	-0.663853	0.593617	-239.347	1
	19x16	0.142857	1	4	1	mel1_rep1	foreground	19	16	0.447149	4.10192	0.504368	0.1049	0.132687	-0.276352	-734.427	0
	19x17	0.0909091	1	4	1	mel1_rep1	foreground	19	17	0.447149	2.3755	0.755396	-0.172393	0.242942	0.195004	-323.605	0
	19x18	0.0697674	1	1	1	mel1_rep1	foreground	19	18	-0.573678	1.67288	0.430884	-0.968257	2.84009	-0.490142	-670.105	0
	20x12	0.0571429	1	0	1	mel1_rep1	foreground	20	12	-0.913954	1.25332	0.430884	-0.869902	0.242942	-0.75547	248.988	0
	20x13	0.0645161	1	6	1	mel1_rep1	foreground	20	13	1.1277	1.49836	0.574769	0.982529	0.897138	0.181163	-150.928	1
	20x14	0.0454545	1	2	1	mel1_rep1	foreground	20	14	-0.233402	0.864871	0.430884	-0.212924	0.930402	-0.761862	446.33	0
	20x15	0.125	1	7	1	mel1_rep1	foreground	20	15	1.46798	3.50846	0.517215	-0.209349	-1.16021	-0.288949	-142.897	1
	20x16	0.0421053	1	8	1	mel1_rep1	foreground	20	16	1.80825	0.753562	0.576053	0.856562	0.0125471	0.376815	-491.366	3
	20x17	0.104167	1	5	1	mel1_rep1	foreground	20	17	0.787425	2.81609	0.671891	-0.259431	0.554646	0.463868	-280.508	1
	21x12	0.0606061	1	0	1	mel1_rep1	foreground	21	12	-0.913954	1.36841	0.430884	-0.0830131	0.242942	-0.679006	366.509	2
	21x13	0.0740741	1	1	1	mel1_rep1	foreground	21	13	-0.573678	1.81601	0.430884	-0.550543	-1.20958	-0.0608676	-546.715	1
	21x14	0.0408163	1	0	1	mel1_rep1	foreground	21	14	-0.913954	0.710726	0.430884	0.676177	0.242942	0.199694	-183.39	0
	21x15	0	0	5	1	mel1_rep1	foreground	21	15	0.787425	-0.645753	0.430884	0.92432	0.242942	-0.349753	-858.276	1
	21x16	0.0491803	1	6	1	mel1_rep1	foreground	21	16	1.1277	0.988693	0.58556	1.36708	-1.22922	-0.157637	-451.331	0
	22x15	0	0	1	1	mel1_rep1	foreground	22	15	-0.573678	-0.645753	0.430884	0.461203	-1.18305	-0.0823493	-240.535	1
	2x10	0.0810811	1	4	1	mel1_rep1	foreground	2	10	0.447149	2.04887	0.574769	0.211075	0.0488283	0.347448	45.8784	0
	2x11	0.0542636	1	12	1	mel1_rep1	foreground	2	11	3.16936	1.15763	0.862025	1.00598	0.582731	0.324101	233.155	3
	2x12	0.0377358	1	6	1	mel1_rep1	foreground	2	12	1.1277	0.60835	0.555755	0.347067	0.139013	0.517795	326.358	2
	2x13	0	0	0	1	mel1_rep1	foreground	2	13	-0.913954	-0.645753	0.511562	0.407125	1.56066	-0.543453	-51.3204	0
	2x14	0	0	0	1	mel1_rep1	foreground	2	14	-0.913954	-0.645753	0.512333	-0.124536	0.242942	-0.878094	307.944	0
	2x15	0	0	0	1	mel1_rep1	foreground	2	15	-0.913954	-0.645753	0.505139	-0.784043	0.242942	-0.7702	-338.029	0
	2x16	0	0	0	1	mel1_rep1	foreground	2	16	-0.913954	-0.645753	0.430884	-0.637051	-2.08003	-0.452221	205.279	0
	2x17	0	0	0	1	mel1_rep1	foreground	2	17	-0.913954	-0.645753	0.430884	0.210907	0.584643	0.134539	0.110682	1
	2x18	0	0	1	1	mel1_rep1	foreground	2	18	-0.573678	-0.645753	0.513875	-0.0844479	0.242942	-0.22128	82.1994	1
	2x19	0	0	0	1	mel1_rep1	foreground	2	19	-0.913954	-0.645753	0.514132	-0.447737	-0.518684	-0.496634	118.565	1
	2x9	0.102564	1	3	1	mel1_rep1	foreground	2	9	0.106874	2.76284	0.496403	0.814411	0.00371054	0.646989	-47.9982	3
	3x10	0.0709677	1	5	1	mel1_rep1	foreground	3	10	0.787425	1.71277	0.565519	-0.0923263	0.0374443	-0.114838	340.18	3
	3x11	0.0372671	1	13	1	mel1_rep1	foreground	3	11	3.50963	0.592771	0.68037	0.237046	-0.0575641	0.55619	330.349	5
	3x12	0	0	6	1	mel1_rep1	foreground	3	12	1.1277	-0.645753	0.500514	-0.00184981	0.305566	0.154235	486.936	1
	3x13	0.0126582	1	3	1	mel1_rep1	foreground	3	13	0.106874	-0.225073	0.580164	0.3132	-0.403495	-1.02004	39.2428	1
	3x14	0	0	0	1	mel1_rep1	foreground	3	14	-0.913954	-0.645753	0.596351	-0.762112	2.31555	0.700471	465.668	1
	3x15	0	0	0	1	mel1_rep1	foreground	3	15	-0.913954	-0.645753	0.430884	-0.0798918	1.0165	-0.644536	-7.6149	0
	3x16	0	0	1	1	mel1_rep1	foreground	3	16	-0.573678	-0.645753	0.430884	-0.363823	-1.0922	0.159632	510.382	0
	3x17	0	0	1	1	mel1_rep1	foreground	3	17	-0.573678	-0.645753	0.430884	0.222734	0.242942	0.549537	237.374	0
	3x18	0	0	0	1	mel1_rep1	foreground	3	18	-0.913954	-0.645753	0.430884	-0.589329	0.561299	-0.774163	-307.339	1
	3x19	0	0	2	1	mel1_rep1	foreground	3	19	-0.233402	-0.645753	0.590699	0.367554	-0.249349	0.064523	-112.34	3
	3x20	0.0136986	1	3	1	mel1_rep1	foreground	3	20	0.106874	-0.190497	0.573484	-0.229528	-0.334269	-0.0402495	70.8163	2
	3x21	0	0	1	1	mel1_rep1	foreground	3	21	-0.573678	-0.645753	0.430884	-0.155559	0.242942	-0.453657	96.3797	0
	3x8	0.116279	1	0	1	mel1_rep1	foreground	3	8	-0.913954	3.21863	0.580678	-0.0285245	-0.847778	-0.339315	200.171	1
	3x9	0.110236	1	3	1	mel1_rep1	foreground	3	9	0.106874	3.01781	0.7148	0.74442	0.172877	0.157879	412.068	4
	4x10	0.0826446	1	9	1	mel1_rep1	foreground	4	10	2.14853	2.10084	0.67446	-0.665708	-0.187373	-0.0809815	199.163	2
	4x11	0.0111732	1	8	1	mel1_rep1	foreground	4	11	1.80825	-0.274427	0.495889	0.382153	0.876456	0.174239	399.542	2
	4x12	0.0149254	1	5	1	mel1_rep1	foreground	4	12	0.787425	-0.149727	0.489466	0.663409	0.00385109	-0.284436	156.461	2
	4x13	0.00900901	1	8	1	mel1_rep1	foreground	4	13	1.80825	-0.34635	0.430884	-0.0766175	-1.28308	-0.736759	-61.5496	0
	4x14	0.0142857	1	1	1	mel1_rep1	foreground	4	14	-0.573678	-0.170986	0.585303	-0.486486	1.54129	-0.558848	-126.37	0
	4x15	0	0	1	1	mel1_rep1	foreground	4	15	-0.573678	-0.645753	0.430884	0.307346	0.242942	0.0912163	577.216	0
	4x16	0	0	0	1	mel1_rep1	foreground	4	16	-0.913954	-0.645753	0.430884	-0.266993	-0.456906	0.476933	-118.805	1
	4x17	0	0	0	1	mel1_rep1	foreground	4	17	-0.913954	-0.645753	0.510277	-0.113478	-1.05226	-0.353722	214.063	1
	4x18	0	0	0	1	mel1_rep1	foreground	4	18	-0.913954	-0.645753	0.580678	-0.140612	0.242942	0.137617	-57.0943	2
	4x19	0.0210526	1	2	1	mel1_rep1	foreground	4	19	-0.233402	0.0539044	0.579908	0.30508	0.651168	-0.191066	-13.3638	2
	4x20	0.00980392	1	6	1	mel1_rep1	foreground	4	20	1.1277	-0.319932	0.50925	0.582205	-0.0837853	-0.449138	-250.993	0
	4x21	0.0113636	1	3	1	mel1_rep1	foreground	4	21	0.106874	-0.268097	0.430884	-0.924954	-4.28747	0.0151894	-181.644	0
	4x22	0.015625	1	3	1	mel1_rep1	foreground	4	22	0.106874	-0.126476	0.430884	0.845991	0.242942	-0.0347282	-539.124	1
	4x23	0.0277778	1	3	1	mel1_rep1	foreground	4	23	0.106874	0.277406	0.513618	0.428993	0.232991	-0.551813	-317.968	0
	4x7	0.0363636	1	3	1	mel1_rep1	foreground	4	7	0.106874	0.562746	0.49409	-0.0946228	0.0195152	0.0606316	317.02	1
	4x8	0.118421	1	4	1	mel1_rep1	foreground	4	8	0.447149	3.28982	0.430884	0.0350548	0.242942	-0.688594	-147.582	0
	4x9	0.118182	1	7	1	mel1_rep1	foreground	4	9	1.46798	3.28187	0.649024	0.297934	0.141985	-0.443244	298.563	4
	5x11	0.015873	1	5	1	mel1_rep1	foreground	5	11	0.787425	-0.118234	0.622045	0.58902	0.367684	0.321246	483.98	2
	5x12	0.0121951	1	13	1	mel1_rep1	foreground	5	12	3.50963	-0.240464	0.491778	0.231575	-0.0677138	-0.226998	365.626	1
	5x13	0.05	1	9	1	mel1_rep1	foreground	5	13	2.14853	1.01593	0.560894	0.34762	-0.111767	-0.56034	264.044	1
	5x14	0	0	3	1	mel1_rep1	foreground	5	14	0.106874	-0.645753	0.501028	0.606172	0.30467	-1.00203	41.2901	1
	5x15	0	0	0	1	mel1_rep1	foreground	5	15	-0.913954	-0.645753	0.430884	-0.228092	0.743687	0.204903	315.275	1
	5x16	0.012987	1	1	1	mel1_rep1	foreground	5	16	-0.573678	-0.214146	0.661357	-0.0635267	-0.315687	0.484739	-3.89893	1
	5x17	0	0	0	1	mel1_rep1	foreground	5	17	-0.913954	-0.645753	0.647482	-0.261669	-0.160567	0.337072	195.9	2
	5x18	0.012987	1	0	1	mel1_rep1	foreground	5	18	-0.913954	-0.214146	0.430884	-0.125449	0.150129	-0.754811	-234.115	0
	5x19	0.0188679	1	7	1	mel1_rep1	foreground	5	19	1.46798	-0.0187016	0.430884	-1.00518	-0.576387	0.343553	422.583	0
	5x20	0.0141844	1	11	1	mel1_rep1	foreground	5	20	2.82908	-0.174353	0.715057	1.39406	-0.34569	0.853678	-580.443	4
	5x21	0	0	5	1	mel1_rep1	foreground	5	21	0.787425	-0.645753	0.490236	0.632504	-0.289064	0.261876	-502.872	2
	5x22	0	0	8	1	mel1_rep1	foreground	5	22	1.80825	-0.645753	0.555242	0.264568	-0.329213	-0.215287	-617.184	1
	5x23	0.0224719	1	5	1	mel1_rep1	foreground	5	23	0.787425	0.101072	0.430884	-0.398431	0.99156	-0.721351	142.616	1
	5x24	0.0175439	1	6	1	mel1_rep1	foreground	5	24	1.1277	-0.0627052	0.430884	-0.314114	-0.783514	-0.230252	489.112	2
	5x6	0.0144928	1	3	1	mel1_rep1	foreground	5	6	0.106874	-0.164105	0.430884	0.726157	0.701689	-0.49241	704.144	0
	5x7	0.018018	1	3	1	mel1_rep1	foreground	5	7	0.106874	-0.0469471	0.430884	-1.00518	0.815706	0.256355	464.482	2
	5x8	0.0121951	1	4	1	mel1_rep1	foreground	5	8	0.447149	-0.240464	0.430884	-0.0483683	0.242942	-0.714942	534.659	0
	5x9	0.0921053	1	3	1	mel1_rep1	foreground	5	9	0.106874	2.41525	0.510791	0.283683	0.0441012	-0.464215	201.677	2
	6x10	0.0310078	1	13	1	mel1_rep1	foreground	6	10	3.50963	0.38475	0.736639	0.116352	0.40359	0.740859	177.707	2
	6x11	0.0116959	1	11	1	mel1_rep1	foreground	6	11	2.82908	-0.257055	0.644142	-0.028349	0.101751	-0.527495	-108.674	2
	6x12	0.05	1	8	1	mel1_rep1	foreground	6	12	1.80825	1.01593	0.731757	0.287575	0.12422	1.11802	-187.511	1
	6x13	0.0380952	1	7	1	mel1_rep1	foreground	6	13	1.46798	0.620294	0.647739	0.270971	0.0532795	-0.010998	-138.883	0
	6x14	0.056338	1	1	1	mel1_rep1	foreground	6	14	-0.573678	1.22657	0.512333	-0.162047	-1.09661	-1.09283	41.3158	0
	6x15	0.0208333	1	0	1	mel1_rep1	foreground	6	15	-0.913954	0.0466163	0.430884	-0.8278	0.242942	-0.382447	93.6931	0
	6x16	0.016129	1	0	1	mel1_rep1	foreground	6	16	-0.913954	-0.109725	0.430884	0.841921	2.09744	-0.559875	-196.816	0
	6x17	0.0138889	1	0	1	mel1_rep1	foreground	6	17	-0.913954	-0.184174	0.430884	-0.137599	-0.956082	-0.669422	136.617	0
	6x18	0.0106383	1	1	1	mel1_rep1	foreground	6	18	-0.573678	-0.292203	0.508222	-0.0609768	-0.951462	-0.942528	329.971	0
	6x19	0.0166667	1	3	1	mel1_rep1	foreground	6	19	0.106874	-0.0918576	0.703751	0.361361	0.528618	0.41367	-382.799	3
	6x20	0.00641026	1	8	1	mel1_rep1	foreground	6	20	1.80825	-0.432716	0.5537	1.40102	0.0961017	0.717406	-652.348	3
	6x21	0	0	4	1	mel1_rep1	foreground	6	21	0.447149	-0.645753	0.499743	-0.171846	0.947157	-0.288052	912.11	1
	6x22	0	0	0	1	mel1_rep1	foreground	6	22	-0.913954	-0.645753	0.492806	0.216005	-0.356496	0.50476	442.168	0
	6x23	0	0	5	1	mel1_rep1	foreground	6	23	0.787425	-0.645753	0.430884	-0.44599	-0.608941	-0.283418	332.208	0
	6x24	0.01	1	2	1	mel1_rep1	foreground	6	24	-0.233402	-0.313416	0.493577	0.903673	0.095886	0.106398	-1054.68	2
	6x5	0.016129	1	1	1	mel1_rep1	foreground	6	5	-0.573678	-0.109725	0.507194	0.28163	0.242942	-0.439029	241.077	0
	6x6	0.0194175	1	9	1	mel1_rep1	foreground	6	6	2.14853	-0.000437926	0.639517	-0.326429	-0.622151	1.23912	280.893	1
	6x7	0.023622	1	7	1	mel1_rep1	foreground	6	7	1.46798	0.139296	0.498458	0.324993	0.445879	-0.197187	296.027	3
	6x8	0.0263158	1	10	1	mel1_rep1	foreground	6	8	2.4888	0.228819	0.430884	0.678732	0.131868	-0.433005	297.649	1
	6x9	0.00662252	1	10	1	mel1_rep1	foreground	6	9	2.4888	-0.425662	0.644913	0.299738	1.07958	0.245075	-142.191	2
	7x10	0.0333333	1	12	1	mel1_rep1	foreground	7	10	3.16936	0.462038	0.706064	0.269389	0.723851	0.758359	-16.4131	2
	7x11	0.05	1	5	1	mel1_rep1	foreground	7	11	0.787425	1.01593	0.567575	-0.159007	0.325815	0.114383	175.733	1
	7x12	0.020202	1	3	1	mel1_rep1	foreground	7	12	0.106874	0.0256354	0.504882	-0.0765298	0.367613	0.402878	82.3656	0
	7x13	0.0675676	1	1	1	mel1_rep1	foreground	7	13	-0.573678	1.59977	0.430884	-0.303995	0.242942	-1.05224	-74.0131	3
	7x14	0	0	0	1	mel1_rep1	foreground	7	14	-0.913954	-0.645753	0.430884	0.836297	-0.660357	-0.440934	-5.3207	0
	7x15	0	0	0	1	mel1_rep1	foreground	7	15	-0.913954	-0.645753	0.430884	0.36546	-0.531477	-0.125724	-83.9533	2
	7x16	0.025641	1	0	1	mel1_rep1	foreground	7	16	-0.913954	0.206394	0.430884	-0.178733	0.870923	-0.00231018	-284.037	2
	7x17	0.0173913	1	6	1	mel1_rep1	foreground	7	17	1.1277	-0.0677752	0.578366	0.555694	0.719054	-0.734753	-170.005	1
	7x18	0	0	2	1	mel1_rep1	foreground	7	18	-0.233402	-0.645753	0.690904	-0.210725	-0.0521148	0.0338582	-173.63	3
	7x19	0.00694444	1	1	1	mel1_rep1	foreground	7	19	-0.573678	-0.414963	0.498201	0.792199	-0.593851	0.236599	-218.623	1
	7x20	0	0	4	1	mel1_rep1	foreground	7	20	0.447149	-0.645753	0.430884	0.647563	0.263366	0.120116	543.342	0
	7x21	0	0	1	1	mel1_rep1	foreground	7	21	-0.573678	-0.645753	0.430884	0.710971	-0.811493	-0.219071	-159.021	2
	7x22	0	0	0	1	mel1_rep1	foreground	7	22	-0.913954	-0.645753	0.430884	-1.00518	0.44344	-0.295218	1108.74	0
	7x23	0	0	0	1	mel1_rep1	foreground	7	23	-0.913954	-0.645753	0.430884	0.187538	-0.0832367	-0.550845	463.608	0
	7x24	0	0	1	1	mel1_rep1	foreground	7	24	-0.573678	-0.645753	0.489979	0.211959	-0.498075	-0.95757	-83.2689	2
	7x25	0	0	1	1	mel1_rep1	foreground	7	25	-0.573678	-0.645753	0.490493	1.23128	-0.540973	0.165963	-575.401	2
	7x4	0	0	1	1	mel1_rep1	foreground	7	4	-0.573678	-0.645753	0.430884	0.854362	0.242942	-0.11463	41.3607	0
	7x5	0.015873	1	6	1	mel1_rep1	foreground	7	5	1.1277	-0.118234	0.576824	-0.0364705	0.513195	0.0862863	-223.329	1
	7x6	0.0422535	1	2	1	mel1_rep1	foreground	7	6	-0.233402	0.758489	0.430884	-0.135219	0.242942	-0.808381	327.663	0
	7x7	0.0412371	1	6	1	mel1_rep1	foreground	7	7	1.1277	0.72471	0.510277	-1.42606	1.33472	-0.081763	162.021	1
	7x8	0.0350877	1	6	1	mel1_rep1	foreground	7	8	1.1277	0.520343	0.502312	0.459529	-0.5091	-0.503133	197.586	0
	7x9	0.0504202	1	8	1	mel1_rep1	foreground	7	9	1.80825	1.0299	0.760021	0.657198	0.454377	0.482184	-41.4471	2
	8x10	0.045977	1	8	1	mel1_rep1	foreground	8	10	1.80825	0.882235	0.430884	-0.716702	1.01474	0.296518	75.1738	0
	8x11	0.0117647	1	4	1	mel1_rep1	foreground	8	11	0.447149	-0.254768	0.498715	0.380915	0.242942	0.181232	-111.617	2
	8x12	0.0133333	1	3	1	mel1_rep1	foreground	8	12	0.106874	-0.202637	0.508736	-0.209696	-0.590677	-0.607042	434.964	0
	8x13	0.0151515	1	1	1	mel1_rep1	foreground	8	13	-0.573678	-0.142212	0.512847	-0.155215	0.242942	-0.503552	-82.3216	1
	8x14	0	0	1	1	mel1_rep1	foreground	8	14	-0.573678	-0.645753	0.430884	-1.00518	-1.05489	-0.179668	-457.277	1
	8x15	0.0138889	1	0	1	mel1_rep1	foreground	8	15	-0.913954	-0.184174	0.430884	0.408792	0.242942	-0.929828	-460.378	0
	8x16	0.024	1	5	1	mel1_rep1	foreground	8	16	0.787425	0.151856	0.507451	0.344838	1.0576	-0.216834	125.575	0
	8x17	0.0245902	1	6	1	mel1_rep1	foreground	8	17	1.1277	0.17147	0.758479	2.23252	0.00882185	1.54176	-442.264	3
	8x18	0.0118343	1	5	1	mel1_rep1	foreground	8	18	0.787425	-0.252455	0.498201	1.1775	-0.0763157	0.395904	-109.085	2
	8x19	0	0	2	1	mel1_rep1	foreground	8	19	-0.233402	-0.645753	0.488952	0.533126	-0.198463	-0.952924	269.762	0
	8x20	0	0	3	1	mel1_rep1	foreground	8	20	0.106874	-0.645753	0.500771	0.637727	0.107571	-0.993336	356.103	1
	8x21	0	0	1	1	mel1_rep1	foreground	8	21	-0.573678	-0.645753	0.497174	-0.244231	0.124085	-0.134149	-0.385979	0
	8x22	0	0	2	1	mel1_rep1	foreground	8	22	-0.233402	-0.645753	0.493834	0.579473	-0.141647	-0.440668	1017.01	1
	8x23	0	0	2	1	mel1_rep1	foreground	8	23	-0.233402	-0.645753	0.430884	-0.486581	0.407221	-0.704275	1262.19	1
	8x24	0	0	2	1	mel1_rep1	foreground	8	24	-0.233402	-0.645753	0.430884	0.0960987	-0.966132	0.344913	152.907	2
	8x25	0	0	1	1	mel1_rep1	foreground	8	25	-0.573678	-0.645753	0.430884	-0.00667408	-0.329104	-0.963557	106.633	0
	8x7	0.0204082	1	0	1	mel1_rep1	foreground	8	7	-0.913954	0.0324863	0.517729	-0.203427	-0.647807	0.502493	381.095	0
	8x8	0.021978	1	3	1	mel1_rep1	foreground	8	8	0.106874	0.0846586	0.513104	0.373599	0.0628274	0.607302	-38.0083	1
	8x9	0	0	3	1	mel1_rep1	foreground	8	9	0.106874	-0.645753	0.509764	0.21899	0.535696	-0.248543	178.321	2
	9x10	0	0	0	1	mel1_rep1	foreground	9	10	-0.913954	-0.645753	0.430884	-0.118656	1.7852	-0.440563	33.0649	1
	9x11	0	0	4	1	mel1_rep1	foreground	9	11	0.447149	-0.645753	0.430884	-0.145233	-0.366809	-0.50725	156.146	0
	9x12	0.0142857	1	3	1	mel1_rep1	foreground	9	12	0.106874	-0.170986	0.510534	0.374171	0.242942	-0.152364	333.515	1
	9x13	0.012987	1	0	1	mel1_rep1	foreground	9	13	-0.913954	-0.214146	0.579651	0.713963	-0.609239	-0.298918	-19.8753	1
	9x14	0.0166667	1	0	1	mel1_rep1	foreground	9	14	-0.913954	-0.0918576	0.430884	-0.309293	0.919192	-0.0474482	272.178	0
	9x15	0	0	1	1	mel1_rep1	foreground	9	15	-0.573678	-0.645753	0.591213	0.83822	0.431927	-0.436956	208.553	0
	9x16	0.0285714	1	4	1	mel1_rep1	foreground	9	16	0.447149	0.303782	0.637975	0.932448	-0.614912	0.590807	-228.645	3
	9x17	0.0137931	1	5	1	mel1_rep1	foreground	9	17	0.787425	-0.187357	0.589414	0.898038	-1.17779	0.92592	-483.305	0
	9x18	0	0	1	1	mel1_rep1	foreground	9	18	-0.573678	-0.645753	0.689106	-0.0203608	-0.810296	-0.564455	-394.403	1
	9x19	0	0	2	1	mel1_rep1	foreground	9	19	-0.233402	-0.645753	0.430884	0.521979	-0.352309	-0.550806	-174.219	1
	9x20	0	0	2	1	mel1_rep1	foreground	9	20	-0.233402	-0.645753	0.492549	0.170706	0.544942	-0.0588546	509.303	0
	9x21	0	0	1	1	mel1_rep1	foreground	9	21	-0.573678	-0.645753	0.430884	-0.144261	-1.05116	-0.536972	223.878	0
	9x22	0	0	0	1	mel1_rep1	foreground	9	22	-0.913954	-0.645753	0.430884	-0.0789808	0.242942	-1.1635	59.0273	0
	9x23	0	0	1	1	mel1_rep1	foreground	9	23	-0.573678	-0.645753	0.430884	-0.8278	5.02317	-0.866007	185.694	0
	9x24	0	0	0	1	mel1_rep1	foreground	9	24	-0.913954	-0.645753	0.430884	-0.757543	2.09903	-0.788688	-221.831	0
	9x25	0	0	0	1	mel1_rep1	foreground	9	25	-0.913954	-0.645753	0.430884	-1.42606	0.242942	-0.709689	1301.38	0
	9x26	0	0	0	1	mel1_rep1	foreground	9	26	-0.913954	-0.645753	0.430884	-0.637051	0.242942	-0.704533	-0.652119	0
	9x8	0	0	2	1	mel1_rep1	foreground	9	8	-0.233402	-0.645753	0.504625	0.333915	-0.393106	-0.645673	-150.417	0
	9x9	0	0	3	1	mel1_rep1	foreground	9	9	0.106874	-0.645753	0.430884	-0.235825	0.020685	1.16434	-238.637	1
	10x13	0	0	3	2	mel1_rep2	foreground	10	13	0.251923	-0.461032	0.572896	-0.428991	0.857222	-0.504438	-250.748	0
	10x15	0	0	3	2	mel1_rep2	foreground	10	15	0.251923	-0.461032	0.564579	1.2194	1.37039	0.638713	-569.015	0
	10x16	0	0	5	2	mel1_rep2	foreground	10	16	0.962664	-0.461032	0.630382	0.565627	0.590722	-0.202653	-435.849	3
	10x17	0	0	3	2	mel1_rep2	foreground	10	17	0.251923	-0.461032	0.496086	0.667384	0.308785	0.616244	74.915	2
	10x18	0	0	0	2	mel1_rep2	foreground	10	18	-0.814187	-0.461032	0.419031	-0.581743	0.590722	-0.751499	655.244	1
	11x12	0	0	3	2	mel1_rep2	foreground	11	12	0.251923	-0.461032	0.419031	0.692485	-1.41357	0.0765238	-113.828	2
	11x13	0	0	4	2	mel1_rep2	foreground	11	13	0.607294	-0.461032	0.708904	0.772386	0.556183	1.01681	-340.8	2
	11x14	0	0	6	2	mel1_rep2	foreground	11	14	1.31803	-0.461032	0.531311	0.9126	0.219344	0.232908	-552.547	0
	11x15	0	0	2	2	mel1_rep2	foreground	11	15	-0.103447	-0.461032	0.534491	1.02475	0.565748	0.382185	46.9403	2
	11x16	0	0	4	2	mel1_rep2	foreground	11	16	0.607294	-0.461032	0.48728	0.0908149	-0.476733	0.0507091	-119.666	1
	11x17	0	0	2	2	mel1_rep2	foreground	11	17	-0.103447	-0.461032	0.561399	0.639232	0.329419	-1.42696	113.123	0
	12x12	0	0	0	2	mel1_rep2	foreground	12	12	-0.814187	-0.461032	0.419031	-0.524755	0.304185	0.384694	-497.901	3
	12x13	0	0	4	2	mel1_rep2	foreground	12	13	0.607294	-0.461032	0.556018	0.767127	-0.22966	-0.00924934	-78.7118	0
	12x14	0	0	2	2	mel1_rep2	foreground	12	14	-0.103447	-0.461032	0.485812	0.56131	-0.798393	0.42709	-112.438	3
	12x15	0	0	2	2	mel1_rep2	foreground	12	15	-0.103447	-0.461032	0.603474	0.987142	-1.21775	0.609689	-777.034	1
	12x16	0	0	2	2	mel1_rep2	foreground	12	16	-0.103447	-0.461032	0.772016	1.59861	0.585974	0.761916	-999.366	4
	12x17	0.010989	1	2	2	mel1_rep2	foreground	12	17	-0.103447	0.349437	0.549902	0.690604	-0.235043	0.703332	-483.726	0
	13x11	0	0	1	2	mel1_rep2	foreground	13	11	-0.458817	-0.461032	0.419031	-0.331364	1.50959	0.218455	39.7671	0
	13x12	0	0	0	2	mel1_rep2	foreground	13	12	-0.814187	-0.461032	0.419031	-0.365889	0.452351	-0.668563	95.8797	0
	13x13	0	0	0	2	mel1_rep2	foreground	13	13	-0.814187	-0.461032	0.491683	0.516727	-0.379224	0.32403	109.328	0
	13x14	0	0	0	2	mel1_rep2	foreground	13	14	-0.814187	-0.461032	0.474804	1.37881	-0.518328	-0.407923	-129.176	3
	13x15	0	0	1	2	mel1_rep2	foreground	13	15	-0.458817	-0.461032	0.55137	0.958658	-1.2944	-0.607165	-138.095	1
	13x16	0.00680272	1	5	2	mel1_rep2	foreground	13	16	0.962664	0.0406869	0.617172	1.07335	1.15905	0.522435	-1324.77	4
	13x17	0.0104167	1	3	2	mel1_rep2	foreground	13	17	0.251923	0.307225	0.592955	0.756906	2.00039	0.0476525	-299.807	1
	13x18	0.0243902	1	0	2	mel1_rep2	foreground	13	18	-0.814187	1.33782	0.419031	0.203402	2.02804	-0.694631	66.0934	0
	14x10	0	0	2	2	mel1_rep2	foreground	14	10	-0.103447	-0.461032	0.419031	-0.0462977	-0.981337	0.169726	-497.761	0
	14x11	0	0	0	2	mel1_rep2	foreground	14	11	-0.814187	-0.461032	0.419031	0.510212	0.542093	-0.177552	-243.237	0
	14x12	0	0	0	2	mel1_rep2	foreground	14	12	-0.814187	-0.461032	0.481409	0.529285	0.0584254	-0.240119	-29.7184	0
	14x13	0	0	1	2	mel1_rep2	foreground	14	13	-0.458817	-0.461032	0.483611	-0.324339	-2.77814	-1.23029	596.478	0
	14x14	0	0	0	2	mel1_rep2	foreground	14	14	-0.814187	-0.461032	0.545254	0.929478	0.383643	-0.602388	-215.285	4
	14x15	0	0	2	2	mel1_rep2	foreground	14	15	-0.103447	-0.461032	0.486791	-0.087091	0.186644	0.103159	-169.805	0
	14x16	0	0	7	2	mel1_rep2	foreground	14	16	1.6734	-0.461032	0.489726	1.50146	0.303437	0.511646	-735.526	3
	14x17	0.00925926	1	9	2	mel1_rep2	foreground	14	17	2.38414	0.221863	0.504403	0.0789003	1.24817	0.463289	-511.35	4
	14x18	0	0	4	2	mel1_rep2	foreground	14	18	0.607294	-0.461032	0.500489	-0.252635	0.112313	-0.250268	8.30298	1
	14x7	0	0	2	2	mel1_rep2	foreground	14	7	-0.103447	-0.461032	0.419031	0.0909636	0.034109	-0.0752732	42.3107	2
	14x8	0	0	1	2	mel1_rep2	foreground	14	8	-0.458817	-0.461032	0.487769	-0.121203	-0.832923	-0.0829612	-507.428	0
	14x9	0	0	2	2	mel1_rep2	foreground	14	9	-0.103447	-0.461032	0.576076	1.18306	-2.72969	1.21844	-783.768	0
	15x10	0	0	1	2	mel1_rep2	foreground	15	10	-0.458817	-0.461032	0.481898	0.0330937	-0.899695	-0.380392	-179.929	0
	15x11	0	0	1	2	mel1_rep2	foreground	15	11	-0.458817	-0.461032	0.49364	-0.323768	0.959758	-0.211854	-72.9397	1
	15x12	0	0	2	2	mel1_rep2	foreground	15	12	-0.103447	-0.461032	0.638454	-0.572872	0.299645	0.599948	5.55752	0
	15x13	0	0	1	2	mel1_rep2	foreground	15	13	-0.458817	-0.461032	0.543053	0.391821	-2.69898	-0.0662689	-50.7288	2
	15x14	0	0	1	2	mel1_rep2	foreground	15	14	-0.458817	-0.461032	0.419031	0.571434	-1.26012	-0.836794	41.0427	0
	15x15	0	0	1	2	mel1_rep2	foreground	15	15	-0.458817	-0.461032	0.557241	0.287496	0.655176	0.233838	-45.6481	0
	15x16	0	0	4	2	mel1_rep2	foreground	15	16	0.607294	-0.461032	0.541585	0.495153	-0.202552	0.516356	-705.796	2
	15x17	0	0	4	2	mel1_rep2	foreground	15	17	0.607294	-0.461032	0.681018	1.07044	-0.44083	-0.376991	-714.797	6
	15x18	0	0	1	2	mel1_rep2	foreground	15	18	-0.458817	-0.461032	0.419031	-0.316549	0.590722	-0.390041	166.739	0
	15x5	0	0	0	2	mel1_rep2	foreground	15	5	-0.814187	-0.461032	0.419031	-1.10999	0.23407	0.128439	-192.848	0
	15x6	0	0	1	2	mel1_rep2	foreground	15	6	-0.458817	-0.461032	0.72774	0.259308	0.80428	0.0264864	-334.522	0
	15x7	0	0	1	2	mel1_rep2	foreground	15	7	-0.458817	-0.461032	0.612035	1.2774	-1.28855	0.598031	-432.812	3
	15x8	0	0	2	2	mel1_rep2	foreground	15	8	-0.103447	-0.461032	0.496575	0.702512	-0.0946795	0.126466	-419.889	2
	15x9	0	0	1	2	mel1_rep2	foreground	15	9	-0.458817	-0.461032	0.419031	1.56648	0.229594	-0.289148	-619.416	1
	16x10	0	0	2	2	mel1_rep2	foreground	16	10	-0.103447	-0.461032	0.419031	0.361918	0.817982	-0.398895	737.733	1
	16x11	0	0	2	2	mel1_rep2	foreground	16	11	-0.103447	-0.461032	0.59907	-0.265087	-0.795463	-0.378339	-367.762	1
	16x12	0	0	2	2	mel1_rep2	foreground	16	12	-0.103447	-0.461032	0.530333	-0.0144544	-0.786923	0.128863	-3.69754	1
	16x13	0	0	2	2	mel1_rep2	foreground	16	13	-0.103447	-0.461032	0.419031	0.0310901	0.794027	0.144992	453.618	0
	16x14	0	0	1	2	mel1_rep2	foreground	16	14	-0.458817	-0.461032	0.419031	0.358119	0.342069	-0.5525	680.643	3
	16x15	0	0	0	2	mel1_rep2	foreground	16	15	-0.814187	-0.461032	0.659736	1.02977	-0.31336	-0.170616	-3.43955	3
	16x16	0	0	0	2	mel1_rep2	foreground	16	16	-0.814187	-0.461032	0.681018	1.30773	1.49504	0.598218	-775.996	1
	16x17	0	0	1	2	mel1_rep2	foreground	16	17	-0.458817	-0.461032	0.590509	0.640674	-2.2459	-0.608737	132.73	1
	16x18	0	0	0	2	mel1_rep2	foreground	16	18	-0.814187	-0.461032	0.419031	0.0895641	-0.78405	-0.748257	-137.346	0
	16x19	0	0	1	2	mel1_rep2	foreground	16	19	-0.458817	-0.461032	0.419031	0.794216	-1.57621	-0.162642	-74.1614	1
	16x3	0	0	0	2	mel1_rep2	foreground	16	3	-0.814187	-0.461032	0.507094	-0.367954	-0.601979	-0.476912	-7.00496	2
	16x4	0	0	0	2	mel1_rep2	foreground	16	4	-0.814187	-0.461032	0.497065	0.882896	0.590722	-1.27435	-570.089	0
	16x5	0	0	0	2	mel1_rep2	foreground	16	5	-0.814187	-0.461032	0.419031	-0.0591487	-0.0143373	0.376315	329.532	2
	16x6	0	0	0	2	mel1_rep2	foreground	16	6	-0.814187	-0.461032	0.489971	0.431067	-0.0815282	-0.384933	-267.822	1
	16x7	0	0	3	2	mel1_rep2	foreground	16	7	0.251923	-0.461032	0.611057	-0.446536	0.0448773	-0.300075	-528.415	0
	16x8	0	0	2	2	mel1_rep2	foreground	16	8	-0.103447	-0.461032	0.604452	1.4368	-0.928592	0.1396	-827.762	0
	16x9	0	0	2	2	mel1_rep2	foreground	16	9	-0.103447	-0.461032	0.419031	-0.0363236	0.347029	-0.431509	7.76452	1
	17x10	0	0	2	2	mel1_rep2	foreground	17	10	-0.103447	-0.461032	0.419031	-0.0455076	-0.769888	-0.21295	-161.108	0
	17x11	0	0	1	2	mel1_rep2	foreground	17	11	-0.458817	-0.461032	0.419031	-0.0108823	-0.322301	-0.509956	513.805	0
	17x12	0	0	1	2	mel1_rep2	foreground	17	12	-0.458817	-0.461032	0.419031	0.390959	-0.321976	-0.677059	351.372	2
	17x13	0	0	1	2	mel1_rep2	foreground	17	13	-0.458817	-0.461032	0.483855	-0.794018	0.101013	-0.462909	732.855	2
	17x14	0	0	1	2	mel1_rep2	foreground	17	14	-0.458817	-0.461032	0.475538	0.52907	0.0222723	-0.442289	-260.541	1
	17x15	0	0	0	2	mel1_rep2	foreground	17	15	-0.814187	-0.461032	0.57045	0.578894	1.07227	-0.0637694	-14.7093	0
	17x16	0.00970874	1	2	2	mel1_rep2	foreground	17	16	-0.103447	0.255014	0.789139	0.52793	0.433108	0.335406	-472.938	4
	17x17	0	0	0	2	mel1_rep2	foreground	17	17	-0.814187	-0.461032	0.419031	-0.574474	0.989668	-0.235604	106.557	0
	17x18	0	0	1	2	mel1_rep2	foreground	17	18	-0.458817	-0.461032	0.737524	-0.165199	0.601527	-0.40919	186.431	0
	17x19	0	0	2	2	mel1_rep2	foreground	17	19	-0.103447	-0.461032	0.419031	-0.314605	0.590722	-1.2909	570.43	0
	17x20	0	0	2	2	mel1_rep2	foreground	17	20	-0.103447	-0.461032	0.561644	0.551212	0.252305	-0.0485051	125.141	1
	17x21	0.02	1	5	2	mel1_rep2	foreground	17	21	0.962664	1.01402	0.419031	-0.225423	0.120487	0.0210779	-310.487	0
	17x4	0	0	0	2	mel1_rep2	foreground	17	4	-0.814187	-0.461032	0.419031	0.27072	1.82561	0.5057	-558.4	0
	17x5	0	0	1	2	mel1_rep2	foreground	17	5	-0.458817	-0.461032	0.544031	1.18715	-0.10404	0.738633	-627.296	2
	17x6	0	0	0	2	mel1_rep2	foreground	17	6	-0.814187	-0.461032	0.544276	0.486318	1.65589	0.288322	-278.284	4
	17x7	0	0	1	2	mel1_rep2	foreground	17	7	-0.458817	-0.461032	0.479207	1.46102	1.20929	0.299738	85.2932	0
	17x8	0	0	1	2	mel1_rep2	foreground	17	8	-0.458817	-0.461032	0.419031	0.259219	-0.0166404	-1.11736	445.49	0
	17x9	0	0	2	2	mel1_rep2	foreground	17	9	-0.103447	-0.461032	0.419031	0.803903	0.300787	-0.22352	-512.752	0
	18x10	0	0	1	2	mel1_rep2	foreground	18	10	-0.458817	-0.461032	0.419031	-0.301626	0.116465	-0.0840512	-218.532	1
	18x11	0	0	0	2	mel1_rep2	foreground	18	11	-0.814187	-0.461032	0.536204	0.0239427	-0.607595	-0.987979	227.236	1
	18x12	0	0	0	2	mel1_rep2	foreground	18	12	-0.814187	-0.461032	0.419031	-0.511068	1.409	-0.145703	978.711	0
	18x13	0	0	0	2	mel1_rep2	foreground	18	13	-0.814187	-0.461032	0.419031	0.310506	-0.609759	-0.165324	1071.12	0
	18x14	0	0	1	2	mel1_rep2	foreground	18	14	-0.458817	-0.461032	0.475049	0.196325	0.776031	0.457919	-19.7943	1
	18x15	0.00763359	1	6	2	mel1_rep2	foreground	18	15	1.31803	0.101966	0.491194	1.15391	-0.679463	-0.974308	-554.824	1
	18x16	0.00952381	1	1	2	mel1_rep2	foreground	18	16	-0.458817	0.241375	0.578278	0.953068	0.210142	-0.460165	-741.882	5
	18x17	0.0128205	1	4	2	mel1_rep2	foreground	18	17	0.607294	0.484516	0.495352	-0.428909	0.035318	-0.306427	-309.522	4
	18x18	0	0	0	2	mel1_rep2	foreground	18	18	-0.814187	-0.461032	0.499511	0.246766	0.151742	-0.595134	-30.4156	0
	18x19	0	0	3	2	mel1_rep2	foreground	18	19	0.251923	-0.461032	0.59638	-1.10836	0.590722	-0.530023	84.1941	1
	18x20	0.0133333	1	6	2	mel1_rep2	foreground	18	20	1.31803	0.522338	0.419031	-0.290185	-0.924418	0.433236	369.073	1
	18x21	0.0144928	1	9	2	mel1_rep2	foreground	18	21	2.38414	0.607848	0.495597	-0.620068	-0.107866	0.0111403	375.018	1
	18x22	0.0147059	1	7	2	mel1_rep2	foreground	18	22	1.6734	0.623567	0.558953	0.192644	-0.297586	-0.568426	-33.561	3
	18x23	0	0	6	2	mel1_rep2	foreground	18	23	1.31803	-0.461032	0.496086	0.290742	0.590722	-0.0975271	-148.694	2
	18x24	0	0	6	2	mel1_rep2	foreground	18	24	1.31803	-0.461032	0.419031	0.158961	0.646503	-0.621976	-446.171	0
	18x4	0	0	0	2	mel1_rep2	foreground	18	4	-0.814187	-0.461032	0.419031	-0.975252	0.590722	-0.527815	-1068.78	3
	18x5	0	0	0	2	mel1_rep2	foreground	18	5	-0.814187	-0.461032	0.419031	0.448378	0.574269	-0.643991	-556.267	1
	18x6	0	0	0	2	mel1_rep2	foreground	18	6	-0.814187	-0.461032	0.487769	-0.496778	0.594329	-0.15188	701.805	0
	18x7	0	0	1	2	mel1_rep2	foreground	18	7	-0.458817	-0.461032	0.419031	-0.360864	0.510861	-0.602942	811.059	0
	18x8	0	0	1	2	mel1_rep2	foreground	18	8	-0.458817	-0.461032	0.419031	0.380706	-0.295386	-0.39075	5.33518	0
	18x9	0	0	3	2	mel1_rep2	foreground	18	9	0.251923	-0.461032	0.539873	0.701071	0.623846	0.0217515	101.863	0
	19x10	0	0	1	2	mel1_rep2	foreground	19	10	-0.458817	-0.461032	0.419031	0.010143	-0.409846	0.605032	277.725	0
	19x11	0	0	2	2	mel1_rep2	foreground	19	11	-0.103447	-0.461032	0.419031	0.112805	0.0384345	-0.994188	85.5296	0
	19x12	0	0	1	2	mel1_rep2	foreground	19	12	-0.458817	-0.461032	0.487524	0.38348	-0.00620143	-0.400824	685.007	0
	19x13	0	0	3	2	mel1_rep2	foreground	19	13	0.251923	-0.461032	0.419031	-0.0573449	0.953711	0.175276	314.554	0
	19x14	0	0	3	2	mel1_rep2	foreground	19	14	0.251923	-0.461032	0.477006	0.41508	-0.0665961	-0.624894	85.4299	1
	19x15	0	0	7	2	mel1_rep2	foreground	19	15	1.6734	-0.461032	0.758072	1.41229	-0.247891	0.815487	-1182.48	2
	19x16	0.00847458	1	9	2	mel1_rep2	foreground	19	16	2.38414	0.163991	0.546477	1.10928	0.782103	0.884634	-237.159	3
	19x17	0	0	2	2	mel1_rep2	foreground	19	17	-0.103447	-0.461032	0.419031	0.153972	0.590722	-1.06574	327.891	1
	19x18	0	0	0	2	mel1_rep2	foreground	19	18	-0.814187	-0.461032	0.502202	0.0186025	0.153505	0.181951	199.198	0
	19x19	0	0	1	2	mel1_rep2	foreground	19	19	-0.458817	-0.461032	0.499022	0.6537	1.77215	0.0422232	-35.877	0
	19x20	0.0163934	1	4	2	mel1_rep2	foreground	19	20	0.607294	0.748029	0.498043	-0.363335	1.67942	-0.258479	446.808	0
	19x22	0	0	6	2	mel1_rep2	foreground	19	22	1.31803	-0.461032	0.419031	-0.537947	0.231467	-0.705494	44.0885	2
	19x23	0.0128205	1	6	2	mel1_rep2	foreground	19	23	1.31803	0.484516	0.419031	-0.157919	1.71846	-0.119161	390.786	2
	19x24	0	0	8	2	mel1_rep2	foreground	19	24	2.02877	-0.461032	0.419031	-0.470906	0.590722	-0.825916	-295.693	0
	19x25	0	0	0	2	mel1_rep2	foreground	19	25	-0.814187	-0.461032	0.419031	0.149697	0.590722	-0.668877	494.451	0
	19x26	0.0212766	1	1	2	mel1_rep2	foreground	19	26	-0.458817	1.10818	0.419031	0.126388	-1.0545	0.0532105	-11.9074	0
	19x27	0	0	0	2	mel1_rep2	foreground	19	27	-0.814187	-0.461032	0.419031	-0.271704	-0.953114	-0.376486	510.884	1
	19x28	0	0	0	2	mel1_rep2	foreground	19	28	-0.814187	-0.461032	0.50954	-0.83304	0.181772	-1.20814	101.803	0
	19x4	0	0	0	2	mel1_rep2	foreground	19	4	-0.814187	-0.461032	0.419031	0.930884	0.590722	0.207243	-352.755	1
	19x5	0	0	0	2	mel1_rep2	foreground	19	5	-0.814187	-0.461032	0.419031	-0.190152	0.590722	-1.1167	-276.111	0
	19x6	0	0	0	2	mel1_rep2	foreground	19	6	-0.814187	-0.461032	0.498043	0.0139169	1.21315	-0.81369	376.812	2
	19x7	0	0	0	2	mel1_rep2	foreground	19	7	-0.814187	-0.461032	0.419031	-1.58538	-0.107857	-0.331624	-43.1777	1
	19x8	0	0	1	2	mel1_rep2	foreground	19	8	-0.458817	-0.461032	0.419031	-0.40236	-0.048842	-0.438309	1387.42	0
	19x9	0	0	2	2	mel1_rep2	foreground	19	9	-0.103447	-0.461032	0.419031	-1.10836	-0.341135	-0.598301	665.513	0
	20x10	0	0	3	2	mel1_rep2	foreground	20	10	0.251923	-0.461032	0.419031	0.86031	-0.412544	-0.463814	-320.866	2
	20x11	0	0	2	2	mel1_rep2	foreground	20	11	-0.103447	-0.461032	0.419031	0.0936594	-0.652229	-0.692634	507.549	0
	20x12	0	0	3	2	mel1_rep2	foreground	20	12	0.251923	-0.461032	0.482877	0.528654	-0.298964	-0.439275	487.968	0
	20x13	0	0	3	2	mel1_rep2	foreground	20	13	0.251923	-0.461032	0.669276	1.72707	-0.502867	0.852114	-77.8536	4
	20x14	0	0	6	2	mel1_rep2	foreground	20	14	1.31803	-0.461032	0.605675	1.25636	0.384282	-0.0570839	-502.79	3
	20x15	0	0	7	2	mel1_rep2	foreground	20	15	1.6734	-0.461032	0.594178	1.35088	-1.20325	0.0681278	-1206.22	4
	20x16	0	0	2	2	mel1_rep2	foreground	20	16	-0.103447	-0.461032	0.633317	0.470877	-2.61618	0.848325	-469.682	2
	20x17	0	0	0	2	mel1_rep2	foreground	20	17	-0.814187	-0.461032	0.419031	0.746188	0.956985	-0.0301444	2.82923	0
	20x18	0	0	0	2	mel1_rep2	foreground	20	18	-0.814187	-0.461032	0.419031	-0.503299	0.590722	-0.88264	316.105	0
	20x19	0.0147059	1	1	2	mel1_rep2	foreground	20	19	-0.458817	0.623567	0.500734	0.181401	2.30517	-0.423126	91.3232	1
	20x20	0.0294118	1	3	2	mel1_rep2	foreground	20	20	0.251923	1.70817	0.494618	-0.676476	0.489159	0.34628	226.228	0
	20x21	0.025641	1	9	2	mel1_rep2	foreground	20	21	2.38414	1.43006	0.419031	-0.181811	0.846267	-0.378741	458.777	0
	20x22	0.0543478	1	4	2	mel1_rep2	foreground	20	22	0.607294	3.54727	0.489481	0.274334	0.877695	-0.404354	351.183	2
	20x23	0.0238095	1	11	2	mel1_rep2	foreground	20	23	3.09489	1.29499	0.486057	-0.217811	-0.541527	0.430969	292.517	1
	20x24	0.0136986	1	1	2	mel1_rep2	foreground	20	24	-0.458817	0.549279	0.504648	0.187488	-0.431813	0.393629	172.02	1
	20x25	0.0140845	1	9	2	mel1_rep2	foreground	20	25	2.38414	0.577739	0.501957	0.20704	1.12898	0.215316	661.981	0
	20x26	0.0131579	1	6	2	mel1_rep2	foreground	20	26	1.31803	0.509399	0.575832	-0.235824	-2.14256	-0.726777	-136.89	0
	20x27	0.0175439	1	3	2	mel1_rep2	foreground	20	27	0.251923	0.832876	0.419031	-0.844159	-0.531184	-0.496032	-37.5093	0
	20x28	0	0	0	2	mel1_rep2	foreground	20	28	-0.814187	-0.461032	0.497554	-0.10836	-0.197987	-1.61322	-230.107	0
	20x5	0	0	0	2	mel1_rep2	foreground	20	5	-0.814187	-0.461032	0.419031	-1.58538	0.590722	-0.775185	191.464	0
	20x6	0	0	0	2	mel1_rep2	foreground	20	6	-0.814187	-0.461032	0.5	-0.339968	-0.182749	-0.203497	434.775	0
	20x7	0	0	0	2	mel1_rep2	foreground	20	7	-0.814187	-0.461032	0.419031	-0.245322	-0.631259	-0.580222	260.49	0
	20x8	0	0	0	2	mel1_rep2	foreground	20	8	-0.814187	-0.461032	0.484834	-0.391041	-0.874732	-1.58864	619.661	0
	20x9	0	0	0	2	mel1_rep2	foreground	20	9	-0.814187	-0.461032	0.419031	-1.10999	-1.00186	0.138214	1480.23	0
	21x10	0	0	1	2	mel1_rep2	foreground	21	10	-0.458817	-0.461032	0.419031	-0.431053	0.286438	-0.896458	825.135	0
	21x11	0	0	0	2	mel1_rep2	foreground	21	11	-0.814187	-0.461032	0.483855	0.394367	-0.242484	-0.063923	829.802	2
	21x12	0	0	2	2	mel1_rep2	foreground	21	12	-0.103447	-0.461032	0.419031	-0.108695	0.146283	-0.154142	447.168	1
	21x13	0	0	4	2	mel1_rep2	foreground	21	13	0.607294	-0.461032	0.479452	0.0282473	-1.10505	-0.178383	-186.108	1
	21x14	0.0140845	1	7	2	mel1_rep2	foreground	21	14	1.6734	0.577739	0.419031	0.602343	0.409782	-0.506268	-140.964	2
	21x15	0	0	3	2	mel1_rep2	foreground	21	15	0.251923	-0.461032	0.794521	0.753904	-0.316261	0.8868	-874.937	3
	21x16	0	0	3	2	mel1_rep2	foreground	21	16	0.251923	-0.461032	0.419031	0.334724	0.35901	-1.16117	-87.4504	0
	21x17	0	0	0	2	mel1_rep2	foreground	21	17	-0.814187	-0.461032	0.501468	-1.10836	-0.615847	0.262489	179.27	1
	21x18	0	0	0	2	mel1_rep2	foreground	21	18	-0.814187	-0.461032	0.419031	0.239515	-1.34326	-0.368616	240.842	0
	21x19	0	0	1	2	mel1_rep2	foreground	21	19	-0.458817	-0.461032	0.419031	-1.10999	-0.907416	-0.920356	505.31	1
	21x20	0.0104167	1	5	2	mel1_rep2	foreground	21	20	0.962664	0.307225	0.498532	-0.149002	0.590722	0.0373554	154.271	0
	21x21	0.0510204	1	6	2	mel1_rep2	foreground	21	21	1.31803	3.30186	0.768591	0.155222	0.697861	0.974687	56.481	3
	21x22	0.0330579	1	8	2	mel1_rep2	foreground	21	22	2.02877	1.97708	0.643591	0.609751	0.700989	0.0979477	177.197	2
	21x23	0.047619	1	5	2	mel1_rep2	foreground	21	23	0.962664	3.051	0.625978	0.321835	-1.34017	1.24947	197.268	2
	21x24	0.0119048	1	2	2	mel1_rep2	foreground	21	24	-0.103447	0.416977	0.587084	-0.219277	-1.9021	-0.122419	29.5021	0
	21x25	0	0	5	2	mel1_rep2	foreground	21	25	0.962664	-0.461032	0.483121	0.603292	-0.405019	-0.0145293	-282.154	0
	21x26	0.0113636	1	4	2	mel1_rep2	foreground	21	26	0.607294	0.377067	0.55773	-0.36193	0.527244	-0.205776	130.502	2
	21x27	0	0	5	2	mel1_rep2	foreground	21	27	0.962664	-0.461032	0.505137	-0.109636	-0.000445918	-0.587458	-54.9225	2
	21x28	0	0	1	2	mel1_rep2	foreground	21	28	-0.458817	-0.461032	0.495108	-0.472184	-1.30382	-0.647451	341.986	0
	21x6	0	0	0	2	mel1_rep2	foreground	21	6	-0.814187	-0.461032	0.419031	-1.10836	-0.146194	-0.995307	768.528	0
	21x7	0	0	0	2	mel1_rep2	foreground	21	7	-0.814187	-0.461032	0.419031	-0.0465137	0.929093	-0.19004	235.237	0
	21x8	0	0	0	2	mel1_rep2	foreground	21	8	-0.814187	-0.461032	0.419031	-1.10999	-1.48873	-0.560084	524.652	1
	21x9	0	0	0	2	mel1_rep2	foreground	21	9	-0.814187	-0.461032	0.419031	-0.223516	0.968195	-0.641984	764.477	0
	22x10	0	0	0	2	mel1_rep2	foreground	22	10	-0.814187	-0.461032	0.419031	-0.139609	-0.159738	-0.777454	888.459	0
	22x11	0	0	1	2	mel1_rep2	foreground	22	11	-0.458817	-0.461032	0.419031	0.727273	0.436674	-0.0442557	-118.1	3
	22x12	0	0	0	2	mel1_rep2	foreground	22	12	-0.814187	-0.461032	0.489237	1.04797	0.93717	-0.0367371	247.701	1
	22x13	0.0168067	1	9	2	mel1_rep2	foreground	22	13	2.38414	0.77851	0.503914	0.667216	0.170236	-0.195047	-478.762	0
	22x14	0.0190476	1	4	2	mel1_rep2	foreground	22	14	0.607294	0.943782	0.707436	0.0742439	0.0533505	0.0949166	-192.198	4
	22x15	0.0183486	1	13	2	mel1_rep2	foreground	22	15	3.80563	0.892229	0.634785	0.389711	0.590722	-0.440406	518.884	0
	22x16	0	0	0	2	mel1_rep2	foreground	22	16	-0.814187	-0.461032	0.419031	0.486125	0.590722	-0.164657	194.134	1
	22x17	0	0	0	2	mel1_rep2	foreground	22	17	-0.814187	-0.461032	0.494374	0.104053	1.18628	-0.299817	522.39	0
	22x18	0	0	0	2	mel1_rep2	foreground	22	18	-0.814187	-0.461032	0.419031	-1.10999	-2.13488	-0.72816	196.981	1
	22x19	0.0107527	1	0	2	mel1_rep2	foreground	22	19	-0.814187	0.332008	0.49046	-0.194736	0.284864	-0.433755	107.263	1
	22x20	0.02	1	3	2	mel1_rep2	foreground	22	20	0.251923	1.01402	0.642613	0.185804	-0.574195	0.66162	41.7886	2
	22x21	0.0078125	1	10	2	mel1_rep2	foreground	22	21	2.73952	0.115161	0.419031	0.53291	0.149542	-0.493986	134.338	1
	22x22	0.0357143	1	4	2	mel1_rep2	foreground	22	22	0.607294	2.17299	0.476761	0.754412	-0.830417	-0.106793	542.606	2
	22x23	0.019802	1	11	2	mel1_rep2	foreground	22	23	3.09489	0.999418	0.479697	0.64249	0.145826	0.14163	-115.471	2
	22x24	0.0240964	1	4	2	mel1_rep2	foreground	22	24	0.607294	1.31614	0.498043	-0.17138	0.590722	-1.10131	54.0644	0
	22x25	0	0	5	2	mel1_rep2	foreground	22	25	0.962664	-0.461032	0.492417	0.215046	0.670947	-0.54335	-276.303	1
	22x26	0	0	2	2	mel1_rep2	foreground	22	26	-0.103447	-0.461032	0.419031	0.279084	0.109624	0.300571	953.898	1
	22x27	0	0	1	2	mel1_rep2	foreground	22	27	-0.458817	-0.461032	0.419031	0.198182	-2.30114	-0.685171	455.386	1
	22x6	0	0	0	2	mel1_rep2	foreground	22	6	-0.814187	-0.461032	0.485323	0.464918	-1.13426	-0.0976442	-499.957	1
	22x7	0	0	0	2	mel1_rep2	foreground	22	7	-0.814187	-0.461032	0.490705	-0.0842311	0.586775	-0.461461	-80.9431	0
	22x8	0	0	0	2	mel1_rep2	foreground	22	8	-0.814187	-0.461032	0.419031	-0.753745	-0.0956195	-0.32849	724.578	0
	22x9	0	0	0	2	mel1_rep2	foreground	22	9	-0.814187	-0.461032	0.419031	-0.17144	0.569913	-0.423737	1050.31	0
	23x10	0	0	0	2	mel1_rep2	foreground	23	10	-0.814187	-0.461032	0.49046	-0.0866532	-1.2714	-0.261138	354.577	0
	23x11	0	0	0	2	mel1_rep2	foreground	23	11	-0.814187	-0.461032	0.419031	-0.544203	0.181765	-0.677252	861.204	0
	23x12	0	0	4	2	mel1_rep2	foreground	23	12	0.607294	-0.461032	0.558464	0.821316	-1.75287	0.186536	-418.959	1
	23x13	0	0	3	2	mel1_rep2	foreground	23	13	0.251923	-0.461032	0.566047	1.25356	-1.19614	-0.071992	129.621	0
	23x14	0.0232558	1	13	2	mel1_rep2	foreground	23	14	3.80563	1.25415	0.658023	-0.346851	0.299116	-0.66018	-139.146	1
	23x15	0	0	0	2	mel1_rep2	foreground	23	15	-0.814187	-0.461032	0.716243	-0.455847	-0.200038	-0.0167011	175.872	2
	23x16	0	0	0	2	mel1_rep2	foreground	23	16	-0.814187	-0.461032	0.419031	0.211297	-1.11578	-0.342929	784.872	2
	23x17	0	0	0	2	mel1_rep2	foreground	23	17	-0.814187	-0.461032	0.419031	-0.428461	0.417077	-0.00547753	450.562	0
	23x18	0.0113636	1	0	2	mel1_rep2	foreground	23	18	-0.814187	0.377067	0.619618	-0.00865186	0.185935	-0.57914	120.697	1
	23x19	0.0206186	1	4	2	mel1_rep2	foreground	23	19	0.607294	1.05964	0.562378	-0.642108	0.41542	0.212971	-157.802	1
	23x20	0.0162602	1	14	2	mel1_rep2	foreground	23	20	4.161	0.738199	0.545254	0.581305	0.837649	0.211369	-5.6306	3
	23x21	0.0178571	1	6	2	mel1_rep2	foreground	23	21	1.31803	0.855981	0.48728	-0.270817	0.909627	-0.524494	661.553	2
	23x22	0.00917431	1	12	2	mel1_rep2	foreground	23	22	3.45026	0.215598	0.419031	0.191205	0.476356	-0.268784	299.724	0
	23x23	0.0543478	1	4	2	mel1_rep2	foreground	23	23	0.607294	3.54727	0.490215	0.103773	-0.818273	0.442194	624.538	2
	23x24	0.0634921	1	9	2	mel1_rep2	foreground	23	24	2.38414	4.22168	0.571673	-0.322149	-1.87498	-1.41092	-282.394	2
	23x25	0.0526316	1	4	2	mel1_rep2	foreground	23	25	0.607294	3.42069	0.419031	0.357012	-4.81561	-1.13545	524.8	0
	23x26	0	0	0	2	mel1_rep2	foreground	23	26	-0.814187	-0.461032	0.419031	-1.58538	0.590722	-0.574365	32.0666	0
	23x7	0	0	0	2	mel1_rep2	foreground	23	7	-0.814187	-0.461032	0.562622	0.661463	-0.89279	-0.198402	-641.469	3
	23x8	0	0	0	2	mel1_rep2	foreground	23	8	-0.814187	-0.461032	0.419031	-0.111236	0.538839	-0.692614	256.145	0
	23x9	0	0	0	2	mel1_rep2	foreground	23	9	-0.814187	-0.461032	0.419031	-0.753745	0.590722	-0.856312	1161.02	0
	24x10	0	0	0	2	mel1_rep2	foreground	24	10	-0.814187	-0.461032	0.419031	-0.405225	0.0653564	-0.634786	429.857	4
	24x11	0	0	1	2	mel1_rep2	foreground	24	11	-0.458817	-0.461032	0.419031	-0.56678	-0.290011	-0.765955	1055.27	1
	24x12	0.0103093	1	1	2	mel1_rep2	foreground	24	12	-0.458817	0.299305	0.822162	1.67644	0.113978	0.810684	-982.254	2
	24x13	0	0	3	2	mel1_rep2	foreground	24	13	0.251923	-0.461032	0.49364	-0.392971	0.590722	-0.197446	342.977	0
	24x14	0	0	0	2	mel1_rep2	foreground	24	14	-0.814187	-0.461032	0.419031	0.102138	0.590722	-0.262545	84.5931	0
	24x15	0	0	0	2	mel1_rep2	foreground	24	15	-0.814187	-0.461032	0.581947	-0.366543	-1.56226	-0.847908	-17.0623	0
	24x16	0	0	0	2	mel1_rep2	foreground	24	16	-0.814187	-0.461032	0.500245	-0.395964	-2.4994	-1.14325	180.551	0
	24x17	0	0	0	2	mel1_rep2	foreground	24	17	-0.814187	-0.461032	0.419031	-0.238157	1.48402	-0.493575	204.536	0
	24x18	0	0	0	2	mel1_rep2	foreground	24	18	-0.814187	-0.461032	0.498532	-0.439434	0.590722	-0.190824	147.585	0
	24x19	0.0133333	1	0	2	mel1_rep2	foreground	24	19	-0.814187	0.522338	0.419031	0.433843	0.590722	-1.04003	523.062	0
	24x20	0.0106383	1	10	2	mel1_rep2	foreground	24	20	2.73952	0.323571	0.707926	0.0782196	0.590722	-0.65861	-361.133	1
	24x21	0	0	4	2	mel1_rep2	foreground	24	21	0.607294	-0.461032	0.497798	-0.15103	0.927424	-0.323008	657.814	1
	24x22	0.0306122	1	1	2	mel1_rep2	foreground	24	22	-0.458817	1.7967	0.4841	-0.644739	1.31474	-0.547779	422.01	2
	24x23	0.047619	1	7	2	mel1_rep2	foreground	24	23	1.6734	3.051	0.573141	0.190166	0.234498	-0.607822	94.9536	0
	24x24	0.0821918	1	1	2	mel1_rep2	foreground	24	24	-0.458817	5.60084	0.419031	-0.303701	0.0605023	0.0741617	98.6175	3
	24x25	0.0645161	1	1	2	mel1_rep2	foreground	24	25	-0.458817	4.29721	0.419031	0.134843	-0.53886	-0.745012	466.911	0
	24x8	0	0	0	2	mel1_rep2	foreground	24	8	-0.814187	-0.461032	0.501957	1.24336	2.21601	0.746022	-957.457	1
	24x9	0	0	0	2	mel1_rep2	foreground	24	9	-0.814187	-0.461032	0.419031	0.0210329	-0.561968	-0.22646	-314.083	0
	25x10	0	0	0	2	mel1_rep2	foreground	25	10	-0.814187	-0.461032	0.419031	-0.24916	0.590722	-0.420218	-711.166	0
	25x11	0.0208333	1	1	2	mel1_rep2	foreground	25	11	-0.458817	1.07548	0.419031	0.316405	-0.361184	-0.450055	-1040.53	0
	25x12	0.0119048	1	1	2	mel1_rep2	foreground	25	12	-0.458817	0.416977	0.579746	-0.384975	-3.65924	0.483459	-291.639	0
	25x13	0.0151515	1	1	2	mel1_rep2	foreground	25	13	-0.458817	0.656434	0.419031	1.32141	0.251973	-0.682362	191.464	0
	25x14	0	0	0	2	mel1_rep2	foreground	25	14	-0.814187	-0.461032	0.419031	-0.416749	0.590722	-0.431132	12.2926	0
	25x15	0	0	0	2	mel1_rep2	foreground	25	15	-0.814187	-0.461032	0.419031	-0.296223	1.36278	0.158469	234.324	1
	25x16	0	0	0	2	mel1_rep2	foreground	25	16	-0.814187	-0.461032	0.49682	0.0810532	1.76821	-0.777863	262.167	0
	25x17	0	0	0	2	mel1_rep2	foreground	25	17	-0.814187	-0.461032	0.496331	-0.202609	-1.94147	0.15089	736.661	0
	25x18	0	0	0	2	mel1_rep2	foreground	25	18	-0.814187	-0.461032	0.495597	-0.486236	0.362323	-0.130127	-255.21	1
	25x19	0	0	2	2	mel1_rep2	foreground	25	19	-0.103447	-0.461032	0.419031	-0.838624	0.590722	-1.25782	698.406	1
	25x20	0	0	1	2	mel1_rep2	foreground	25	20	-0.458817	-0.461032	0.591977	-0.221057	0.80774	-0.100105	-616.17	1
	25x21	0.0272727	1	12	2	mel1_rep2	foreground	25	21	3.45026	1.55041	0.552593	0.65218	-0.989244	-0.243081	641.097	1
	25x22	0.0291262	1	3	2	mel1_rep2	foreground	25	22	0.251923	1.68711	0.587573	0.524022	0.7338	0.315604	20.7091	3
	25x23	0.0375	1	1	2	mel1_rep2	foreground	25	23	-0.458817	2.3047	0.569472	-0.00143679	-0.861456	-0.470739	242.186	3
	25x24	0.0208333	1	2	2	mel1_rep2	foreground	25	24	-0.103447	1.07548	0.491683	0.272964	0.942553	0.31315	253.398	2
	25x9	0	0	0	2	mel1_rep2	foreground	25	9	-0.814187	-0.461032	0.419031	-0.376682	0.590722	-1.14129	-670.283	1
	26x11	0	0	1	2	mel1_rep2	foreground	26	11	-0.458817	-0.461032	0.419031	-1.10836	0.590722	0.000298854	64.5025	0
	26x12	0.0208333	1	1	2	mel1_rep2	foreground	26	12	-0.458817	1.07548	0.567025	0.110705	0.798353	0.180451	-147.547	1
	26x13	0	0	2	2	mel1_rep2	foreground	26	13	-0.103447	-0.461032	0.419031	-1.10999	1.7442	-0.417692	-151.17	0
	26x14	0	0	1	2	mel1_rep2	foreground	26	14	-0.458817	-0.461032	0.50636	-0.753745	-1.27148	-0.0810416	331.28	0
	26x15	0	0	0	2	mel1_rep2	foreground	26	15	-0.814187	-0.461032	0.419031	-0.356029	1.79355	-1.41958	-134.447	1
	26x16	0	0	0	2	mel1_rep2	foreground	26	16	-0.814187	-0.461032	0.500978	-0.275379	0.590722	-0.807638	315.928	1
	26x17	0	0	0	2	mel1_rep2	foreground	26	17	-0.814187	-0.461032	0.419031	0.250798	-0.421083	0.566887	197.992	1
	26x18	0	0	2	2	mel1_rep2	foreground	26	18	-0.103447	-0.461032	0.419031	0.236663	0.97666	-0.245668	49.6702	0
	26x19	0	0	0	2	mel1_rep2	foreground	26	19	-0.814187	-0.461032	0.511008	0.135	0.590722	-1.00149	606.293	0
	26x20	0.0243902	1	5	2	mel1_rep2	foreground	26	20	0.962664	1.33782	0.419031	-0.0513137	-0.846737	-0.466452	-160.372	1
	26x21	0.038835	1	4	2	mel1_rep2	foreground	26	21	0.607294	2.40315	0.62818	-0.0625335	0.262147	0.553381	235.874	2
	26x22	0.0681818	1	5	2	mel1_rep2	foreground	26	22	0.962664	4.56756	0.55773	-0.328572	0.175132	-0.537323	37.5754	2
	26x23	0.0454545	1	1	2	mel1_rep2	foreground	26	23	-0.458817	2.89137	0.591487	-0.827356	0.590722	-0.565248	-253.122	1
	27x14	0	0	0	2	mel1_rep2	foreground	27	14	-0.814187	-0.461032	0.505871	-1.10999	-1.0813	-0.577246	243.964	0
	27x15	0	0	0	2	mel1_rep2	foreground	27	15	-0.814187	-0.461032	0.505626	0.212406	0.0485595	-0.158301	108.559	1
	27x17	0	0	0	2	mel1_rep2	foreground	27	17	-0.814187	-0.461032	0.419031	-0.424932	-2.39697	-1.18544	37.2955	0
	27x18	0	0	1	2	mel1_rep2	foreground	27	18	-0.458817	-0.461032	0.419031	-0.838624	-1.23854	-0.931532	-16.0257	1
	27x19	0	0	1	2	mel1_rep2	foreground	27	19	-0.458817	-0.461032	0.502935	-0.269239	-1.77769	0.409135	196.573	0
	27x20	0	0	0	2	mel1_rep2	foreground	27	20	-0.814187	-0.461032	0.587084	0.84037	-2.14081	0.202638	237.191	2
	27x21	0.0405405	1	2	2	mel1_rep2	foreground	27	21	-0.103447	2.52894	0.419031	-0.183683	0.262731	-1.08682	-96.7597	2
	27x22	0.0545455	1	4	2	mel1_rep2	foreground	27	22	0.607294	3.56185	0.419031	-0.760912	-0.130976	0.142098	170.578	2
	7x15	0.0163934	1	4	2	mel1_rep2	foreground	7	15	0.607294	0.748029	0.580479	0.170845	0.0866889	0.629884	-689.483	2
	7x16	0.0188679	1	0	2	mel1_rep2	foreground	7	16	-0.814187	0.930529	0.497065	0.27981	0.590722	-0.958952	-223.262	0
	7x17	0.015873	1	3	2	mel1_rep2	foreground	7	17	0.251923	0.709646	0.419031	0.278449	-0.081019	-0.851181	118.114	0
	7x18	0	0	0	2	mel1_rep2	foreground	7	18	-0.814187	-0.461032	0.502691	0.113453	-1.60054	0.104125	316.434	1
	8x13	0	0	2	2	mel1_rep2	foreground	8	13	-0.103447	-0.461032	0.419031	1.58984	-0.850245	-0.101461	-276.6	1
	8x14	0	0	2	2	mel1_rep2	foreground	8	14	-0.103447	-0.461032	0.792808	1.86468	-0.331874	0.623148	-1052.88	2
	8x15	0	0	4	2	mel1_rep2	foreground	8	15	0.607294	-0.461032	0.562378	0.605802	-1.09427	0.131622	-911.552	2
	8x16	0.00925926	1	4	2	mel1_rep2	foreground	8	16	0.607294	0.221863	0.502446	0.900818	0.590722	-1.05981	-230.78	0
	8x17	0	0	4	2	mel1_rep2	foreground	8	17	0.607294	-0.461032	0.714775	0.610237	0.404573	0.338661	-208.005	3
	8x18	0	0	3	2	mel1_rep2	foreground	8	18	0.251923	-0.461032	0.494863	0.193275	0.590722	0.00416212	20.9122	0
	8x19	0	0	0	2	mel1_rep2	foreground	8	19	-0.814187	-0.461032	0.419031	-1.10999	0.21108	-0.594379	662.855	0
	9x13	0	0	1	2	mel1_rep2	foreground	9	13	-0.458817	-0.461032	0.491683	0.681977	-0.629796	0.507043	-338.689	1
	9x14	0	0	4	2	mel1_rep2	foreground	9	14	0.607294	-0.461032	0.7818	1.34905	0.126286	0.792917	-748.814	3
	9x15	0	0	2	2	mel1_rep2	foreground	9	15	-0.103447	-0.461032	0.785225	2.0562	0.322543	0.559313	-1102.91	6
	9x16	0	0	7	2	mel1_rep2	foreground	9	16	1.6734	-0.461032	0.692515	1.94958	1.18284	1.16026	-1331.21	3
	9x17	0	0	6	2	mel1_rep2	foreground	9	17	1.31803	-0.461032	0.419031	0.130706	0.247697	0.0271984	346.598	5
	9x18	0	0	4	2	mel1_rep2	foreground	9	18	0.607294	-0.461032	0.496331	0.0834828	0.448101	-0.957515	368.747	0
	10x10	0	0	0	3	mel2_rep1	foreground	10	10	-0.903241		0.437734	-0.255283	-0.759863	-0.652687	-281.255	0
	10x11	0	0	1	3	mel2_rep1	foreground	10	11	-0.403186		0.437734	0.172308	-0.496797	-0.145835	10.5477	0
	10x12	0	0	1	3	mel2_rep1	foreground	10	12	-0.403186		0.510471	0.256846	2.27004	0.569129	-157.225	1
	10x13	0	0	1	3	mel2_rep1	foreground	10	13	-0.403186		0.437734	0.233761	0.131405	0.0655918	-228.876	0
	10x15	0	0	0	3	mel2_rep1	foreground	10	15	-0.903241		0.513463	-0.223383	0.558176	0.464411	-66.0716	2
	10x16	0	0	2	3	mel2_rep1	foreground	10	16	0.0968693		0.506731	0.829128	0.430365	0.140458	-188.07	2
	10x17	0	0	3	3	mel2_rep1	foreground	10	17	0.596924		0.636313	0.255417	-0.0274982	0.185122	-479.492	4
	10x18	0	0	3	3	mel2_rep1	foreground	10	18	0.596924		0.712042	1.0675	-0.273799	-0.0763992	-412.711	3
	10x19	0	0	2	3	mel2_rep1	foreground	10	19	0.0968693		0.506358	-0.0497734	0.546843	0.212723	-354.979	2
	10x20	0	0	0	3	mel2_rep1	foreground	10	20	-0.903241		0.437734	0.529373	-0.170769	0.272979	-188.921	0
	10x21	0	0	2	3	mel2_rep1	foreground	10	21	0.0968693		0.437734	0.873726	0.157006	-0.466669	-84.7935	0
	10x22	0	0	1	3	mel2_rep1	foreground	10	22	-0.403186		0.505236	-0.267637	0.269557	-0.701718	-1.17128	0
	10x23	0	0	0	3	mel2_rep1	foreground	10	23	-0.903241		0.501309	-0.305328	-1.60649	-0.275755	-47.6972	0
	10x24	0	0	3	3	mel2_rep1	foreground	10	24	0.596924		0.573298	0.283846	0.320238	-0.0689424	368.698	1
	10x25	0	0	4	3	mel2_rep1	foreground	10	25	1.09698		0.589566	0.584507	0.245034	-0.18406	772.29	0
	10x26	0	0	4	3	mel2_rep1	foreground	10	26	1.09698		0.581339	-0.554869	-0.122854	-0.0165389	978.307	2
	10x8	0	0	0	3	mel2_rep1	foreground	10	8	-0.903241		0.437734	0.334544	-0.121935	-0.261914	-401.429	0
	10x9	0	0	0	3	mel2_rep1	foreground	10	9	-0.903241		0.437734	0.282305	-0.418162	-0.559546	-165.056	0
	11x10	0	0	0	3	mel2_rep1	foreground	11	10	-0.903241		0.514959	0.32161	-0.816491	-0.264028	-39.307	0
	11x11	0	0	2	3	mel2_rep1	foreground	11	11	0.0968693		0.437734	-0.570673	-0.679718	0.250213	-6.60171	0
	11x12	0	0	0	3	mel2_rep1	foreground	11	12	-0.903241		0.518699	-0.61936	0.607107	-0.757304	426.066	2
	11x13	0	0	1	3	mel2_rep1	foreground	11	13	-0.403186		0.437734	-0.440816	-0.211621	-0.678848	-173.752	0
	11x14	0	0	1	3	mel2_rep1	foreground	11	14	-0.403186		0.512341	-0.140342	1.03426	-0.782895	49.4231	1
	11x15	0	0	2	3	mel2_rep1	foreground	11	15	0.0968693		0.437734	0.118512	0.0998882	-0.274524	-548.015	0
	11x16	0	0	2	3	mel2_rep1	foreground	11	16	0.0968693		0.652393	0.358681	-0.186258	-0.116437	-330.381	0
	11x17	0	0	4	3	mel2_rep1	foreground	11	17	1.09698		0.713725	0.98221	-0.510987	0.0774166	-452.429	2
	11x18	0	0	1	3	mel2_rep1	foreground	11	18	-0.403186		0.643231	-0.212486	-0.652765	0.415799	-207.432	2
	11x19	0	0	3	3	mel2_rep1	foreground	11	19	0.596924		0.437734	0.238356	0.128192	-0.193263	-271.623	1
	11x20	0	0	1	3	mel2_rep1	foreground	11	20	-0.403186		0.565071	0.651303	0.0153018	-0.356389	-424.987	0
	11x21	0	0	2	3	mel2_rep1	foreground	11	21	0.0968693		0.565819	0.603579	-0.625374	0.666108	-115.725	0
	11x22	0	0	1	3	mel2_rep1	foreground	11	22	-0.403186		0.507853	-1.04984	0.270707	-0.346817	19.976	1
	11x23	0	0	1	3	mel2_rep1	foreground	11	23	-0.403186		0.576664	0.716589	1.96139	-0.510609	-91.0151	0
	11x24	0	0	4	3	mel2_rep1	foreground	11	24	1.09698		0.640613	0.164346	0.142754	-0.0846929	453.204	1
	11x25	0	0	4	3	mel2_rep1	foreground	11	25	1.09698		0.578534	-0.0937391	0.334641	-0.436568	640.884	0
	11x26	0	0	5	3	mel2_rep1	foreground	11	26	1.59703		0.437734	0.336389	0.205888	-0.26452	1367.23	2
	11x8	0	0	0	3	mel2_rep1	foreground	11	8	-0.903241		0.517951	-0.645365	0.779494	-0.245984	470.761	0
	11x9	0	0	0	3	mel2_rep1	foreground	11	9	-0.903241		0.52169	-1.0126	1.25226	-0.65633	449.604	0
	12x10	0	0	1	3	mel2_rep1	foreground	12	10	-0.403186		0.437734	-0.641969	-1.61438	-0.596154	143.147	0
	12x11	0	0	0	3	mel2_rep1	foreground	12	11	-0.903241		0.437734	-0.0542347	1.06472	-1.10969	-265.106	0
	12x12	0	0	3	3	mel2_rep1	foreground	12	12	0.596924		0.586761	0.795103	-0.664548	-0.823751	113.897	0
	12x13	0	0	3	3	mel2_rep1	foreground	12	13	0.596924		0.437734	0.573943	-1.66686	0.917409	-350.784	2
	12x14	0	0	3	3	mel2_rep1	foreground	12	14	0.596924		0.514959	-0.475574	-0.0270505	0.035778	-233.621	1
	12x15	0	0	3	3	mel2_rep1	foreground	12	15	0.596924		0.583583	0.814793	0.308943	-0.340796	-479.134	0
	12x16	0	0	3	3	mel2_rep1	foreground	12	16	0.596924		0.58003	-0.421714	0.546843	-0.0103635	-324.016	2
	12x17	0	0	2	3	mel2_rep1	foreground	12	17	0.0968693		0.437734	-0.0879646	0.165284	-0.730198	-215.051	1
	12x18	0	0	2	3	mel2_rep1	foreground	12	18	0.0968693		0.437734	0.228366	-0.880774	0.071138	-303.7	0
	12x19	0	0	1	3	mel2_rep1	foreground	12	19	-0.403186		0.437734	0.340136	0.324435	-0.709621	-162.961	3
	12x20	0	0	0	3	mel2_rep1	foreground	12	20	-0.903241		0.437734	0.083184	-0.23344	-0.258243	-231.546	0
	12x21	0	0	0	3	mel2_rep1	foreground	12	21	-0.903241		0.437734	-0.279267	-0.164343	-0.331386	-307.842	0
	12x22	0	0	1	3	mel2_rep1	foreground	12	22	-0.403186		0.437734	-0.309993	0.383438	-1.31391	108.138	0
	12x23	0	0	3	3	mel2_rep1	foreground	12	23	0.596924		0.437734	-0.278758	0.0989831	-0.196303	66.0812	0
	12x24	0	0	4	3	mel2_rep1	foreground	12	24	1.09698		0.507479	-0.19278	0.527948	-0.284314	783.511	1
	12x25	0	0	7	3	mel2_rep1	foreground	12	25	2.59714		0.581526	-0.538701	0.740303	0.435392	590.187	1
	12x26	0	0	2	3	mel2_rep1	foreground	12	26	0.0968693		0.5819	0.483928	0.746219	0.330023	643.492	2
	12x8	0	0	0	3	mel2_rep1	foreground	12	8	-0.903241		0.437734	-0.837315	1.07185	-0.885996	-209.899	0
	12x9	0	0	0	3	mel2_rep1	foreground	12	9	-0.903241		0.437734	0.773444	0.0322918	-0.654022	458.977	1
	13x10	0	0	0	3	mel2_rep1	foreground	13	10	-0.903241		0.437734	-0.383531	-2.37505	-0.467682	5.64368	0
	13x11	0	0	0	3	mel2_rep1	foreground	13	11	-0.903241		0.519073	0.433881	3.05043	-0.554701	316.376	0
	13x12	0	0	0	3	mel2_rep1	foreground	13	12	-0.903241		0.437734	0.231877	-0.158681	-0.469275	-91.3219	1
	13x13	0	0	2	3	mel2_rep1	foreground	13	13	0.0968693		0.520007	-0.871688	2.43234	-0.765582	-766.363	0
	13x14	0	0	7	3	mel2_rep1	foreground	13	14	2.59714		0.509723	0.436103	1.00902	-0.628004	-365.782	0
	13x15	0	0	6	3	mel2_rep1	foreground	13	15	2.09709		0.515333	0.173917	0.300567	-0.119025	-75.1013	0
	13x16	0	0	1	3	mel2_rep1	foreground	13	16	-0.403186		0.437734	0.100731	0.318098	-0.592342	-143.692	0
	13x17	0	0	0	3	mel2_rep1	foreground	13	17	-0.903241		0.437734	-1.04984	-0.533573	-0.723679	-323.506	0
	13x18	0	0	0	3	mel2_rep1	foreground	13	18	-0.903241		0.437734	-0.0492424	0.420133	-0.29324	-61.6962	0
	13x19	0	0	1	3	mel2_rep1	foreground	13	19	-0.403186		0.437734	-1.06168	-0.906969	-0.692869	-444.537	0
	13x20	0	0	1	3	mel2_rep1	foreground	13	20	-0.403186		0.437734	-0.201841	0.161654	-0.837771	-381.562	0
	13x21	0	0	4	3	mel2_rep1	foreground	13	21	1.09698		0.437734	0.617804	-0.931031	-0.0737961	-21.1548	0
	13x22	0	0	0	3	mel2_rep1	foreground	13	22	-0.903241		0.437734	0.34356	0.13933	-0.149028	-67.5655	0
	13x23	0	0	1	3	mel2_rep1	foreground	13	23	-0.403186		0.512902	-0.251988	-1.24117	-1.15382	136.325	1
	13x24	0	0	4	3	mel2_rep1	foreground	13	24	1.09698		0.512341	-0.176566	-0.267213	0.158066	573.949	0
	13x25	0	0	3	3	mel2_rep1	foreground	13	25	0.596924		0.518699	0.33137	-1.93093	0.416589	308.732	1
	13x26	0	0	4	3	mel2_rep1	foreground	13	26	1.09698		0.595924	-0.229098	-0.944041	-0.399001	335.903	1
	13x27	0	0	0	3	mel2_rep1	foreground	13	27	-0.903241		0.517016	0.673974	1.09345	0.528265	389.134	0
	13x8	0	0	0	3	mel2_rep1	foreground	13	8	-0.903241		0.437734	-1.06168	0.546843	-0.622828	-79.4361	0
	13x9	0	0	0	3	mel2_rep1	foreground	13	9	-0.903241		0.437734	-0.255381	-0.185987	-0.541952	108.535	0
	14x10	0	0	0	3	mel2_rep1	foreground	14	10	-0.903241		0.437734	0.322265	-2.51518	-0.082895	11.43	0
	14x11	0	0	0	3	mel2_rep1	foreground	14	11	-0.903241		0.437734	-0.713152	0.293849	-0.304737	42.182	0
	14x12	0	0	3	3	mel2_rep1	foreground	14	12	0.596924		0.521316	0.238998	-2.54819	0.234291	-113.426	1
	14x13	0	0	0	3	mel2_rep1	foreground	14	13	-0.903241		0.437734	-0.109651	-0.221947	-0.143626	164.856	0
	14x14	0	0	3	3	mel2_rep1	foreground	14	14	0.596924		0.437734	0.780601	-0.164948	-0.380677	-492.338	0
	14x15	0	0	3	3	mel2_rep1	foreground	14	15	0.596924		0.437734	-0.098864	-2.378	-0.640776	-698.999	0
	14x16	0	0	0	3	mel2_rep1	foreground	14	16	-0.903241		0.437734	-0.0650657	0.363554	-0.407341	-120.582	0
	14x17	0	0	2	3	mel2_rep1	foreground	14	17	0.0968693		0.437734	-1.0126	2.0484	-0.701839	162.216	0
	14x18	0	0	1	3	mel2_rep1	foreground	14	18	-0.403186		0.437734	-0.367236	-0.420226	-0.52071	295.129	0
	14x19	0	0	0	3	mel2_rep1	foreground	14	19	-0.903241		0.437734	-1.04984	0.546843	-0.663984	-444.436	0
	14x20	0	0	2	3	mel2_rep1	foreground	14	20	0.0968693		0.437734	-0.109728	0.546843	0.0863994	-0.657155	0
	14x21	0	0	0	3	mel2_rep1	foreground	14	21	-0.903241		0.437734	-0.278648	-0.393621	0.923594	-549.552	0
	14x22	0	0	2	3	mel2_rep1	foreground	14	22	0.0968693		0.437734	-0.186054	1.35468	-0.753434	-75.2889	0
	14x23	0	0	4	3	mel2_rep1	foreground	14	23	1.09698		0.513276	-0.295756	-1.29864	0.394839	129.576	0
	14x24	0	0	0	3	mel2_rep1	foreground	14	24	-0.903241		0.437734	-0.114058	0.546843	0.231172	538.783	3
	14x25	0	0	7	3	mel2_rep1	foreground	14	25	2.59714		0.597981	-0.269165	0.546843	-1.2078	564.878	0
	14x26	0	0	5	3	mel2_rep1	foreground	14	26	1.59703		0.676328	-0.0904721	0.18589	0.320716	979.962	2
	14x27	0	0	1	3	mel2_rep1	foreground	14	27	-0.403186		0.437734	0.787393	-0.722253	0.0440312	522.137	1
	14x8	0	0	0	3	mel2_rep1	foreground	14	8	-0.903241		0.51365	-0.528153	1.29794	-0.854277	-46.0821	0
	14x9	0	0	3	3	mel2_rep1	foreground	14	9	0.596924		0.437734	-0.177655	0.546843	-0.283715	-71.826	0
	15x10	0	0	4	3	mel2_rep1	foreground	15	10	1.09698		0.437734	-0.574685	0.448231	0.0182071	74.6282	0
	15x11	0	0	2	3	mel2_rep1	foreground	15	11	0.0968693		0.437734	0.345592	-0.360883	-0.701465	-445.356	0
	15x12	0	0	5	3	mel2_rep1	foreground	15	12	1.59703		0.511593	0.0623615	1.3828	-0.00621914	55.9094	2
	15x13	0	0	2	3	mel2_rep1	foreground	15	13	0.0968693		0.593493	0.220995	-0.246142	-0.248458	-360.843	0
	15x14	0	0	0	3	mel2_rep1	foreground	15	14	-0.903241		0.437734	0.208034	-1.04933	-0.402322	-104.843	0
	15x15	0	0	0	3	mel2_rep1	foreground	15	15	-0.903241		0.517951	0.287057	1.3275	-1.01481	-398.005	0
	15x16	0	0	3	3	mel2_rep1	foreground	15	16	0.596924		0.437734	-0.298368	0.638338	-0.908224	-272.27	0
	15x17	0	0	2	3	mel2_rep1	foreground	15	17	0.0968693		0.437734	-0.151494	0.385033	0.443466	-310.624	0
	15x18	0	0	4	3	mel2_rep1	foreground	15	18	1.09698		0.437734	-0.645365	-0.02697	-0.156982	111.796	0
	15x19	0	0	1	3	mel2_rep1	foreground	15	19	-0.403186		0.437734	-0.397527	-0.211625	-0.186158	-36.1463	0
	15x20	0	0	0	3	mel2_rep1	foreground	15	20	-0.903241		0.51982	-0.759656	-0.520636	0.441977	204.826	0
	15x21	0	0	2	3	mel2_rep1	foreground	15	21	0.0968693		0.508227	-1.04984	-1.13137	-0.00446191	-206.035	1
	15x23	0	0	5	3	mel2_rep1	foreground	15	23	1.59703		0.669222	0.377433	0.129946	-0.434212	601.432	2
	15x24	0	0	6	3	mel2_rep1	foreground	15	24	2.09709		0.667165	-0.332078	0.67425	0.110291	663.76	1
	15x25	0	0	3	3	mel2_rep1	foreground	15	25	0.596924		0.583022	0.368222	0.899471	0.374802	1148.6	2
	15x26	0	0	4	3	mel2_rep1	foreground	15	26	1.09698		0.516642	-0.105509	0.546843	-0.503796	1051.87	1
	15x27	0	0	0	3	mel2_rep1	foreground	15	27	-0.903241		0.437734	-0.0956204	1.79369	-0.692214	391.714	0
	15x8	0	0	4	3	mel2_rep1	foreground	15	8	1.09698		0.437734	0.18229	0.546843	-0.0394898	-716.343	0
	15x9	0	0	3	3	mel2_rep1	foreground	15	9	0.596924		0.437734	0.779514	-0.88124	-0.172057	-144.909	3
	16x10	0	0	2	3	mel2_rep1	foreground	16	10	0.0968693		0.586948	-0.211732	0.439864	0.258304	-720.184	0
	16x11	0	0	1	3	mel2_rep1	foreground	16	11	-0.403186		0.511967	0.915877	0.289958	0.0380913	-532	0
	16x12	0	0	3	3	mel2_rep1	foreground	16	12	0.596924		0.437734	0.696733	-0.430743	-0.476772	-334.116	0
	16x13	0	0	1	3	mel2_rep1	foreground	16	13	-0.403186		0.50991	-0.759656	-0.0222102	-0.296181	-352.327	0
	16x14	0	0	0	3	mel2_rep1	foreground	16	14	-0.903241		0.437734	-0.548403	-2.46719	-0.822744	-383.501	0
	16x15	0	0	0	3	mel2_rep1	foreground	16	15	-0.903241		0.437734	0.292362	-0.156651	-0.484503	-345.459	0
	16x16	0	0	0	3	mel2_rep1	foreground	16	16	-0.903241		0.437734	-1.06168	0.830123	-0.554593	37.0388	0
	16x17	0	0	4	3	mel2_rep1	foreground	16	17	1.09698		0.437734	-0.713152	-0.0317492	-1.35116	-21.0494	0
	16x18	0	0	0	3	mel2_rep1	foreground	16	18	-0.903241		0.437734	-0.909089	0.546843	-1.25333	5.26001	0
	16x19	0	0	0	3	mel2_rep1	foreground	16	19	-0.903241		0.437734	0.27182	1.06598	-0.456378	-209.701	0
	16x20	0	0	4	3	mel2_rep1	foreground	16	20	1.09698		0.512341	-0.209884	-0.200509	-0.00397253	195.472	0
	16x21	0	0	2	3	mel2_rep1	foreground	16	21	0.0968693		0.664734	-0.190489	0.0620534	-0.370522	-62.1291	0
	16x22	0	0	5	3	mel2_rep1	foreground	16	22	1.59703		0.508414	0.369115	0.546843	-0.366609	28.584	0
	16x23	0	0	5	3	mel2_rep1	foreground	16	23	1.59703		0.514959	-0.364234	-0.450348	-0.466901	893.842	3
	16x24	0	0	2	3	mel2_rep1	foreground	16	24	0.0968693		0.602094	0.285384	1.26416	0.594683	1311.41	1
	16x25	0	0	7	3	mel2_rep1	foreground	16	25	2.59714		0.599476	-1.04984	-1.01879	-0.720024	724.426	3
	16x26	0	0	3	3	mel2_rep1	foreground	16	26	0.596924		0.519447	0.0227011	0.546843	-0.631755	1032.06	0
	16x27	0	0	1	3	mel2_rep1	foreground	16	27	-0.403186		0.437734	-0.294009	0.546843	-0.450414	429.772	0
	16x9	0	0	3	3	mel2_rep1	foreground	16	9	0.596924		0.437734	0.75935	-1.80766	-0.636322	-345.529	0
	17x10	0	0	0	3	mel2_rep1	foreground	17	10	-0.903241		0.514024	0.846858	0.115277	-0.360835	-259.949	0
	17x11	0	0	0	3	mel2_rep1	foreground	17	11	-0.903241		0.437734	0.979362	-0.153528	-0.251019	-365.732	0
	17x12	0	0	1	3	mel2_rep1	foreground	17	12	-0.403186		0.437734	-0.142064	1.78312	-0.517426	-353.669	0
	17x13	0	0	0	3	mel2_rep1	foreground	17	13	-0.903241		0.592745	-0.406875	-0.0489791	-0.709015	-360.02	0
	17x14	0	0	0	3	mel2_rep1	foreground	17	14	-0.903241		0.437734	-0.261412	-0.114899	-0.85531	325.43	0
	17x15	0	0	0	3	mel2_rep1	foreground	17	15	-0.903241		0.437734	-0.0610379	-0.672576	-0.485842	149.735	0
	17x16	0	0	0	3	mel2_rep1	foreground	17	16	-0.903241		0.437734	-0.295567	-0.433848	-0.109076	-133.455	0
	17x17	0	0	0	3	mel2_rep1	foreground	17	17	-0.903241		0.437734	-0.759656	0.00496487	-0.735115	-171.502	0
	17x18	0	0	0	3	mel2_rep1	foreground	17	18	-0.903241		0.437734	-1.04984	-0.840745	-0.493611	-2.71421	1
	17x19	0	0	0	3	mel2_rep1	foreground	17	19	-0.903241		0.437734	-0.191804	-1.29071	0.0266286	-330.265	0
	17x20	0	0	5	3	mel2_rep1	foreground	17	20	1.59703		0.437734	-0.452148	0.199722	-1.30572	64.0759	0
	17x21	0	0	5	3	mel2_rep1	foreground	17	21	1.59703		0.437734	0.294091	1.47005	-0.182775	-100.009	1
	17x22	0	0	6	3	mel2_rep1	foreground	17	22	2.09709		0.586387	0.319731	-0.53939	0.264071	-72.3246	0
	17x23	0	0	3	3	mel2_rep1	foreground	17	23	0.596924		0.437734	0.398761	0.250472	0.120784	1070.1	3
	17x24	0	0	6	3	mel2_rep1	foreground	17	24	2.09709		0.513089	-0.180294	0.546843	-1.29214	847.82	1
	17x25	0	0	12	3	mel2_rep1	foreground	17	25	5.09742		0.665482	-0.157969	1.73041	-0.251443	1181.06	2
	17x26	0	0	6	3	mel2_rep1	foreground	17	26	2.09709		0.437734	-0.0396892	-1.8599	-0.546716	869.443	0
	17x27	0	0	3	3	mel2_rep1	foreground	17	27	0.596924		0.522064	-0.48927	2.20813	0.106043	229.213	0
	18x11	0	0	0	3	mel2_rep1	foreground	18	11	-0.903241		0.516829	-0.759656	0.146396	-0.862998	34.1877	0
	18x12	0	0	0	3	mel2_rep1	foreground	18	12	-0.903241		0.437734	-1.04984	0.709627	-0.263656	-156.318	0
	18x13	0	0	0	3	mel2_rep1	foreground	18	13	-0.903241		0.520942	-0.213025	0.965893	-0.456733	-43.5048	0
	18x14	0	0	0	3	mel2_rep1	foreground	18	14	-0.903241		0.437734	-1.06168	-0.504691	-1.2046	-382.65	0
	18x15	0	0	1	3	mel2_rep1	foreground	18	15	-0.403186		0.437734	-0.18424	0.546843	-0.809669	26.4474	0
	18x16	0	0	0	3	mel2_rep1	foreground	18	16	-0.903241		0.437734	-0.395547	-2.37656	0.0902852	38.5466	2
	18x17	0	0	0	3	mel2_rep1	foreground	18	17	-0.903241		0.437734	-0.837315	-0.586881	-0.780358	149.074	0
	18x18	0	0	0	3	mel2_rep1	foreground	18	18	-0.903241		0.437734	-0.326564	-0.986937	-0.598138	-37.7172	0
	18x19	0	0	0	3	mel2_rep1	foreground	18	19	-0.903241		0.437734	-0.854059	0.778388	-0.190505	200.756	0
	18x20	0	0	3	3	mel2_rep1	foreground	18	20	0.596924		0.585826	1.22823	-0.291761	0.194324	-393.77	2
	18x21	0	0	8	3	mel2_rep1	foreground	18	21	3.0972		0.437734	0.184198	-0.285134	-0.149469	-454.813	2
	18x22	0	0	4	3	mel2_rep1	foreground	18	22	1.09698		0.74626	0.325816	0.485901	0.67705	337.801	1
	18x23	0	0	3	3	mel2_rep1	foreground	18	23	0.596924		0.514585	-0.397235	1.09132	1.0161	1174.63	1
	18x24	0	0	6	3	mel2_rep1	foreground	18	24	2.09709		0.510284	0.371424	1.38222	-0.735752	930.108	1
	18x25	0	0	3	3	mel2_rep1	foreground	18	25	0.596924		0.437734	-0.339667	-1.07892	-0.160006	868.492	2
	18x26	0	0	2	3	mel2_rep1	foreground	18	26	0.0968693		0.437734	-0.207964	-1.0612	-0.620595	963.355	0
	18x27	0	0	1	3	mel2_rep1	foreground	18	27	-0.403186		0.437734	-0.260051	-2.40124	-0.117605	505.164	3
	19x13	0	0	0	3	mel2_rep1	foreground	19	13	-0.903241		0.437734	-0.837315	-0.343092	-0.863148	-19.6297	2
	19x14	0	0	0	3	mel2_rep1	foreground	19	14	-0.903241		0.437734	-0.316948	0.546843	-0.428663	-327.752	0
	19x15	0	0	0	3	mel2_rep1	foreground	19	15	-0.903241		0.514585	-0.782075	1.61537	-0.186083	-95.1188	0
	19x16	0	0	0	3	mel2_rep1	foreground	19	16	-0.903241		0.437734	-0.645365	0.546843	-0.751812	-149.284	3
	19x17	0	0	0	3	mel2_rep1	foreground	19	17	-0.903241		0.512528	-0.342569	-1.67885	-0.373389	136.989	0
	19x18	0	0	1	3	mel2_rep1	foreground	19	18	-0.403186		0.437734	-0.176513	-1.00083	0.245169	-325.642	0
	19x19	0	0	2	3	mel2_rep1	foreground	19	19	0.0968693		0.437734	-1.04984	-1.67513	-1.48665	-40.5753	0
	19x20	0	0	0	3	mel2_rep1	foreground	19	20	-0.903241		0.437734	0.351021	-0.358772	-0.25286	-510.927	3
	19x22	0	0	4	3	mel2_rep1	foreground	19	22	1.09698		0.437734	-0.157041	-0.0735032	-0.577951	239.594	1
	19x23	0	0	5	3	mel2_rep1	foreground	19	23	1.59703		0.520381	-0.231593	0.546843	-0.54636	807.412	0
	19x24	0	0	3	3	mel2_rep1	foreground	19	24	0.596924		0.665856	-0.13542	-0.609871	-0.518083	975.442	0
	19x25	0	0	9	3	mel2_rep1	foreground	19	25	3.59725		0.510658	-0.232294	0.615379	-0.390061	1609.84	0
	19x26	0	0	0	3	mel2_rep1	foreground	19	26	-0.903241		0.587509	-0.124002	-1.32701	-0.238749	736.521	0
	19x27	0	0	5	3	mel2_rep1	foreground	19	27	1.59703		0.437734	-0.00200368	1.95135	-0.508417	337.483	0
	20x14	0	0	0	3	mel2_rep1	foreground	20	14	-0.903241		0.437734	0.158236	1.43737	-0.517355	-178.639	0
	20x15	0	0	0	3	mel2_rep1	foreground	20	15	-0.903241		0.437734	0.177154	0.203031	-0.241588	-140.134	0
	20x16	0	0	0	3	mel2_rep1	foreground	20	16	-0.903241		0.510097	-0.519158	0.286473	-1.18068	-151.911	0
	20x17	0	0	0	3	mel2_rep1	foreground	20	17	-0.903241		0.437734	0.316568	0.26542	-0.587407	-134.963	0
	20x18	0	0	0	3	mel2_rep1	foreground	20	18	-0.903241		0.437734	0.235073	-2.96962	-0.0436634	-112.454	0
	20x19	0	0	1	3	mel2_rep1	foreground	20	19	-0.403186		0.437734	-0.713152	-0.562791	-0.742655	-156.943	1
	20x20	0	0	4	3	mel2_rep1	foreground	20	20	1.09698		0.437734	-0.273645	0.720841	-0.252452	-91.4043	1
	20x21	0	0	3	3	mel2_rep1	foreground	20	21	0.596924		0.437734	-0.089315	0.950225	0.546231	-445.775	2
	20x22	0	0	4	3	mel2_rep1	foreground	20	22	1.09698		0.511593	0.66718	0.941877	0.104055	497.486	3
	20x23	0	0	5	3	mel2_rep1	foreground	20	23	1.59703		0.516081	-0.667294	0.546843	-0.448034	441.704	3
	20x24	0	0	5	3	mel2_rep1	foreground	20	24	1.59703		0.650711	-0.022451	1.22823	-0.0555883	1079.43	2
	20x25	0	0	3	3	mel2_rep1	foreground	20	25	0.596924		0.592932	-0.311673	0.200803	-0.419435	827.264	1
	20x26	0	0	3	3	mel2_rep1	foreground	20	26	0.596924		0.517764	0.285242	-0.291265	-0.417709	268.219	2
	20x27	0	0	2	3	mel2_rep1	foreground	20	27	0.0968693		0.51926	-0.373357	0.546843	-0.560758	433.772	1
	21x15	0	0	0	3	mel2_rep1	foreground	21	15	-0.903241		0.517203	0.362292	0.546843	-0.299755	-147.443	0
	21x16	0	0	0	3	mel2_rep1	foreground	21	16	-0.903241		0.512715	-0.435982	0.217561	-0.797003	-109.251	0
	21x17	0	0	0	3	mel2_rep1	foreground	21	17	-0.903241		0.437734	-0.713152	-1.20916	-0.407348	-163.514	0
	21x18	0	0	0	3	mel2_rep1	foreground	21	18	-0.903241		0.437734	-0.909089	-0.452982	-0.807541	-577.202	3
	21x19	0	0	0	3	mel2_rep1	foreground	21	19	-0.903241		0.516081	0.390153	-2.04131	-0.284253	71.0287	0
	21x20	0	0	1	3	mel2_rep1	foreground	21	20	-0.403186		0.437734	0.123584	0.0767976	-0.842677	-120.538	0
	21x21	0	0	5	3	mel2_rep1	foreground	21	21	1.59703		0.580217	0.294396	-0.829322	0.310294	-31.8185	1
	21x22	0	0	2	3	mel2_rep1	foreground	21	22	0.0968693		0.517951	0.338464	-0.640728	0.0623783	539.451	1
	21x23	0	0	3	3	mel2_rep1	foreground	21	23	0.596924		0.511593	-0.285836	-0.35528	-0.272532	1002.36	0
	21x24	0	0	4	3	mel2_rep1	foreground	21	24	1.09698		0.437734	-0.230001	0.546843	-1.14318	887.641	3
	21x25	0	0	3	3	mel2_rep1	foreground	21	25	0.596924		0.515707	-0.507107	0.643602	0.283319	618.175	2
	21x26	0	0	2	3	mel2_rep1	foreground	21	26	0.0968693		0.437734	-0.0958706	0.546843	-0.755428	494.765	0
	21x27	0	0	0	3	mel2_rep1	foreground	21	27	-0.903241		0.437734	-1.06168	1.2331	-0.728532	266.584	0
	22x16	0	0	0	3	mel2_rep1	foreground	22	16	-0.903241		0.437734	-0.713152	0.2097	-0.792309	-205.1	0
	22x17	0	0	0	3	mel2_rep1	foreground	22	17	-0.903241		0.517203	-0.397323	2.22648	-0.577489	-153.148	0
	22x18	0	0	0	3	mel2_rep1	foreground	22	18	-0.903241		0.437734	0.392096	0.0573086	-0.408704	-319.199	1
	22x19	0	0	0	3	mel2_rep1	foreground	22	19	-0.903241		0.437734	-0.289432	-1.26414	-1.04926	-35.6816	0
	22x20	0	0	4	3	mel2_rep1	foreground	22	20	1.09698		0.437734	-0.880156	0.546843	-0.419166	-311.631	0
	22x21	0	0	1	3	mel2_rep1	foreground	22	21	-0.403186		0.514959	0.845511	-0.0120928	0.413352	118.705	1
	22x22	0	0	3	3	mel2_rep1	foreground	22	22	0.596924		0.437734	-0.289834	1.62541	-0.209136	91.6227	1
	22x23	0	0	2	3	mel2_rep1	foreground	22	23	0.0968693		0.437734	-0.152492	0.546843	0.00998448	883.182	2
	22x24	0	0	5	3	mel2_rep1	foreground	22	24	1.59703		0.520194	0.179599	1.1823	0.145083	495.106	0
	22x25	0	0	3	3	mel2_rep1	foreground	22	25	0.596924		0.437734	-0.0246859	0.546843	-0.304425	932.82	0
	22x26	0	0	0	3	mel2_rep1	foreground	22	26	-0.903241		0.437734	-0.42745	0.546843	-0.955424	443.036	0
	22x27	0	0	0	3	mel2_rep1	foreground	22	27	-0.903241		0.522251	-0.104904	-2.00345	0.337799	296.252	2
	23x16	0	0	0	3	mel2_rep1	foreground	23	16	-0.903241		0.437734	-0.909089	0.0579641	-0.324194	-250.296	2
	23x17	0	0	0	3	mel2_rep1	foreground	23	17	-0.903241		0.437734	-0.197678	0.0558063	-0.751923	-490.84	0
	23x18	0	0	0	3	mel2_rep1	foreground	23	18	-0.903241		0.437734	0.164406	0.389787	-0.876303	-2.75227	0
	23x19	0	0	2	3	mel2_rep1	foreground	23	19	0.0968693		0.437734	-0.795853	0.075487	-0.217676	-227.615	0
	23x20	0	0	0	3	mel2_rep1	foreground	23	20	-0.903241		0.437734	-0.123865	-0.551744	-1.23395	-174.575	1
	23x21	0	0	0	3	mel2_rep1	foreground	23	21	-0.903241		0.516081	0.230694	1.40159	-0.77296	-323.931	0
	23x22	0	0	1	3	mel2_rep1	foreground	23	22	-0.403186		0.437734	-0.348158	1.90127	0.0126926	29.7347	0
	23x23	0	0	2	3	mel2_rep1	foreground	23	23	0.0968693		0.437734	-0.486196	2.11679	-0.324238	319.931	0
	23x24	0	0	1	3	mel2_rep1	foreground	23	24	-0.403186		0.518886	0.404212	0.0999083	-0.271308	549.936	2
	24x17	0	0	1	3	mel2_rep1	foreground	24	17	-0.403186		0.437734	-1.06168	-3.11037	-0.669706	121.434	0
	24x18	0	0	0	3	mel2_rep1	foreground	24	18	-0.903241		0.517203	-0.318195	-3.26934	-0.194527	-394.913	0
	24x19	0	0	0	3	mel2_rep1	foreground	24	19	-0.903241		0.437734	-0.376796	-2.1987	-0.272391	54.5348	0
	24x20	0	0	0	3	mel2_rep1	foreground	24	20	-0.903241		0.437734	-0.29874	-0.944755	-0.734817	-203.82	0
	24x21	0	0	1	3	mel2_rep1	foreground	24	21	-0.403186		0.437734	-0.80881	-0.246179	-0.200326	-165.279	0
	24x22	0	0	0	3	mel2_rep1	foreground	24	22	-0.903241		0.437734	-0.76798	0.546843	-0.491744	-98.5477	0
	24x23	0	0	0	3	mel2_rep1	foreground	24	23	-0.903241		0.437734	-0.0252336	-0.428174	-1.30106	352.493	1
	24x24	0	0	2	3	mel2_rep1	foreground	24	24	0.0968693		0.437734	-1.0126	0.546843	-0.550265	323.108	0
	25x17	0	0	0	3	mel2_rep1	foreground	25	17	-0.903241		0.437734	-0.759656	-0.74091	-0.219707	-237.499	1
	25x18	0	0	0	3	mel2_rep1	foreground	25	18	-0.903241		0.437734	-0.487046	-1.64839	-0.235323	-283.399	0
	25x19	0	0	0	3	mel2_rep1	foreground	25	19	-0.903241		0.60359	-0.61936	0.546843	-0.967828	-33.001	0
	25x20	0	0	3	3	mel2_rep1	foreground	25	20	0.596924		0.437734	-0.380008	0.546843	-0.27063	-514.041	0
	25x21	0	0	2	3	mel2_rep1	foreground	25	21	0.0968693		0.516455	0.850982	-0.258638	-0.103686	-227.646	0
	25x22	0	0	1	3	mel2_rep1	foreground	25	22	-0.403186		0.437734	0.377432	-0.632908	-0.184471	-293.142	0
	25x23	0	0	1	3	mel2_rep1	foreground	25	23	-0.403186		0.437734	-0.125022	0.968497	-0.267249	490.694	2
	26x19	0	0	0	3	mel2_rep1	foreground	26	19	-0.903241		0.437734	-0.367856	0.574149	-0.52379	-603.667	0
	26x20	0	0	0	3	mel2_rep1	foreground	26	20	-0.903241		0.437734	-0.67213	-2.90759	-1.39469	-321.306	0
	26x21	0	0	2	3	mel2_rep1	foreground	26	21	0.0968693		0.437734	0.367288	-1.29783	-0.365936	-556.132	2
	26x22	0	0	2	3	mel2_rep1	foreground	26	22	0.0968693		0.512715	-0.282632	0.546843	0.140273	-224.015	0
	2x13	0	0	0	3	mel2_rep1	foreground	2	13	-0.903241		0.437734	0.87336	0.546843	0.391642	-345.317	0
	2x14	0	0	0	3	mel2_rep1	foreground	2	14	-0.903241		0.437734	0.261904	0.469119	-0.393646	-374.791	0
	2x15	0	0	0	3	mel2_rep1	foreground	2	15	-0.903241		0.507853	0.636767	0.546843	-0.348538	-118.875	2
	2x16	0	0	0	3	mel2_rep1	foreground	2	16	-0.903241		0.509349	0.79088	-1.36717	0.52457	-232.25	1
	2x17	0	0	2	3	mel2_rep1	foreground	2	17	0.0968693		0.437734	0.970413	0.702791	0.229161	-488.593	0
	2x18	0	0	3	3	mel2_rep1	foreground	2	18	0.596924		0.504862	0.565477	0.546843	0.0322653	-298.299	3
	2x19	0	0	2	3	mel2_rep1	foreground	2	19	0.0968693		0.574607	0.282481	-1.37338	0.377656	-447.452	4
	2x20	0	0	0	3	mel2_rep1	foreground	2	20	-0.903241		0.437734	0.352008	0.750467	0.0263961	-97.9558	2
	2x21	0	0	1	3	mel2_rep1	foreground	2	21	-0.403186		0.51982	0.0397201	0.546843	0.278252	-139.285	0
	2x22	0	0	0	3	mel2_rep1	foreground	2	22	-0.903241		0.511593	0.208051	0.165806	0.500954	51.8512	0
	2x23	0	0	0	3	mel2_rep1	foreground	2	23	-0.903241		0.437734	-0.60494	1.30216	-0.590414	294.308	0
	2x24	0	0	1	3	mel2_rep1	foreground	2	24	-0.403186		0.437734	-0.61936	0.562956	-0.451739	157.072	0
	3x12	0	0	0	3	mel2_rep1	foreground	3	12	-0.903241		0.437734	-0.386741	0.546843	-0.298398	-30.3712	0
	3x13	0	0	0	3	mel2_rep1	foreground	3	13	-0.903241		0.515146	0.776156	0.991615	-0.794554	-9.82439	0
	3x14	0	0	0	3	mel2_rep1	foreground	3	14	-0.903241		0.437734	-0.211528	0.295688	-0.361201	27.1503	0
	3x15	0	0	0	3	mel2_rep1	foreground	3	15	-0.903241		0.513463	0.422373	-0.00380138	0.204056	-514.726	2
	3x16	0	0	0	3	mel2_rep1	foreground	3	16	-0.903241		0.633882	0.534196	0.438458	0.127884	-307.208	0
	3x17	0	0	1	3	mel2_rep1	foreground	3	17	-0.403186		0.556844	-0.0732626	1.28284	0.480492	-439.275	1
	3x18	0	0	3	3	mel2_rep1	foreground	3	18	0.596924		0.690726	0.87793	0.385693	0.738024	-469.496	4
	3x19	0	0	1	3	mel2_rep1	foreground	3	19	-0.403186		0.637435	0.128153	0.770011	0.335003	-816.269	4
	3x20	0	0	1	3	mel2_rep1	foreground	3	20	-0.403186		0.555348	1.07215	-0.140461	1.22657	-486.904	5
	3x21	0	0	5	3	mel2_rep1	foreground	3	21	1.59703		0.437734	-0.144831	0.061224	-0.549523	-245.859	0
	3x22	0	0	1	3	mel2_rep1	foreground	3	22	-0.403186		0.502618	-0.0759208	-0.498701	-0.688174	-45.0587	0
	3x23	0	0	1	3	mel2_rep1	foreground	3	23	-0.403186		0.501122	-0.426695	-0.884784	-0.183707	169.63	0
	3x24	0	0	2	3	mel2_rep1	foreground	3	24	0.0968693		0.577038	0.300881	0.546843	-0.423211	196.74	1
	3x25	0	0	1	3	mel2_rep1	foreground	3	25	-0.403186		0.511219	-0.301808	-0.678866	-0.293975	514.762	1
	4x11	0	0	1	3	mel2_rep1	foreground	4	11	-0.403186		0.437734	-0.837315	-0.327235	-0.0916601	-264.886	0
	4x12	0	0	0	3	mel2_rep1	foreground	4	12	-0.903241		0.437734	-0.29166	0.152599	-1.05502	-285.449	0
	4x13	0	0	0	3	mel2_rep1	foreground	4	13	-0.903241		0.596298	-1.35229	0.0962628	-0.718996	-222.604	0
	4x14	0	0	0	3	mel2_rep1	foreground	4	14	-0.903241		0.576103	0.313265	0.0948966	0.101804	180.538	2
	4x15	0	0	0	3	mel2_rep1	foreground	4	15	-0.903241		0.437734	0.105101	1.14277	-0.00702794	-69.3612	3
	4x16	0	0	1	3	mel2_rep1	foreground	4	16	-0.403186		0.500374	1.14301	0.447064	0.602001	-286.856	2
	4x17	0	0	1	3	mel2_rep1	foreground	4	17	-0.403186		0.575916	0.593925	-1.19746	-0.130543	-576.656	1
	4x18	0	0	2	3	mel2_rep1	foreground	4	18	0.0968693		0.631264	1.35804	-0.803708	1.13447	-817.703	2
	4x19	0	0	5	3	mel2_rep1	foreground	4	19	1.59703		0.653515	0.721012	0.31643	1.81886	-723.822	3
	4x20	0	0	5	3	mel2_rep1	foreground	4	20	1.59703		0.724383	1.07628	0.258013	0.0352492	-642.82	1
	4x21	0	0	5	3	mel2_rep1	foreground	4	21	1.59703		0.512341	1.26365	0.331956	0.691359	-65.7317	3
	4x22	0	0	7	3	mel2_rep1	foreground	4	22	2.59714		0.506731	0.648886	-1.19737	-0.431768	-35.5267	0
	4x23	0	0	2	3	mel2_rep1	foreground	4	23	0.0968693		0.437734	-0.284885	0.294955	-1.01514	-96.1843	1
	4x24	0	0	4	3	mel2_rep1	foreground	4	24	1.09698		0.577973	-0.171518	0.0231772	-0.0547805	214.909	0
	4x25	0	0	4	3	mel2_rep1	foreground	4	25	1.09698		0.437734	-0.0104789	0.454765	-0.477347	779.32	1
	5x11	0	0	1	3	mel2_rep1	foreground	5	11	-0.403186		0.437734	-0.395501	-2.46913	-0.278878	-106.926	0
	5x12	0	0	1	3	mel2_rep1	foreground	5	12	-0.403186		0.437734	-0.304377	-1.02573	-0.315893	247.397	0
	5x13	0	0	0	3	mel2_rep1	foreground	5	13	-0.903241		0.437734	-0.470458	-0.132228	0.113462	44.0028	0
	5x14	0	0	1	3	mel2_rep1	foreground	5	14	-0.403186		0.57442	0.320722	-0.399292	0.606566	-128.403	2
	5x15	0	0	1	3	mel2_rep1	foreground	5	15	-0.403186		0.437734	-0.0231565	1.10121	0.436199	-345.098	2
	5x16	0	0	1	3	mel2_rep1	foreground	5	16	-0.403186		0.508975	0.289553	0.0647087	0.435253	-381.704	3
	5x17	0	0	1	3	mel2_rep1	foreground	5	17	-0.403186		0.568063	0.612273	0.365308	-0.236483	-532.373	2
	5x18	0	0	4	3	mel2_rep1	foreground	5	18	1.09698		0.590875	0.384174	0.223076	-0.553372	-599.907	0
	5x19	0	0	3	3	mel2_rep1	foreground	5	19	0.596924		0.699327	1.03388	0.783198	0.209966	-868.146	2
	5x20	0	0	3	3	mel2_rep1	foreground	5	20	0.596924		0.770568	1.28999	0.413816	1.17009	-457.251	4
	5x21	0	0	3	3	mel2_rep1	foreground	5	21	0.596924		0.437734	0.290416	-0.216354	0.245182	-283.032	0
	5x22	0	0	1	3	mel2_rep1	foreground	5	22	-0.403186		0.437734	0.629078	-0.155964	-0.103919	-110.089	0
	5x23	0	0	0	3	mel2_rep1	foreground	5	23	-0.903241		0.437734	0.118846	0.719794	-0.526334	-79.6292	0
	5x24	0	0	3	3	mel2_rep1	foreground	5	24	0.596924		0.585266	-0.569869	0.362735	0.669778	686.844	1
	5x25	0	0	4	3	mel2_rep1	foreground	5	25	1.09698		0.575542	0.33335	-0.652681	-0.215762	428.183	1
	5x26	0	0	2	3	mel2_rep1	foreground	5	26	0.0968693		0.58377	-0.475759	0.0742119	0.373414	503.816	2
	6x10	0	0	1	3	mel2_rep1	foreground	6	10	-0.403186		0.437734	0.291133	0.143348	-0.641914	23.6592	0
	6x11	0	0	1	3	mel2_rep1	foreground	6	11	-0.403186		0.516268	0.349621	-0.729676	-0.327824	-221.023	0
	6x12	0	0	0	3	mel2_rep1	foreground	6	12	-0.903241		0.515333	0.220035	-0.129201	-0.51491	-136.02	0
	6x13	0	0	2	3	mel2_rep1	foreground	6	13	0.0968693		0.437734	-0.240787	0.770452	-0.168546	61.7409	1
	6x14	0	0	2	3	mel2_rep1	foreground	6	14	0.0968693		0.437734	0.64533	-0.679907	-0.734853	-203.094	0
	6x15	0	0	0	3	mel2_rep1	foreground	6	15	-0.903241		0.437734	0.0712148	-0.390936	-0.649754	118.671	0
	6x16	0	0	2	3	mel2_rep1	foreground	6	16	0.0968693		0.437734	1.04091	-0.093022	0.00023789	-250.642	0
	6x17	0	0	4	3	mel2_rep1	foreground	6	17	1.09698		0.575729	1.02066	0.423516	-0.356236	-473.232	0
	6x18	0	0	7	3	mel2_rep1	foreground	6	18	2.59714		0.437734	1.14835	0.375744	-0.0225192	-615.385	3
	6x19	0	0	5	3	mel2_rep1	foreground	6	19	1.59703		0.511219	0.27149	-0.319417	1.08348	-871.766	4
	6x20	0	0	2	3	mel2_rep1	foreground	6	20	0.0968693		0.500748	1.10545	-0.838092	0.506322	-682.762	1
	6x21	0	0	2	3	mel2_rep1	foreground	6	21	0.0968693		0.637996	0.903448	0.133256	0.0794422	-210.438	0
	6x22	0	0	2	3	mel2_rep1	foreground	6	22	0.0968693		0.437734	0.234111	-0.222184	0.568404	122.773	0
	6x23	0	0	0	3	mel2_rep1	foreground	6	23	-0.903241		0.437734	0.0688952	-0.445169	-0.527693	6.75373	1
	6x24	0	0	1	3	mel2_rep1	foreground	6	24	-0.403186		0.63893	-0.252776	0.685137	0.304536	479.858	6
	6x25	0	0	3	3	mel2_rep1	foreground	6	25	0.596924		0.575729	-0.0500837	0.291198	-0.564304	601.859	3
	6x26	0	0	3	3	mel2_rep1	foreground	6	26	0.596924		0.509162	0.259764	0.793254	-0.439972	361.428	0
	6x9	0	0	1	3	mel2_rep1	foreground	6	9	-0.403186		0.437734	0.284356	1.21613	-0.150401	17.2121	0
	7x10	0	0	0	3	mel2_rep1	foreground	7	10	-0.903241		0.437734	-0.180869	-0.14562	-0.390661	580.085	0
	7x11	0	0	1	3	mel2_rep1	foreground	7	11	-0.403186		0.515894	-0.439903	0.648624	-0.381661	-56.4968	0
	7x12	0	0	0	3	mel2_rep1	foreground	7	12	-0.903241		0.437734	0.741136	0.34415	-1.05429	-107.068	0
	7x13	0	0	0	3	mel2_rep1	foreground	7	13	-0.903241		0.437734	0.27361	0.26364	-0.451707	-86.6455	0
	7x14	0	0	1	3	mel2_rep1	foreground	7	14	-0.403186		0.510845	0.982787	-1.01931	0.0261137	-158.795	0
	7x15	0	0	0	3	mel2_rep1	foreground	7	15	-0.903241		0.437734	0.133203	-1.55906	-0.561964	-99.2594	1
	7x16	0	0	0	3	mel2_rep1	foreground	7	16	-0.903241		0.500748	0.684889	-0.0138746	0.424256	-494.491	0
	7x17	0	0	1	3	mel2_rep1	foreground	7	17	-0.403186		0.500748	0.606594	-0.352219	0.16874	-442.089	2
	7x18	0	0	5	3	mel2_rep1	foreground	7	18	1.59703		0.503366	1.20098	0.801518	1.22325	-744.205	0
	7x19	0	0	2	3	mel2_rep1	foreground	7	19	0.0968693		0.651832	0.712045	-0.720534	1.01292	-706.432	3
	7x20	0	0	4	3	mel2_rep1	foreground	7	20	1.09698		0.907629	0.931128	0.180516	0.919688	-656.668	2
	7x21	0	0	3	3	mel2_rep1	foreground	7	21	0.596924		0.640987	0.818328	-1.7856	0.694584	-234.284	0
	7x22	0	0	2	3	mel2_rep1	foreground	7	22	0.0968693		0.562079	0.0345282	0.605618	-1.06137	61.2814	0
	7x23	0	0	1	3	mel2_rep1	foreground	7	23	-0.403186		0.498691	0.0483762	-0.364675	-0.308035	-17.5184	2
	7x24	0	0	7	3	mel2_rep1	foreground	7	24	2.59714		0.571429	-0.204656	-0.0503992	0.289411	612.543	3
	7x25	0	0	11	3	mel2_rep1	foreground	7	25	4.59736		0.519634	0.335824	0.546843	0.674159	328.412	1
	7x26	0	0	3	3	mel2_rep1	foreground	7	26	0.596924		0.506731	-0.210904	1.06004	-0.68594	598.633	2
	7x8	0	0	0	3	mel2_rep1	foreground	7	8	-0.903241		0.437734	0.151689	-4.26232	0.0487936	-419.833	0
	7x9	0	0	1	3	mel2_rep1	foreground	7	9	-0.403186		0.516829	-0.559062	0.52864	-0.609167	98.8604	1
	8x10	0	0	0	3	mel2_rep1	foreground	8	10	-0.903241		0.437734	0.257161	0.546843	-0.122385	118.394	0
	8x11	0	0	1	3	mel2_rep1	foreground	8	11	-0.403186		0.513089	-0.175148	-0.239886	-0.66273	-274.933	0
	8x12	0	0	0	3	mel2_rep1	foreground	8	12	-0.903241		0.507479	-0.475017	1.00384	0.288708	-345.951	0
	8x13	0	0	0	3	mel2_rep1	foreground	8	13	-0.903241		0.437734	-0.187135	1.54418	-0.327074	-12.2594	0
	8x14	0	0	0	3	mel2_rep1	foreground	8	14	-0.903241		0.509349	-0.445555	0.582629	-1.02042	-317.439	1
	8x15	0	0	0	3	mel2_rep1	foreground	8	15	-0.903241		0.437734	0.576423	-0.705222	-0.0788493	-37.4233	2
	8x16	0	0	2	3	mel2_rep1	foreground	8	16	0.0968693		0.723261	0.0985047	0.190305	0.880187	-20.2465	1
	8x17	0	0	1	3	mel2_rep1	foreground	8	17	-0.403186		0.504114	0.808103	-0.940115	0.432178	-88.6867	1
	8x18	0	0	5	3	mel2_rep1	foreground	8	18	1.59703		0.571429	0.996596	-1.16597	-0.0253704	-652.347	4
	8x19	0	0	3	3	mel2_rep1	foreground	8	19	0.596924		0.560396	0.341451	-0.0759176	1.40271	-765.548	3
	8x20	0	0	1	3	mel2_rep1	foreground	8	20	-0.403186		0.693717	1.7128	0.217896	0.608514	-547.349	3
	8x21	0	0	3	3	mel2_rep1	foreground	8	21	0.596924		0.63463	0.757841	-0.279776	-0.351895	-355.149	1
	8x22	0	0	1	3	mel2_rep1	foreground	8	22	-0.403186		0.507853	0.424395	-0.618831	-0.273554	1.36319	2
	8x23	0	0	2	3	mel2_rep1	foreground	8	23	0.0968693		0.50561	-0.647741	0.0445558	-0.0766764	-205.629	2
	8x24	0	0	3	3	mel2_rep1	foreground	8	24	0.596924		0.575355	0.398619	0.963662	-1.03321	458.735	0
	8x25	0	0	6	3	mel2_rep1	foreground	8	25	2.09709		0.868549	0.739936	-0.134531	0.452988	529.855	1
	8x26	0	0	3	3	mel2_rep1	foreground	8	26	0.596924		0.509536	0.172102	-0.555528	-0.177922	663.969	1
	8x8	0	0	0	3	mel2_rep1	foreground	8	8	-0.903241		0.437734	-1.35229	-0.251468	-0.0797546	-1.10117	2
	8x9	0	0	0	3	mel2_rep1	foreground	8	9	-0.903241		0.437734	0.374646	-2.26826	-0.2574	585.731	0
	9x10	0	0	0	3	mel2_rep1	foreground	9	10	-0.903241		0.437734	-0.80881	-0.776328	-0.736992	-0.132378	0
	9x11	0	0	1	3	mel2_rep1	foreground	9	11	-0.403186		0.437734	-0.218612	0.546843	-0.291077	-32.4576	1
	9x12	0	0	1	3	mel2_rep1	foreground	9	12	-0.403186		0.58807	-0.262181	0.770767	-0.560375	-651.934	0
	9x13	0	0	0	3	mel2_rep1	foreground	9	13	-0.903241		0.519073	-0.0410075	1.19418	-0.642914	58.193	0
	9x14	0	0	0	3	mel2_rep1	foreground	9	14	-0.903241		0.569746	0.455801	-0.244177	1.03605	33.7493	2
	9x15	0	0	2	3	mel2_rep1	foreground	9	15	0.0968693		0.510845	-0.499013	0.789041	-0.0860772	-94.044	0
	9x16	0	0	1	3	mel2_rep1	foreground	9	16	-0.403186		0.437734	0.859443	-1.78213	-0.63422	-398.609	0
	9x17	0	0	4	3	mel2_rep1	foreground	9	17	1.09698		0.500561	-0.380085	0.1817	0.893025	-15.6663	0
	9x18	0	0	4	3	mel2_rep1	foreground	9	18	1.09698		0.759349	1.18989	0.431571	0.460536	-473.694	2
	9x19	0	0	5	3	mel2_rep1	foreground	9	19	1.59703		0.837509	1.45958	-0.0890646	0.41611	-559.202	3
	9x20	0	0	1	3	mel2_rep1	foreground	9	20	-0.403186		0.501496	1.42568	0.685476	-0.108738	-415.1	0
	9x21	0	0	1	3	mel2_rep1	foreground	9	21	-0.403186		0.498878	0.453537	-0.215681	0.032351	-96.7809	1
	9x22	0	0	2	3	mel2_rep1	foreground	9	22	0.0968693		0.561518	-0.364153	-1.11043	0.523877	-17.8112	0
	9x23	0	0	1	3	mel2_rep1	foreground	9	23	-0.403186		0.437734	0.233686	0.35882	-0.205553	20.7391	1
	9x24	0	0	2	3	mel2_rep1	foreground	9	24	0.0968693		0.644914	-0.26956	0.35405	0.413874	377.991	3
	9x25	0	0	2	3	mel2_rep1	foreground	9	25	0.0968693		0.507105	-0.118939	-0.123548	0.0377252	1107.93	1
	9x26	0	0	3	3	mel2_rep1	foreground	9	26	0.596924		0.437734	-1.04984	0.69152	-0.217052	981.195	2
	9x8	0	0	0	3	mel2_rep1	foreground	9	8	-0.903241		0.437734	-0.337493	-4.09093	-0.567107	-111.814	0
	9x9	0	0	0	3	mel2_rep1	foreground	9	9	-0.903241		0.511593	-0.267799	0.546843	-0.936897	-204.13	0
	10x15	0	0	2	4	mel2_rep2	foreground	10	15	-0.140244	-0.356606	0.499623	-0.18795	0.584061	-0.820711	699.722	0
	10x16	0	0	2	4	mel2_rep2	foreground	10	16	-0.140244	-0.356606	0.503015	-1.02857	2.72123	-0.0457972	1148.77	2
	10x17	0.0117647	1	5	4	mel2_rep2	foreground	10	17	0.962367	1.28458	0.507916	0.192714	-0.835321	0.0559538	1063.28	1
	10x18	0	0	10	4	mel2_rep2	foreground	10	18	2.80005	-0.356606	0.645119	-0.37272	0.373479	-1.1586	1477.51	1
	10x19	0	0	1	4	mel2_rep2	foreground	10	19	-0.507782	-0.356606	0.425556	-0.191327	1.56208	-0.50417	390.226	1
	10x20	0	0	0	4	mel2_rep2	foreground	10	20	-0.875319	-0.356606	0.63513	0.333952	-1.55941	0.655471	-176.895	0
	10x21	0	0	1	4	mel2_rep2	foreground	10	21	-0.507782	-0.356606	0.425556	0.720059	1.47263	0.732451	-162.982	1
	10x22	0	0	0	4	mel2_rep2	foreground	10	22	-0.875319	-0.356606	0.662081	-0.377754	-1.15023	-0.0940796	-468.689	2
	10x23	0	0	1	4	mel2_rep2	foreground	10	23	-0.507782	-0.356606	0.425556	-1.37404	0.584061	-0.220582	-463.542	0
	10x24	0	0	1	4	mel2_rep2	foreground	10	24	-0.507782	-0.356606	0.425556	-0.691679	-0.42452	-0.311458	-451.987	0
	10x25	0	0	0	4	mel2_rep2	foreground	10	25	-0.875319	-0.356606	0.511119	-0.308956	0.584061	-0.82792	-29.0554	0
	10x26	0	0	0	4	mel2_rep2	foreground	10	26	-0.875319	-0.356606	0.425556	-0.804565	-1.10081	-0.536025	-323.798	0
	10x27	0	0	0	4	mel2_rep2	foreground	10	27	-0.875319	-0.356606	0.425556	-1.02857	0.00677433	-0.47805	60.1034	1
	10x28	0	0	0	4	mel2_rep2	foreground	10	28	-0.875319	-0.356606	0.505277	-0.162487	0.947562	-1.34132	-140.696	0
	10x29	0	0	2	4	mel2_rep2	foreground	10	29	-0.140244	-0.356606	0.425556	-0.376003	0.584061	-0.991218	178.259	1
	10x30	0	0	0	4	mel2_rep2	foreground	10	30	-0.875319	-0.356606	0.425556	-0.328621	0.0895141	-0.43742	-534.059	0
	10x31	0	0	0	4	mel2_rep2	foreground	10	31	-0.875319	-0.356606	0.425556	-0.326997	0.584061	-0.445186	-493.033	0
	10x32	0	0	0	4	mel2_rep2	foreground	10	32	-0.875319	-0.356606	0.425556	0.332506	0.584061	-0.633137	-285.373	0
	11x15	0	0	0	4	mel2_rep2	foreground	11	15	-0.875319	-0.356606	0.425556	-0.20246	-0.117349	-0.890145	739.087	0
	11x16	0	0	1	4	mel2_rep2	foreground	11	16	-0.507782	-0.356606	0.57859	-0.702335	-0.491469	-0.417757	1235.4	0
	11x17	0	0	8	4	mel2_rep2	foreground	11	17	2.06498	-0.356606	0.643611	-0.149844	0.0217768	-0.850249	1136.26	3
	11x18	0	0	4	4	mel2_rep2	foreground	11	18	0.59483	-0.356606	0.562382	-0.260109	-0.126272	-0.476859	956.873	0
	11x19	0.0105263	1	2	4	mel2_rep2	foreground	11	19	-0.140244	1.11182	0.572748	-0.804565	-0.729588	0.458678	362.516	0
	11x20	0	0	1	4	mel2_rep2	foreground	11	20	-0.507782	-0.356606	0.501508	-0.557666	-3.27554	-1.08996	-391.575	0
	11x21	0	0	2	4	mel2_rep2	foreground	11	21	-0.140244	-0.356606	0.50735	0.308607	1.27066	0.249956	-328.939	1
	11x22	0	0	0	4	mel2_rep2	foreground	11	22	-0.875319	-0.356606	0.655673	-0.457936	0.249462	0.513145	-253.59	0
	11x23	0	0	0	4	mel2_rep2	foreground	11	23	-0.875319	-0.356606	0.425556	-0.756629	-0.733768	-0.35927	-214.05	0
	11x24	0	0	0	4	mel2_rep2	foreground	11	24	-0.875319	-0.356606	0.425556	-0.2284	-0.537235	-0.423474	-26.9422	0
	11x25	0	0	0	4	mel2_rep2	foreground	11	25	-0.875319	-0.356606	0.501885	-0.277192	0.584061	-0.656679	-413.027	0
	11x26	0	0	0	4	mel2_rep2	foreground	11	26	-0.875319	-0.356606	0.425556	-0.268799	-0.535395	-0.98302	-575.481	0
	11x27	0	0	0	4	mel2_rep2	foreground	11	27	-0.875319	-0.356606	0.425556	-0.896967	1.01321	-0.049854	-48.4278	0
	11x28	0	0	0	4	mel2_rep2	foreground	11	28	-0.875319	-0.356606	0.425556	-0.691679	0.584061	-0.426207	-92.4183	0
	11x29	0	0	0	4	mel2_rep2	foreground	11	29	-0.875319	-0.356606	0.425556	-0.497146	-0.361956	0.0609088	-345.381	1
	11x30	0	0	0	4	mel2_rep2	foreground	11	30	-0.875319	-0.356606	0.425556	-0.360268	0.584061	-0.218657	-348.871	0
	11x31	0	0	2	4	mel2_rep2	foreground	11	31	-0.140244	-0.356606	0.425556	-0.550574	-0.944863	-0.99977	-281.503	1
	11x32	0	0	0	4	mel2_rep2	foreground	11	32	-0.875319	-0.356606	0.425556	-0.684655	-0.789573	-0.462879	-605.894	0
	11x33	0	0	0	4	mel2_rep2	foreground	11	33	-0.875319	-0.356606	0.425556	0.286885	-0.42015	-0.341977	-121.761	0
	12x15	0	0	0	4	mel2_rep2	foreground	12	15	-0.875319	-0.356606	0.502827	-0.3036	0.234398	-0.594703	355.385	0
	12x16	0	0	4	4	mel2_rep2	foreground	12	16	0.59483	-0.356606	0.493592	-0.143817	0.584061	-0.822783	1622.33	2
	12x17	0	0	7	4	mel2_rep2	foreground	12	17	1.69744	-0.356606	0.644176	0.351186	0.800829	0.327273	1809.51	1
	12x18	0.0106383	1	0	4	mel2_rep2	foreground	12	18	-0.875319	1.12744	0.58349	-0.244908	-0.319709	-0.880514	764.811	1
	12x19	0.0121951	1	2	4	mel2_rep2	foreground	12	19	-0.140244	1.34462	0.71617	-0.202981	-0.224773	0.292053	375.564	2
	12x20	0.0119048	1	3	4	mel2_rep2	foreground	12	20	0.227293	1.30412	0.425556	0.761955	0.584061	0.122714	-162.244	0
	12x21	0	0	4	4	mel2_rep2	foreground	12	21	0.59483	-0.356606	0.497361	0.166885	-1.0115	0.254936	-408.171	0
	12x22	0	0	1	4	mel2_rep2	foreground	12	22	-0.507782	-0.356606	0.498492	-0.804565	-1.04235	-0.772813	-341.229	0
	12x23	0	0	0	4	mel2_rep2	foreground	12	23	-0.875319	-0.356606	0.425556	-1.02857	0.190596	-1.01862	-321.852	0
	12x24	0	0	0	4	mel2_rep2	foreground	12	24	-0.875319	-0.356606	0.425556	0.339809	-2.85219	0.167363	-123.611	0
	12x25	0	0	0	4	mel2_rep2	foreground	12	25	-0.875319	-0.356606	0.425556	-0.384198	-0.770586	-0.796494	-179.653	0
	12x26	0	0	0	4	mel2_rep2	foreground	12	26	-0.875319	-0.356606	0.425556	-0.756629	0.584061	-0.793005	19.1819	0
	12x27	0	0	1	4	mel2_rep2	foreground	12	27	-0.507782	-0.356606	0.425556	-0.875018	0.172598	-0.918801	3.65126	0
	12x28	0	0	1	4	mel2_rep2	foreground	12	28	-0.507782	-0.356606	0.425556	-0.29906	-0.266953	-0.407589	-521.794	0
	12x29	0	0	1	4	mel2_rep2	foreground	12	29	-0.507782	-0.356606	0.425556	-0.786269	-3.90829	-0.417812	-60.2801	2
	12x30	0	0	2	4	mel2_rep2	foreground	12	30	-0.140244	-0.356606	0.506031	-1.37404	-0.860156	-0.679136	-207.398	0
	12x31	0	0	2	4	mel2_rep2	foreground	12	31	-0.140244	-0.356606	0.493027	1.22119	0.377014	0.164841	-376.727	0
	12x32	0	0	2	4	mel2_rep2	foreground	12	32	-0.140244	-0.356606	0.504146	-0.285481	-0.779828	-0.589782	114.39	0
	12x33	0	0	0	4	mel2_rep2	foreground	12	33	-0.875319	-0.356606	0.425556	-0.282865	0.0984864	-1.65512	-563.498	0
	13x15	0	0	1	4	mel2_rep2	foreground	13	15	-0.507782	-0.356606	0.425556	-0.448109	1.89674	-0.423139	718.438	0
	13x16	0	0	1	4	mel2_rep2	foreground	13	16	-0.507782	-0.356606	0.580663	0.861979	1.06219	0.346009	1104.25	1
	13x17	0	0	2	4	mel2_rep2	foreground	13	17	-0.140244	-0.356606	0.512062	-0.245343	0.584061	-0.679946	1467.19	1
	13x18	0.0125	1	2	4	mel2_rep2	foreground	13	18	-0.140244	1.38715	0.425556	-0.252273	-0.117559	-0.809876	810.912	1
	13x19	0.0138889	1	3	4	mel2_rep2	foreground	13	19	0.227293	1.5809	0.509046	-0.875018	0.584061	-0.408156	579.132	0
	13x20	0	0	2	4	mel2_rep2	foreground	13	20	-0.140244	-0.356606	0.507162	-0.155049	0.584061	-0.57897	-49.8473	1
	13x21	0	0	2	4	mel2_rep2	foreground	13	21	-0.140244	-0.356606	0.495477	0.169922	1.02357	-0.734812	37.4987	0
	13x22	0	0	0	4	mel2_rep2	foreground	13	22	-0.875319	-0.356606	0.425556	-1.37404	0.158727	-0.180182	67.7548	0
	13x23	0	0	1	4	mel2_rep2	foreground	13	23	-0.507782	-0.356606	0.425556	-0.158232	0.0606081	-0.695263	73.6242	0
	13x24	0	0	0	4	mel2_rep2	foreground	13	24	-0.875319	-0.356606	0.425556	-0.340738	-3.54682	-0.71254	-475.248	0
	13x25	0	0	0	4	mel2_rep2	foreground	13	25	-0.875319	-0.356606	0.503392	-0.804565	-1.39072	-0.700458	-374.126	2
	13x26	0	0	0	4	mel2_rep2	foreground	13	26	-0.875319	-0.356606	0.425556	-1.02857	-0.29698	-0.302587	63.6489	0
	13x27	0	0	1	4	mel2_rep2	foreground	13	27	-0.507782	-0.356606	0.425556	-0.684655	0.239625	-0.567266	-142.434	0
	13x28	0	0	1	4	mel2_rep2	foreground	13	28	-0.507782	-0.356606	0.425556	-1.00638	0.584061	-0.922209	-534.86	0
	13x29	0	0	1	4	mel2_rep2	foreground	13	29	-0.507782	-0.356606	0.425556	0.355598	-0.54635	-0.230686	-203.77	0
	13x30	0	0	2	4	mel2_rep2	foreground	13	30	-0.140244	-0.356606	0.580663	1.55678	0.720152	0.854832	-488.11	1
	13x31	0	0	2	4	mel2_rep2	foreground	13	31	-0.140244	-0.356606	0.58594	0.174373	0.568304	0.200609	-248.487	0
	13x32	0	0	1	4	mel2_rep2	foreground	13	32	-0.507782	-0.356606	0.425556	-0.786269	-0.72367	-0.928024	-325.587	0
	13x33	0	0	0	4	mel2_rep2	foreground	13	33	-0.875319	-0.356606	0.504523	-1.37404	-0.071225	-0.63909	218.962	1
	14x16	0	0	1	4	mel2_rep2	foreground	14	16	-0.507782	-0.356606	0.425556	-0.0296391	0.584061	-0.345055	516.577	0
	14x17	0.0126582	1	7	4	mel2_rep2	foreground	14	17	1.69744	1.40922	0.58236	-0.198839	1.40515	-0.539451	1339.79	1
	14x18	0.038961	1	6	4	mel2_rep2	foreground	14	18	1.3299	5.07848	0.65228	-0.314195	0.584061	0.284664	992.492	0
	14x19	0.0273973	1	7	4	mel2_rep2	foreground	14	19	1.69744	3.46533	0.755371	-1.02857	-2.40186	-0.570921	1155.39	0
	14x20	0	0	4	4	mel2_rep2	foreground	14	20	0.59483	-0.356606	0.505842	0.340262	1.0681	0.352142	628.783	1
	14x21	0	0	0	4	mel2_rep2	foreground	14	21	-0.875319	-0.356606	0.425556	-0.252198	0.180354	-0.309451	-341.742	1
	14x22	0	0	0	4	mel2_rep2	foreground	14	22	-0.875319	-0.356606	0.425556	0.219254	0.717126	-0.217265	25.5328	0
	14x23	0	0	1	4	mel2_rep2	foreground	14	23	-0.507782	-0.356606	0.425556	-0.875018	-1.16246	-0.300174	-302.806	0
	14x24	0	0	0	4	mel2_rep2	foreground	14	24	-0.875319	-0.356606	0.425556	0.285054	1.08772	-0.759564	-7.58316	0
	14x25	0	0	0	4	mel2_rep2	foreground	14	25	-0.875319	-0.356606	0.425556	0.151224	0.584061	-0.652859	-143.053	0
	14x26	0	0	0	4	mel2_rep2	foreground	14	26	-0.875319	-0.356606	0.425556	-1.37404	-2.5654	-0.510241	-219.371	1
	14x27	0	0	0	4	mel2_rep2	foreground	14	27	-0.875319	-0.356606	0.425556	-0.691679	0.179077	-1.30731	37.4759	0
	14x28	0	0	3	4	mel2_rep2	foreground	14	28	0.227293	-0.356606	0.425556	0.108627	-2.27688	-0.622481	-413.961	0
	14x29	0	0	3	4	mel2_rep2	foreground	14	29	0.227293	-0.356606	0.425556	0.615046	-0.475068	-0.139021	-427.017	2
	14x30	0	0	1	4	mel2_rep2	foreground	14	30	-0.507782	-0.356606	0.425556	-0.461308	0.124867	-0.210319	-433.06	1
	14x31	0	0	1	4	mel2_rep2	foreground	14	31	-0.507782	-0.356606	0.425556	0.29427	0.129191	0.445992	-232.497	0
	14x32	0	0	0	4	mel2_rep2	foreground	14	32	-0.875319	-0.356606	0.504146	-0.34123	0.584061	-0.662729	-268.03	0
	14x33	0	0	0	4	mel2_rep2	foreground	14	33	-0.875319	-0.356606	0.586317	-0.756629	0.0170726	-0.137574	-296.262	0
	15x16	0	0	0	4	mel2_rep2	foreground	15	16	-0.875319	-0.356606	0.502262	-0.258715	1.43563	-0.611068	425.878	1
	15x17	0.0243902	1	13	4	mel2_rep2	foreground	15	17	3.90266	3.04585	0.586506	0.260528	0.21777	-0.31555	777.024	0
	15x18	0.0487805	1	4	4	mel2_rep2	foreground	15	18	0.59483	6.4483	0.501131	-0.390106	0.180146	-0.258275	984.646	1
	15x19	0.0352941	1	7	4	mel2_rep2	foreground	15	19	1.69744	4.56694	0.589898	0.201087	0.0702946	-0.0674928	1061.44	3
	15x20	0.0108696	1	4	4	mel2_rep2	foreground	15	20	0.59483	1.15971	0.503015	0.275411	0.0567184	-0.585162	-7.94178	2
	15x21	0	0	0	4	mel2_rep2	foreground	15	21	-0.875319	-0.356606	0.425556	-0.396269	-0.326039	-0.235495	-69.7275	3
	15x23	0	0	0	4	mel2_rep2	foreground	15	23	-0.875319	-0.356606	0.425556	-0.804565	0.301494	-0.376449	132.038	0
	15x24	0	0	0	4	mel2_rep2	foreground	15	24	-0.875319	-0.356606	0.425556	-1.02857	-0.974228	-0.714383	-235.848	0
	15x25	0	0	0	4	mel2_rep2	foreground	15	25	-0.875319	-0.356606	0.498869	-0.684655	0.323476	-0.716305	-161.923	0
	15x26	0	0	0	4	mel2_rep2	foreground	15	26	-0.875319	-0.356606	0.425556	-1.00638	0.743132	-0.501541	-108.705	0
	15x27	0	0	3	4	mel2_rep2	foreground	15	27	0.227293	-0.356606	0.425556	0.135806	-0.695205	-0.652902	-575.846	0
	15x28	0	0	3	4	mel2_rep2	foreground	15	28	0.227293	-0.356606	0.425556	0.233089	0.584061	-0.393748	-401.95	1
	15x29	0	0	4	4	mel2_rep2	foreground	15	29	0.59483	-0.356606	0.425556	0.708428	0.812606	-0.138298	-133.528	1
	15x30	0	0	2	4	mel2_rep2	foreground	15	30	-0.140244	-0.356606	0.425556	0.177224	-0.708366	-0.358172	-392.261	1
	15x31	0	0	1	4	mel2_rep2	foreground	15	31	-0.507782	-0.356606	0.652469	-0.673715	0.584061	0.32176	-388.375	0
	15x32	0	0	0	4	mel2_rep2	foreground	15	32	-0.875319	-0.356606	0.508292	-0.0965355	-0.613558	-0.620033	-531.212	0
	15x33	0	0	0	4	mel2_rep2	foreground	15	33	-0.875319	-0.356606	0.425556	0.231627	0.178596	-0.417782	-561.777	0
	16x16	0	0	6	4	mel2_rep2	foreground	16	16	1.3299	-0.356606	0.425556	-0.275784	-0.817752	-0.360705	754.384	1
	16x17	0.0114943	1	8	4	mel2_rep2	foreground	16	17	2.06498	1.24685	0.639842	-0.0458938	1.14715	0.290138	1224.33	1
	16x18	0.0333333	1	2	4	mel2_rep2	foreground	16	18	-0.140244	4.29341	0.505277	-0.0967818	0.584061	-0.831773	711.782	0
	16x19	0.0111111	1	8	4	mel2_rep2	foreground	16	19	2.06498	1.1934	0.755748	-0.325376	0.355424	0.717648	967.241	2
	16x20	0	0	6	4	mel2_rep2	foreground	16	20	1.3299	-0.356606	0.425556	-0.15392	0.584061	-0.592727	50.5591	3
	16x21	0	0	3	4	mel2_rep2	foreground	16	21	0.227293	-0.356606	0.499058	-0.875018	0.313501	-0.252209	-125.301	0
	16x22	0	0	2	4	mel2_rep2	foreground	16	22	-0.140244	-0.356606	0.425556	-0.438076	-3.15096	-0.050434	-44.9681	0
	16x23	0	0	0	4	mel2_rep2	foreground	16	23	-0.875319	-0.356606	0.425556	-0.786269	-0.556331	-1.5817	51.8634	0
	16x24	0	0	0	4	mel2_rep2	foreground	16	24	-0.875319	-0.356606	0.425556	-0.76602	0.273394	-0.814655	-336.233	2
	16x25	0	0	1	4	mel2_rep2	foreground	16	25	-0.507782	-0.356606	0.425556	0.231691	0.584061	-0.171941	-59.7241	0
	16x26	0	0	0	4	mel2_rep2	foreground	16	26	-0.875319	-0.356606	0.425556	-0.955983	0.0964732	-0.708772	-399.501	0
	16x27	0	0	2	4	mel2_rep2	foreground	16	27	-0.140244	-0.356606	0.425556	-0.804565	-0.911427	-0.579363	-726.714	0
	16x28	0	0	3	4	mel2_rep2	foreground	16	28	0.227293	-0.356606	0.425556	-1.02857	1.52711	-0.634665	-341.819	0
	16x29	0	0	4	4	mel2_rep2	foreground	16	29	0.59483	-0.356606	0.585564	0.341905	-0.885775	0.826678	-424.283	1
	16x30	0	0	3	4	mel2_rep2	foreground	16	30	0.227293	-0.356606	0.500565	-0.413022	-0.921824	0.82613	-362.559	0
	16x31	0	0	0	4	mel2_rep2	foreground	16	31	-0.875319	-0.356606	0.508858	-0.756629	0.870987	-0.437548	-84.9589	2
	16x32	0	0	0	4	mel2_rep2	foreground	16	32	-0.875319	-0.356606	0.425556	0.38609	1.06169	-0.143236	-274.017	3
	16x33	0	0	0	4	mel2_rep2	foreground	16	33	-0.875319	-0.356606	0.425556	-0.22979	-0.571739	-0.469022	144.132	0
	17x16	0.0149254	1	8	4	mel2_rep2	foreground	17	16	2.06498	1.72549	0.425556	-0.183927	-2.14251	-0.945679	795.315	0
	17x17	0.019802	1	16	4	mel2_rep2	foreground	17	17	5.00528	2.40578	0.647003	-0.30775	-0.247642	-0.0180098	1471.56	1
	17x18	0.0208333	1	8	4	mel2_rep2	foreground	17	18	2.06498	2.54966	0.5049	-0.120365	-0.340594	-0.45734	1465.18	1
	17x19	0.0105263	1	2	4	mel2_rep2	foreground	17	19	-0.140244	1.11182	0.497927	-0.196118	0.921673	-0.170107	1181.13	2
	17x20	0	0	1	4	mel2_rep2	foreground	17	20	-0.507782	-0.356606	0.425556	0.205829	0.584061	-1.08309	-95.8687	1
	17x21	0	0	1	4	mel2_rep2	foreground	17	21	-0.507782	-0.356606	0.499435	-1.02857	-0.451304	-0.0854784	-16.3394	0
	17x22	0	0	2	4	mel2_rep2	foreground	17	22	-0.140244	-0.356606	0.485677	-0.137143	-0.0932938	-0.35342	-485.683	0
	17x23	0	0	1	4	mel2_rep2	foreground	17	23	-0.507782	-0.356606	0.425556	-1.00638	3.33985	-0.377067	-141.504	1
	17x24	0	0	1	4	mel2_rep2	foreground	17	24	-0.507782	-0.356606	0.500942	-0.369315	1.01445	-0.090078	-73.5261	0
	17x25	0	0	2	4	mel2_rep2	foreground	17	25	-0.140244	-0.356606	0.500188	-0.223083	-1.78597	-0.423344	-452.548	1
	17x26	0	0	3	4	mel2_rep2	foreground	17	26	0.227293	-0.356606	0.425556	-0.891688	-1.75552	-1.39396	-334.896	0
	17x27	0	0	0	4	mel2_rep2	foreground	17	27	-0.875319	-0.356606	0.5	-0.786269	-0.1251	-1.11562	-355.974	0
	17x28	0	0	3	4	mel2_rep2	foreground	17	28	0.227293	-0.356606	0.500377	-0.783773	2.30116	-0.0360102	-512.621	0
	17x29	0	0	0	4	mel2_rep2	foreground	17	29	-0.875319	-0.356606	0.425556	0.269887	1.07411	0.566549	-326.655	0
	17x30	0	0	0	4	mel2_rep2	foreground	17	30	-0.875319	-0.356606	0.491896	0.112594	0.584061	-0.670589	-232.059	0
	17x31	0	0	0	4	mel2_rep2	foreground	17	31	-0.875319	-0.356606	0.599133	-0.349258	-0.0991428	0.00305889	272.226	2
	17x32	0	0	0	4	mel2_rep2	foreground	17	32	-0.875319	-0.356606	0.425556	-1.02857	1.00519	-0.598419	-411.07	0
	17x33	0	0	1	4	mel2_rep2	foreground	17	33	-0.507782	-0.356606	0.425556	-0.144564	3.99751	-0.359896	-230.078	0
	18x16	0	0	1	4	mel2_rep2	foreground	18	16	-0.507782	-0.356606	0.510554	-1.00638	-0.131045	-0.254906	442.338	0
	18x17	0.0104167	1	7	4	mel2_rep2	foreground	18	17	1.69744	1.09653	0.656427	-0.756629	-0.508292	-0.0889232	565.395	0
	18x18	0.020202	1	3	4	mel2_rep2	foreground	18	18	0.227293	2.46159	0.502639	0.273833	0.584061	0.23044	1298.08	2
	18x19	0	0	8	4	mel2_rep2	foreground	18	19	2.06498	-0.356606	0.510931	-0.214421	-1.19719	-0.705773	605.199	0
	18x20	0	0	2	4	mel2_rep2	foreground	18	20	-0.140244	-0.356606	0.425556	0.169429	-0.413301	-0.588655	94.5429	0
	18x21	0	0	1	4	mel2_rep2	foreground	18	21	-0.507782	-0.356606	0.425556	-0.323795	-1.19037	-0.00322665	189.939	0
	18x22	0	0	1	4	mel2_rep2	foreground	18	22	-0.507782	-0.356606	0.425556	0.179571	0.323756	0.121125	-300.377	0
	18x23	0	0	1	4	mel2_rep2	foreground	18	23	-0.507782	-0.356606	0.425556	-0.473852	-0.0570207	-0.509698	-410.156	0
	18x24	0	0	0	4	mel2_rep2	foreground	18	24	-0.875319	-0.356606	0.425556	-0.305545	-1.47275	-0.418805	-423.035	1
	18x25	0	0	1	4	mel2_rep2	foreground	18	25	-0.507782	-0.356606	0.425556	-1.02857	0.209207	-0.70116	-333.384	0
	18x26	0	0	2	4	mel2_rep2	foreground	18	26	-0.140244	-0.356606	0.575198	0.269052	0.283229	-0.379405	-303.653	0
	18x27	0	0	3	4	mel2_rep2	foreground	18	27	0.227293	-0.356606	0.425556	0.173129	-0.279422	0.0546187	-477.196	2
	18x28	0	0	1	4	mel2_rep2	foreground	18	28	-0.507782	-0.356606	0.425556	0.622635	0.850649	-0.491669	-211.691	2
	18x29	0	0	5	4	mel2_rep2	foreground	18	29	0.962367	-0.356606	0.511873	-0.165962	1.94001	-0.424564	-157.989	0
	18x30	0	0	0	4	mel2_rep2	foreground	18	30	-0.875319	-0.356606	0.496231	0.678856	0.0916299	0.0526066	-241.299	1
	18x31	0	0	0	4	mel2_rep2	foreground	18	31	-0.875319	-0.356606	0.425556	0.225807	0.584061	-0.701897	-59.0274	0
	18x32	0	0	1	4	mel2_rep2	foreground	18	32	-0.507782	-0.356606	0.425556	-1.37404	-0.763947	-0.618475	-9.7538	0
	18x33	0	0	1	4	mel2_rep2	foreground	18	33	-0.507782	-0.356606	0.425556	-0.131781	-0.239279	-1.03155	-91.7005	0
	19x16	0	0	2	4	mel2_rep2	foreground	19	16	-0.140244	-0.356606	0.425556	-0.955983	0.0415848	-0.503503	771.703	3
	19x17	0.0108696	1	5	4	mel2_rep2	foreground	19	17	0.962367	1.15971	0.425556	-0.290012	0.118135	-0.041474	253.126	0
	19x18	0.0206186	1	4	4	mel2_rep2	foreground	19	18	0.59483	2.5197	0.553901	-1.02857	-0.310785	-0.362492	1234.26	3
	19x19	0.0206186	1	5	4	mel2_rep2	foreground	19	19	0.962367	2.5197	0.570675	-0.198869	-0.13824	0.104195	862.223	2
	19x20	0	0	3	4	mel2_rep2	foreground	19	20	0.227293	-0.356606	0.425556	-0.291961	1.63737	-0.0345222	293.182	1
	19x21	0	0	0	4	mel2_rep2	foreground	19	21	-0.875319	-0.356606	0.425556	-0.756629	0.584061	-1.29207	-2630.87	0
	19x22	0	0	1	4	mel2_rep2	foreground	19	22	-0.507782	-0.356606	0.425556	-0.34866	-0.945512	-0.873373	-418.754	0
	19x23	0	0	2	4	mel2_rep2	foreground	19	23	-0.140244	-0.356606	0.502639	-0.891688	-2.07346	-0.270434	-222.13	1
	19x24	0	0	2	4	mel2_rep2	foreground	19	24	-0.140244	-0.356606	0.425556	-0.289297	-1.86223	-0.813077	-708.06	0
	19x25	0	0	2	4	mel2_rep2	foreground	19	25	-0.140244	-0.356606	0.425556	-1.37404	-3.48759	-0.752997	-497.792	0
	19x26	0	0	4	4	mel2_rep2	foreground	19	26	0.59483	-0.356606	0.565775	0.334128	0.157246	0.254795	-663.678	2
	19x27	0	0	3	4	mel2_rep2	foreground	19	27	0.227293	-0.356606	0.498681	-0.361795	0.27567	1.07256	-450.687	0
	19x28	0	0	4	4	mel2_rep2	foreground	19	28	0.59483	-0.356606	0.425556	0.216104	-0.795928	-0.471912	-396.68	2
	19x29	0	0	4	4	mel2_rep2	foreground	19	29	0.59483	-0.356606	0.425556	0.0605508	1.83706	-0.0134996	-165.489	0
	19x30	0	0	3	4	mel2_rep2	foreground	19	30	0.227293	-0.356606	0.496231	0.270294	-1.86044	-0.262045	-157.216	0
	19x31	0	0	0	4	mel2_rep2	foreground	19	31	-0.875319	-0.356606	0.504335	-0.385648	0.584061	-1.03975	152.794	0
	19x32	0	0	1	4	mel2_rep2	foreground	19	32	-0.507782	-0.356606	0.506408	-0.176786	-0.411942	-0.793197	-66.0555	0
	19x33	0	0	0	4	mel2_rep2	foreground	19	33	-0.875319	-0.356606	0.425556	-0.875018	0.138124	-0.27815	-395.163	0
	20x16	0	0	0	4	mel2_rep2	foreground	20	16	-0.875319	-0.356606	0.425556	0.21259	0.584061	-0.0197376	798.829	1
	20x17	0.0107527	1	2	4	mel2_rep2	foreground	20	17	-0.140244	1.1434	0.567282	-0.302954	-0.449062	-1.29888	820.453	2
	20x18	0.029703	1	4	4	mel2_rep2	foreground	20	18	0.59483	3.78698	0.646061	-0.634763	0.313311	-0.132616	1865.95	2
	20x19	0.0291262	1	7	4	mel2_rep2	foreground	20	19	1.69744	3.70652	0.490577	-0.107727	-0.26382	0.0750885	1206.97	2
	20x20	0.00980392	1	3	4	mel2_rep2	foreground	20	20	0.227293	1.01105	0.492838	0.153469	0.584061	-0.593726	476.273	0
	20x21	0	0	2	4	mel2_rep2	foreground	20	21	-0.140244	-0.356606	0.4951	-0.804565	-2.4815	-0.580896	-272.136	0
	20x22	0	0	1	4	mel2_rep2	foreground	20	22	-0.507782	-0.356606	0.500754	-1.02857	-0.91691	-0.357185	21.0136	0
	20x23	0	0	3	4	mel2_rep2	foreground	20	23	0.227293	-0.356606	0.494911	0.22984	-0.643081	0.261365	-202.309	1
	20x24	0	0	1	4	mel2_rep2	foreground	20	24	-0.507782	-0.356606	0.490577	-0.38238	0.496108	-0.935012	-295.535	1
	20x25	0	0	5	4	mel2_rep2	foreground	20	25	0.962367	-0.356606	0.425556	0.672079	-4.11726	-0.163332	-383.043	0
	20x26	0	0	6	4	mel2_rep2	foreground	20	26	1.3299	-0.356606	0.490011	-0.306625	0.440017	1.07516	-572.189	0
	20x27	0	0	4	4	mel2_rep2	foreground	20	27	0.59483	-0.356606	0.57614	-0.361561	0.584061	0.266792	-511.603	2
	20x28	0	0	1	4	mel2_rep2	foreground	20	28	-0.507782	-0.356606	0.425556	-0.786269	0.584061	-1.20202	-13.3624	0
	20x29	0	0	4	4	mel2_rep2	foreground	20	29	0.59483	-0.356606	0.425556	-1.37404	0.584061	-0.627261	-108.107	0
	20x30	0	0	1	4	mel2_rep2	foreground	20	30	-0.507782	-0.356606	0.425556	0.266314	-0.0898132	0.0841884	-100.219	0
	20x31	0	0	0	4	mel2_rep2	foreground	20	31	-0.875319	-0.356606	0.509612	-0.314944	0.584061	-0.689378	-125.063	0
	20x32	0	0	0	4	mel2_rep2	foreground	20	32	-0.875319	-0.356606	0.425556	-0.28215	-0.292483	-0.326671	-326.658	0
	21x17	0	0	4	4	mel2_rep2	foreground	21	17	0.59483	-0.356606	0.583302	-1.02857	-0.0512287	0.133527	543.171	3
	21x18	0.0190476	1	5	4	mel2_rep2	foreground	21	18	0.962367	2.30055	0.638522	0.295071	-0.648022	-0.323262	1830.7	2
	21x19	0.0283019	1	10	4	mel2_rep2	foreground	21	19	2.80005	3.59152	0.691858	-0.286269	-0.198108	-0.420125	1641.14	2
	21x20	0.00819672	1	10	4	mel2_rep2	foreground	21	20	2.80005	0.786842	0.425556	-0.756629	-0.055632	-0.182545	586.602	2
	21x21	0	0	2	4	mel2_rep2	foreground	21	21	-0.140244	-0.356606	0.425556	0.0865637	-0.0120651	-0.133548	-167.48	0
	21x22	0	0	1	4	mel2_rep2	foreground	21	22	-0.507782	-0.356606	0.425556	0.209137	-0.224497	-0.982178	156.476	0
	21x23	0	0	0	4	mel2_rep2	foreground	21	23	-0.875319	-0.356606	0.512627	0.153068	1.0086	-0.597896	-126.384	0
	21x24	0	0	5	4	mel2_rep2	foreground	21	24	0.962367	-0.356606	0.498869	-0.0330165	0.940697	-0.165502	-352.87	0
	21x25	0	0	4	4	mel2_rep2	foreground	21	25	0.59483	-0.356606	0.425556	-0.153311	0.361352	-0.477881	-423.031	5
	21x26	0	0	6	4	mel2_rep2	foreground	21	26	1.3299	-0.356606	0.620241	0.796202	1.08347	0.00691859	-734.189	4
	21x27	0	0	6	4	mel2_rep2	foreground	21	27	1.3299	-0.356606	0.425556	-0.332367	0.414668	0.289792	-371.162	2
	21x28	0	0	0	4	mel2_rep2	foreground	21	28	-0.875319	-0.356606	0.425556	-0.516559	0.584061	-0.349431	43.6039	0
	21x29	0	0	0	4	mel2_rep2	foreground	21	29	-0.875319	-0.356606	0.500188	0.209964	1.25989	-0.936218	-362.279	0
	21x30	0	0	0	4	mel2_rep2	foreground	21	30	-0.875319	-0.356606	0.500565	-0.340761	0.325375	-0.33788	-517.189	0
	21x31	0	0	0	4	mel2_rep2	foreground	21	31	-0.875319	-0.356606	0.425556	-0.756629	0.584061	-0.681545	-7103.54	0
	22x17	0	0	4	4	mel2_rep2	foreground	22	17	0.59483	-0.356606	0.58349	-0.217036	-0.705729	0.0638711	772.744	3
	22x18	0.00892857	1	16	4	mel2_rep2	foreground	22	18	5.00528	0.888935	0.618357	0.827732	-1.14064	0.0291752	1509.15	2
	22x19	0.025	1	9	4	mel2_rep2	foreground	22	19	2.43252	3.13091	0.632492	0.209218	0.79453	0.596159	1387.16	1
	22x20	0.0175439	1	9	4	mel2_rep2	foreground	22	20	2.43252	2.09077	0.631738	-0.70751	-1.10989	-0.384976	976.062	1
	22x21	0	0	3	4	mel2_rep2	foreground	22	21	0.227293	-0.356606	0.499058	-0.691679	-0.693404	-0.386228	-146.754	2
	22x22	0	0	0	4	mel2_rep2	foreground	22	22	-0.875319	-0.356606	0.425556	0.110169	-0.543022	-0.116133	-192.417	0
	22x23	0	0	2	4	mel2_rep2	foreground	22	23	-0.140244	-0.356606	0.50245	0.271813	-1.32936	-0.115239	-49.5331	0
	22x24	0	0	2	4	mel2_rep2	foreground	22	24	-0.140244	-0.356606	0.495665	1.0588	-0.0616972	-0.387068	-343.992	0
	22x25	0	0	3	4	mel2_rep2	foreground	22	25	0.227293	-0.356606	0.700151	1.39344	0.584061	1.21077	-603.659	3
	22x26	0	0	1	4	mel2_rep2	foreground	22	26	-0.507782	-0.356606	0.543724	0.743966	0.245766	0.939501	-877.563	4
	22x27	0	0	6	4	mel2_rep2	foreground	22	27	1.3299	-0.356606	0.502262	1.23697	0.857519	-0.435537	-710.265	0
	22x28	0	0	7	4	mel2_rep2	foreground	22	28	1.69744	-0.356606	0.5	0.287163	-0.814584	0.0160565	-582.795	0
	22x29	0	0	0	4	mel2_rep2	foreground	22	29	-0.875319	-0.356606	0.425556	0.254912	0.596124	0.519988	-503.699	0
	22x30	0	0	0	4	mel2_rep2	foreground	22	30	-0.875319	-0.356606	0.425556	-0.786269	0.584061	-1.01084	-1529.06	0
	22x31	0	0	0	4	mel2_rep2	foreground	22	31	-0.875319	-0.356606	0.425556	-1.37404	0.584061	-0.895848	-209.349	0
	23x18	0.0105263	1	5	4	mel2_rep2	foreground	23	18	0.962367	1.11182	0.496042	0.232684	0.158264	-0.0168577	1051.1	1
	23x19	0.0263158	1	9	4	mel2_rep2	foreground	23	19	2.43252	3.31446	0.566717	0.161704	0.290829	-0.231632	1561.53	1
	23x20	0.0163934	1	9	4	mel2_rep2	foreground	23	20	2.43252	1.93029	0.630607	0.0507911	-0.958419	-0.382343	819.61	1
	23x21	0.00833333	1	4	4	mel2_rep2	foreground	23	21	0.59483	0.805899	0.587448	-1.02857	0.853852	0.263511	146.048	1
	23x22	0	0	1	4	mel2_rep2	foreground	23	22	-0.507782	-0.356606	0.425556	-0.145136	-0.120444	-0.444171	89.1315	0
	23x23	0	0	2	4	mel2_rep2	foreground	23	23	-0.140244	-0.356606	0.503769	-0.351562	0.771812	-0.103775	17.7319	0
	23x24	0	0	2	4	mel2_rep2	foreground	23	24	-0.140244	-0.356606	0.425556	0.129866	-0.71029	-0.124259	-580.053	1
	23x25	0	0	4	4	mel2_rep2	foreground	23	25	0.59483	-0.356606	0.577271	0.820619	0.541282	0.761552	-171.846	0
	23x26	0	0	3	4	mel2_rep2	foreground	23	26	0.227293	-0.356606	0.486996	0.756803	-1.23726	0.732552	-497.826	0
	23x27	0	0	6	4	mel2_rep2	foreground	23	27	1.3299	-0.356606	0.508292	0.59366	-1.13381	-0.448575	-545.368	0
	23x28	0	0	1	4	mel2_rep2	foreground	23	28	-0.507782	-0.356606	0.558047	-0.742643	0.347307	-0.113206	-357.304	0
	23x29	0	0	1	4	mel2_rep2	foreground	23	29	-0.507782	-0.356606	0.578967	0.208241	0.584061	0.084206	-16.8454	0
	23x30	0	0	0	4	mel2_rep2	foreground	23	30	-0.875319	-0.356606	0.425556	-0.955983	0.584061	-0.808915	734.395	0
	24x18	0	0	5	4	mel2_rep2	foreground	24	18	0.962367	-0.356606	0.558236	-0.214265	-0.298203	-1.10975	414.812	0
	24x19	0.00990099	1	2	4	mel2_rep2	foreground	24	19	-0.140244	1.02459	0.578025	-1.02857	0.880701	0.620595	679.811	1
	24x20	0.0104167	1	8	4	mel2_rep2	foreground	24	20	2.06498	1.09653	0.628722	-0.0847242	0.919538	0.424818	1112.95	0
	24x21	0	0	4	4	mel2_rep2	foreground	24	21	0.59483	-0.356606	0.650584	-0.405115	0.577801	-0.772312	719.03	1
	24x22	0	0	1	4	mel2_rep2	foreground	24	22	-0.507782	-0.356606	0.425556	-0.756629	0.788651	-0.870679	-12.1314	1
	24x23	0	0	1	4	mel2_rep2	foreground	24	23	-0.507782	-0.356606	0.425556	-0.875018	0.584061	-0.582015	-141.964	0
	24x24	0	0	1	4	mel2_rep2	foreground	24	24	-0.507782	-0.356606	0.501319	0.9074	0.584061	-0.0726177	-208.285	2
	24x25	0	0	4	4	mel2_rep2	foreground	24	25	0.59483	-0.356606	0.568979	0.664055	0.570569	-0.109075	-280.678	2
	24x26	0	0	0	4	mel2_rep2	foreground	24	26	-0.875319	-0.356606	0.506596	0.240869	-0.244704	0.583297	-423.151	1
	24x27	0	0	2	4	mel2_rep2	foreground	24	27	-0.140244	-0.356606	0.488504	0.232131	-0.01922	0.668857	-549.457	2
	24x28	0	0	3	4	mel2_rep2	foreground	24	28	0.227293	-0.356606	0.425556	0.885184	1.45543	-0.598651	-516.79	0
	24x29	0	0	1	4	mel2_rep2	foreground	24	29	-0.507782	-0.356606	0.574256	0.239216	0.641805	0.0508492	-21.39	0
	25x19	0	0	2	4	mel2_rep2	foreground	25	19	-0.140244	-0.356606	0.425556	-1.02857	0.584061	-0.307685	349.677	0
	25x20	0	0	5	4	mel2_rep2	foreground	25	20	0.962367	-0.356606	0.497927	-0.0655411	0.584061	-0.0876382	1323.93	1
	25x21	0	0	6	4	mel2_rep2	foreground	25	21	1.3299	-0.356606	0.572371	-0.350851	-0.0421715	-0.92674	811.07	0
	25x22	0	0	4	4	mel2_rep2	foreground	25	22	0.59483	-0.356606	0.425556	-0.274946	-0.442524	-0.606343	-45.1897	2
	25x23	0	0	2	4	mel2_rep2	foreground	25	23	-0.140244	-0.356606	0.425556	-0.184862	1.40774	-0.587964	-260.186	0
	25x24	0	0	1	4	mel2_rep2	foreground	25	24	-0.507782	-0.356606	0.493781	0.84106	-0.917212	0.196737	-241.914	0
	25x25	0	0	2	4	mel2_rep2	foreground	25	25	-0.140244	-0.356606	0.631549	0.719427	0.183273	-0.671066	-239.009	0
	25x26	0	0	2	4	mel2_rep2	foreground	25	26	-0.140244	-0.356606	0.654354	-0.287903	0.437051	0.822455	-644.393	2
	25x27	0	0	5	4	mel2_rep2	foreground	25	27	0.962367	-0.356606	0.565209	0.125154	-0.217567	-0.758857	-716.653	0
	25x28	0	0	0	4	mel2_rep2	foreground	25	28	-0.875319	-0.356606	0.592725	0.231335	0.350467	-0.845849	-421.809	0
	25x29	0	0	2	4	mel2_rep2	foreground	25	29	-0.140244	-0.356606	0.425556	0.689716	-2.21369	-0.0248098	-305.944	0
	26x20	0	0	3	4	mel2_rep2	foreground	26	20	0.227293	-0.356606	0.496985	-1.02857	-0.808193	-0.527082	478.428	3
	26x21	0	0	3	4	mel2_rep2	foreground	26	21	0.227293	-0.356606	0.425556	-0.121159	0.584061	-0.517269	424.339	2
	26x22	0	0	1	4	mel2_rep2	foreground	26	22	-0.507782	-0.356606	0.425556	-1.00638	0.24843	-0.743311	-286.481	0
	26x23	0	0	2	4	mel2_rep2	foreground	26	23	-0.140244	-0.356606	0.499435	-0.322186	-1.9239	0.0878071	-37.6482	0
	26x24	0	0	0	4	mel2_rep2	foreground	26	24	-0.875319	-0.356606	0.489446	0.861236	-0.907189	0.034289	-376.384	0
	26x25	0	0	1	4	mel2_rep2	foreground	26	25	-0.507782	-0.356606	0.495854	0.260348	0.312568	-0.328463	-481.43	0
	26x26	0	0	8	4	mel2_rep2	foreground	26	26	2.06498	-0.356606	0.548624	0.24804	1.04825	-0.191165	-488.783	1
	26x27	0	0	3	4	mel2_rep2	foreground	26	27	0.227293	-0.356606	0.590464	-0.793297	0.357197	0.346826	-473.305	1
	26x28	0	0	0	4	mel2_rep2	foreground	26	28	-0.875319	-0.356606	0.425556	0.801517	-0.661408	-1.24858	-466.049	0
	26x29	0	0	1	4	mel2_rep2	foreground	26	29	-0.507782	-0.356606	0.496419	0.145332	-1.75561	-0.0840514	-209.519	0
	27x20	0	0	1	4	mel2_rep2	foreground	27	20	-0.507782	-0.356606	0.631738	0.0980664	1.06786	0.506499	228.78	0
	27x21	0	0	0	4	mel2_rep2	foreground	27	21	-0.875319	-0.356606	0.425556	-1.02857	1.16814	-0.37352	312.703	2
	27x22	0	0	0	4	mel2_rep2	foreground	27	22	-0.875319	-0.356606	0.425556	0.21361	1.87574	-0.187561	-137.808	0
	27x23	0	0	0	4	mel2_rep2	foreground	27	23	-0.875319	-0.356606	0.425556	-1.00638	-0.430992	-0.402542	119.617	0
	27x24	0	0	1	4	mel2_rep2	foreground	27	24	-0.507782	-0.356606	0.425556	-0.26478	0.331024	-0.400978	-77.8772	0
	27x25	0	0	3	4	mel2_rep2	foreground	27	25	0.227293	-0.356606	0.425556	0.753447	-0.460978	0.29145	-198.452	1
	27x26	0	0	4	4	mel2_rep2	foreground	27	26	0.59483	-0.356606	0.562005	0.927799	0.386604	-0.118475	-531.988	0
	27x27	0	0	4	4	mel2_rep2	foreground	27	27	0.59483	-0.356606	0.496042	0.67179	-0.57032	-0.428693	-264.716	1
	2x17	0	0	2	4	mel2_rep2	foreground	2	17	-0.140244	-0.356606	0.488692	0.638581	0.0445187	0.316502	-76.5266	0
	2x18	0	0	4	4	mel2_rep2	foreground	2	18	0.59483	-0.356606	0.733698	-0.411155	0.47521	0.2683	-304.763	0
	2x19	0	0	5	4	mel2_rep2	foreground	2	19	0.962367	-0.356606	0.557482	0.913418	0.011922	0.0288265	-444.961	2
	2x20	0	0	5	4	mel2_rep2	foreground	2	20	0.962367	-0.356606	0.544855	0.941114	-0.382643	0.488779	-704.117	1
	2x21	0	0	2	4	mel2_rep2	foreground	2	21	-0.140244	-0.356606	0.55654	0.126048	-0.105407	0.0370162	-412.965	0
	2x22	0	0	1	4	mel2_rep2	foreground	2	22	-0.507782	-0.356606	0.485111	-0.449617	-0.541881	-0.132872	-358.551	3
	2x23	0	0	3	4	mel2_rep2	foreground	2	23	0.227293	-0.356606	0.564455	-0.237788	2.02528	-0.477255	-526.327	0
	3x17	0	0	3	4	mel2_rep2	foreground	3	17	0.227293	-0.356606	0.733321	0.985024	0.52034	0.425232	54.5122	3
	3x18	0	0	3	4	mel2_rep2	foreground	3	18	0.227293	-0.356606	0.481719	0.113786	0.188579	-0.16682	-446.431	3
	3x19	0	0	1	4	mel2_rep2	foreground	3	19	-0.507782	-0.356606	0.604222	0.587466	-0.917545	0.233128	-428.24	1
	3x20	0	0	4	4	mel2_rep2	foreground	3	20	0.59483	-0.356606	0.4902	-0.245566	0.331791	-0.0452345	-554.885	2
	3x21	0	0	2	4	mel2_rep2	foreground	3	21	-0.140244	-0.356606	0.487561	0.269486	-0.154946	0.000545928	-527.479	3
	3x22	0	0	3	4	mel2_rep2	foreground	3	22	0.227293	-0.356606	0.564267	-1.00638	0.879725	0.272907	-532.205	2
	3x23	0	0	2	4	mel2_rep2	foreground	3	23	-0.140244	-0.356606	0.425556	0.067853	0.149519	-0.592527	-125.172	0
	3x24	0	0	1	4	mel2_rep2	foreground	3	24	-0.507782	-0.356606	0.425556	-0.875018	-0.381577	-0.73143	-492.738	2
	4x16	0	0	4	4	mel2_rep2	foreground	4	16	0.59483	-0.356606	0.701847	0.655137	0.515573	0.0503666	586.329	2
	4x17	0	0	3	4	mel2_rep2	foreground	4	17	0.227293	-0.356606	0.888051	1.06837	-0.221937	0.452404	335.088	1
	4x18	0	0	8	4	mel2_rep2	foreground	4	18	2.06498	-0.356606	0.863551	0.572224	0.411356	0.704797	-429.897	3
	4x19	0	0	5	4	mel2_rep2	foreground	4	19	0.962367	-0.356606	0.619864	1.00017	-0.194095	0.623136	-394.614	3
	4x20	0	0	3	4	mel2_rep2	foreground	4	20	0.227293	-0.356606	0.425556	0.656078	-0.590365	-0.0359567	-539.04	1
	4x21	0	0	3	4	mel2_rep2	foreground	4	21	0.227293	-0.356606	0.492273	-0.277104	0.584061	0.330977	-648.852	1
	4x22	0	0	1	4	mel2_rep2	foreground	4	22	-0.507782	-0.356606	0.425556	-0.493292	-0.156563	-0.903121	-474.912	0
	4x23	0	0	2	4	mel2_rep2	foreground	4	23	-0.140244	-0.356606	0.425556	-0.133649	0.584061	-0.595616	-589.411	0
	4x24	0	0	0	4	mel2_rep2	foreground	4	24	-0.875319	-0.356606	0.425556	-1.00638	-1.86295	-0.225406	-476.315	0
	5x14	0	0	4	4	mel2_rep2	foreground	5	14	0.59483	-0.356606	0.752921	-0.170009	0.303989	-0.135007	1056.71	2
	5x15	0	0	7	4	mel2_rep2	foreground	5	15	1.69744	-0.356606	0.577083	-0.267681	0.964858	0.0376262	1108.48	2
	5x16	0	0	6	4	mel2_rep2	foreground	5	16	1.3299	-0.356606	0.569544	-0.189424	0.353039	0.334093	592.797	1
	5x17	0	0	5	4	mel2_rep2	foreground	5	17	0.962367	-0.356606	0.869205	0.117505	0.347224	0.191999	393.755	2
	5x18	0	0	5	4	mel2_rep2	foreground	5	18	0.962367	-0.356606	0.549378	0.109399	0.341082	0.158183	-460.76	2
	5x19	0	0	5	4	mel2_rep2	foreground	5	19	0.962367	-0.356606	0.564078	0.175632	0.00558997	-0.22617	-461.682	1
	5x20	0	0	3	4	mel2_rep2	foreground	5	20	0.227293	-0.356606	0.633057	0.703504	-1.19679	-0.435947	-560.3	0
	5x21	0	0	0	4	mel2_rep2	foreground	5	21	-0.875319	-0.356606	0.493969	0.0416302	0.784567	-0.492872	-253.749	1
	5x22	0	0	0	4	mel2_rep2	foreground	5	22	-0.875319	-0.356606	0.425556	-1.02857	0.584061	-0.749034	-222.068	0
	5x23	0	0	0	4	mel2_rep2	foreground	5	23	-0.875319	-0.356606	0.425556	0.288012	-1.33669	0.187763	-738.976	0
	5x24	0	0	1	4	mel2_rep2	foreground	5	24	-0.507782	-0.356606	0.502639	-0.388893	-0.567683	0.129813	-274.221	0
	5x25	0	0	0	4	mel2_rep2	foreground	5	25	-0.875319	-0.356606	0.504523	-0.756629	0.117268	-0.602585	-437.642	0
	6x14	0.0192308	1	6	4	mel2_rep2	foreground	6	14	1.3299	2.3261	0.806069	0.147472	-0.193609	0.414497	1398.19	1
	6x15	0	0	8	4	mel2_rep2	foreground	6	15	2.06498	-0.356606	0.425556	-0.249067	0.381294	-0.306827	1379.83	1
	6x16	0	0	6	4	mel2_rep2	foreground	6	16	1.3299	-0.356606	0.425556	-0.249166	0.345392	-1.09603	315.489	1
	6x17	0	0	3	4	mel2_rep2	foreground	6	17	0.227293	-0.356606	0.811534	-0.686943	0.429555	-0.142099	422.316	2
	6x18	0	0	5	4	mel2_rep2	foreground	6	18	0.962367	-0.356606	0.625895	0.937076	0.376615	-0.10728	15.2839	2
	6x19	0	0	3	4	mel2_rep2	foreground	6	19	0.227293	-0.356606	0.48775	-0.395747	0.36563	-0.22657	-314.239	0
	6x20	0	0	1	4	mel2_rep2	foreground	6	20	-0.507782	-0.356606	0.564644	-0.321436	-0.842473	-1.07371	-665.003	0
	6x21	0	0	2	4	mel2_rep2	foreground	6	21	-0.140244	-0.356606	0.501885	-0.550725	0.584061	0.729486	-143.254	1
	6x22	0	0	0	4	mel2_rep2	foreground	6	22	-0.875319	-0.356606	0.506785	0.223399	-0.231996	-0.239119	-484.682	0
	6x23	0	0	1	4	mel2_rep2	foreground	6	23	-0.507782	-0.356606	0.581229	-0.389342	1.04017	-0.759384	45.6893	0
	6x24	0	0	1	4	mel2_rep2	foreground	6	24	-0.507782	-0.356606	0.501696	-0.197678	0.584061	-0.418926	-46.2752	0
	6x25	0	0	1	4	mel2_rep2	foreground	6	25	-0.507782	-0.356606	0.425556	-0.26227	-0.18108	-0.29906	-615.839	0
	6x26	0	0	0	4	mel2_rep2	foreground	6	26	-0.875319	-0.356606	0.425556	-0.891688	0.584061	-1.44039	-375.113	0
	7x14	0.0326087	1	9	4	mel2_rep2	foreground	7	14	2.43252	4.19233	0.492461	0.132401	0.402679	-0.879648	1240.6	2
	7x15	0.0181818	1	4	4	mel2_rep2	foreground	7	15	0.59483	2.17977	0.632303	-0.277032	1.54983	0.429825	680.928	0
	7x16	0.00917431	1	8	4	mel2_rep2	foreground	7	16	2.06498	0.923216	0.567471	0.629045	-0.989185	0.746331	434.375	3
	7x17	0	0	4	4	mel2_rep2	foreground	7	17	0.59483	-0.356606	0.68922	0.610281	-0.828306	0.10982	934.762	2
	7x18	0	0	4	4	mel2_rep2	foreground	7	18	0.59483	-0.356606	0.630607	-0.210635	0.584061	-0.22412	228.981	2
	7x19	0	0	1	4	mel2_rep2	foreground	7	19	-0.507782	-0.356606	0.567848	-0.0183962	-0.487488	0.380862	-72.75	1
	7x20	0	0	2	4	mel2_rep2	foreground	7	20	-0.140244	-0.356606	0.555786	0.856456	0.84314	-0.455612	-277.168	0
	7x21	0	0	1	4	mel2_rep2	foreground	7	21	-0.507782	-0.356606	0.651527	-0.403225	-0.688364	-0.275996	-314.812	0
	7x22	0	0	0	4	mel2_rep2	foreground	7	22	-0.875319	-0.356606	0.500188	0.206402	-0.681107	-0.0433409	-114.099	0
	7x23	0	0	0	4	mel2_rep2	foreground	7	23	-0.875319	-0.356606	0.425556	-0.875018	-0.480016	-1.02929	-420.495	1
	7x24	0	0	1	4	mel2_rep2	foreground	7	24	-0.507782	-0.356606	0.425556	-0.270969	0.584061	-1.00968	28.4425	0
	7x25	0	0	0	4	mel2_rep2	foreground	7	25	-0.875319	-0.356606	0.425556	-0.265512	-0.799492	-0.699384	-360.052	0
	7x26	0	0	0	4	mel2_rep2	foreground	7	26	-0.875319	-0.356606	0.425556	-0.716206	-0.858187	-0.825974	-384.202	0
	7x27	0	0	0	4	mel2_rep2	foreground	7	27	-0.875319	-0.356606	0.425556	-0.139131	-0.203771	-0.585477	-208.165	0
	8x14	0.0326087	1	6	4	mel2_rep2	foreground	8	14	1.3299	4.19233	0.499623	0.166451	-0.340836	-0.537836	1313.41	2
	8x15	0.0192308	1	2	4	mel2_rep2	foreground	8	15	-0.140244	2.3261	0.54787	-0.243825	0.584061	0.420658	942.28	1
	8x16	0.00917431	1	3	4	mel2_rep2	foreground	8	16	0.227293	0.923216	0.551828	-0.606035	0.29521	0.322882	1491.86	2
	8x17	0.0186916	1	9	4	mel2_rep2	foreground	8	17	2.43252	2.25088	0.69902	0.688629	1.18238	-0.364569	1268.14	3
	8x18	0	0	12	4	mel2_rep2	foreground	8	18	3.53513	-0.356606	0.503204	-0.345008	0.392602	0.700718	619.309	1
	8x19	0	0	1	4	mel2_rep2	foreground	8	19	-0.507782	-0.356606	0.497738	0.141293	0.367488	-0.145894	-174.239	0
	8x20	0	0	1	4	mel2_rep2	foreground	8	20	-0.507782	-0.356606	0.568979	0.860389	-0.770736	-0.153576	-91.2699	0
	8x21	0	0	0	4	mel2_rep2	foreground	8	21	-0.875319	-0.356606	0.425556	0.294028	0.584061	-0.00150048	-532.852	0
	8x22	0	0	0	4	mel2_rep2	foreground	8	22	-0.875319	-0.356606	0.499812	-0.786269	1.66309	-0.735925	-470.501	0
	8x23	0	0	0	4	mel2_rep2	foreground	8	23	-0.875319	-0.356606	0.425556	-0.772158	0.00460486	-0.801488	-295.079	0
	8x24	0	0	1	4	mel2_rep2	foreground	8	24	-0.507782	-0.356606	0.425556	-0.279021	-3.08897	-0.723905	-445.437	1
	8x25	0	0	0	4	mel2_rep2	foreground	8	25	-0.875319	-0.356606	0.425556	0.207272	0.584061	-0.548084	-76.9913	0
	8x26	0	0	0	4	mel2_rep2	foreground	8	26	-0.875319	-0.356606	0.425556	-0.804565	0.584061	-0.423669	73.6305	1
	8x27	0	0	0	4	mel2_rep2	foreground	8	27	-0.875319	-0.356606	0.425556	-1.02857	0.584061	-0.964392	-573.422	0
	8x28	0	0	0	4	mel2_rep2	foreground	8	28	-0.875319	-0.356606	0.425556	-0.684655	-1.41055	-0.136286	-255.369	0
	8x29	0	0	0	4	mel2_rep2	foreground	8	29	-0.875319	-0.356606	0.5049	-1.00638	0.584061	-0.481294	284.284	0
	9x14	0.0151515	1	6	4	mel2_rep2	foreground	9	14	1.3299	1.75704	0.550886	0.187256	0.0253711	-0.4471	508.15	1
	9x15	0	0	5	4	mel2_rep2	foreground	9	15	0.962367	-0.356606	0.425556	-0.163804	-0.166028	-0.235813	941.74	1
	9x16	0.0222222	1	5	4	mel2_rep2	foreground	9	16	0.962367	2.74341	0.425556	-0.306611	0.584061	-0.27673	801.808	1
	9x17	0.0103093	1	5	4	mel2_rep2	foreground	9	17	0.962367	1.08154	0.659442	0.214162	1.18125	0.182999	1331.69	1
	9x18	0.01	1	9	4	mel2_rep2	foreground	9	18	2.43252	1.0384	0.488881	-0.135063	-0.160952	-0.72534	1126.1	1
	9x19	0	0	4	4	mel2_rep2	foreground	9	19	0.59483	-0.356606	0.653223	0.251449	-0.905653	0.66966	284.019	0
	9x20	0	0	0	4	mel2_rep2	foreground	9	20	-0.875319	-0.356606	0.425556	0.152171	-0.00455364	0.255525	-427.335	1
	9x21	0	0	0	4	mel2_rep2	foreground	9	21	-0.875319	-0.356606	0.425556	0.0793126	0.584061	0.341552	-523.838	1
	9x22	0	0	1	4	mel2_rep2	foreground	9	22	-0.507782	-0.356606	0.503958	-0.553104	-1.92987	0.135068	-264.393	0
	9x23	0	0	1	4	mel2_rep2	foreground	9	23	-0.507782	-0.356606	0.509423	-0.137168	-1.50222	-0.347959	-270.297	0
	9x24	0	0	0	4	mel2_rep2	foreground	9	24	-0.875319	-0.356606	0.505466	-1.00638	0.584061	-0.734525	-50.9747	0
	9x25	0	0	1	4	mel2_rep2	foreground	9	25	-0.507782	-0.356606	0.505277	-0.163783	-0.0439947	-0.844057	-705.5	0
	9x26	0	0	0	4	mel2_rep2	foreground	9	26	-0.875319	-0.356606	0.425556	-0.875018	0.584061	-0.295833	-436.868	0
	9x27	0	0	0	4	mel2_rep2	foreground	9	27	-0.875319	-0.356606	0.425556	-0.393534	-0.311331	-0.460683	-62.6796	2
	9x28	0	0	0	4	mel2_rep2	foreground	9	28	-0.875319	-0.356606	0.425556	-0.786269	-0.539885	-1.00461	-591.877	0
	9x29	0	0	0	4	mel2_rep2	foreground	9	29	-0.875319	-0.356606	0.425556	-1.37404	-0.390493	-0.871379	159.526	0
	9x30	0	0	0	4	mel2_rep2	foreground	9	30	-0.875319	-0.356606	0.509423	-0.691679	-0.105247	-0.722093	-684.623	0
	9x31	0	0	0	4	mel2_rep2	foreground	9	31	-0.875319	-0.356606	0.425556	0.191386	-0.902393	-0.720955	-357.606	0
	10x10	0	0	2	5	mel3_rep1	foreground	10	10	0.873684	-0.309481	0.495798	-1.16057	-0.0179012	-0.556994	191.194	0
	10x11	0	0	1	5	mel3_rep1	foreground	10	11	-0.062406	-0.309481	0.495798	-1.1623	-0.342796	-0.557736	88.5133	0
	10x12	0	0	1	5	mel3_rep1	foreground	10	12	-0.062406	-0.309481	0.495798	-0.350344	0.313125	0.397763	75.3648	0
	10x13	0	0	0	5	mel3_rep1	foreground	10	13	-0.998496	-0.309481	0.495798	-1.32883	0.313125	-0.78841	94.0462	0
	10x15	0	0	3	5	mel3_rep1	foreground	10	15	1.80977	-0.309481	0.495798	-0.475011	-0.389741	-0.964893	-154.038	3
	10x16	0	0	2	5	mel3_rep1	foreground	10	16	0.873684	-0.309481	0.495798	-0.837275	-0.0464633	-0.252811	-192.095	0
	10x17	0	0	3	5	mel3_rep1	foreground	10	17	1.80977	-0.309481	0.495798	-0.971463	-0.0812779	-0.284618	110.059	0
	10x18	0.00961538	1	1	5	mel3_rep1	foreground	10	18	-0.062406	0.56549	0.567507	-0.542282	0.454152	-0.0272743	-0.124585	0
	10x19	0.0108696	1	1	5	mel3_rep1	foreground	10	19	-0.062406	0.679616	0.495798	-1.01477	0.183601	-0.942998	-24.8783	3
	10x6	0	0	0	5	mel3_rep1	foreground	10	6	-0.998496	-0.309481	0.495798	-1.18718	-0.444068	-0.372089	36.6372	3
	10x7	0	0	2	5	mel3_rep1	foreground	10	7	0.873684	-0.309481	0.495798	-1.01477	-1.04358	-0.334541	211.442	0
	10x8	0	0	0	5	mel3_rep1	foreground	10	8	-0.998496	-0.309481	0.495798	-1.16762	-0.0848449	-0.533058	-1.31865	0
	10x9	0	0	2	5	mel3_rep1	foreground	10	9	0.873684	-0.309481	0.495798	-0.50712	-0.0579923	-0.640647	246.821	0
	11x10	0	0	1	5	mel3_rep1	foreground	11	10	-0.062406	-0.309481	0.495798	-0.019513	0.438469	-0.108804	-353.718	0
	11x11	0	0	1	5	mel3_rep1	foreground	11	11	-0.062406	-0.309481	0.495798	-1.32883	0.738222	-1.34253	101.571	0
	11x12	0	0	2	5	mel3_rep1	foreground	11	12	0.873684	-0.309481	0.495798	-0.475011	-1.51812	-0.570928	98.654	1
	11x13	0	0	0	5	mel3_rep1	foreground	11	13	-0.998496	-0.309481	0.495798	-1.36104	0.314513	-0.734667	-3.09918	0
	11x14	0	0	0	5	mel3_rep1	foreground	11	14	-0.998496	-0.309481	0.495798	-0.971463	-0.9896	0.310348	-203.298	0
	11x15	0	0	2	5	mel3_rep1	foreground	11	15	0.873684	-0.309481	0.495798	-1.18718	-0.107191	-0.910279	6.55603	0
	11x16	0	0	0	5	mel3_rep1	foreground	11	16	-0.998496	-0.309481	0.495798	-1.01477	0.279227	-0.214035	-109.014	0
	11x17	0	0	2	5	mel3_rep1	foreground	11	17	0.873684	-0.309481	0.495798	-1.16762	-0.485686	-0.65138	178.386	0
	11x18	0	0	3	5	mel3_rep1	foreground	11	18	1.80977	-0.309481	0.495798	-1.01556	-0.234198	-0.626407	195.114	0
	11x19	0.00699301	1	4	5	mel3_rep1	foreground	11	19	2.74586	0.326862	0.495798	-1.16057	0.0605572	-0.138556	106.903	0
	11x20	0	0	1	5	mel3_rep1	foreground	11	20	-0.062406	-0.309481	0.495798	-0.658624	0.165545	-0.59389	135.155	0
	11x6	0	0	0	5	mel3_rep1	foreground	11	6	-0.998496	-0.309481	0.495798	-1.16762	0.0966045	-0.256309	286.292	0
	11x7	0	0	0	5	mel3_rep1	foreground	11	7	-0.998496	-0.309481	0.495798	-1.01556	0.640949	-0.672715	107.498	0
	11x8	0	0	1	5	mel3_rep1	foreground	11	8	-0.062406	-0.309481	0.495798	-1.16057	-1.26605	-0.181394	-250.581	0
	11x9	0	0	1	5	mel3_rep1	foreground	11	9	-0.062406	-0.309481	0.495798	-1.1623	2.06327	-0.371049	-178.148	0
	12x10	0	0	0	5	mel3_rep1	foreground	12	10	-0.998496	-0.309481	0.495798	-0.379762	0.815717	-0.787611	-141.453	0
	12x11	0	0	2	5	mel3_rep1	foreground	12	11	0.873684	-0.309481	0.495798	-1.18718	0.220936	-0.92243	149.1	0
	12x12	0	0	1	5	mel3_rep1	foreground	12	12	-0.062406	-0.309481	0.495798	-1.01477	-0.200416	-0.18877	-102.859	0
	12x13	0	0	1	5	mel3_rep1	foreground	12	13	-0.062406	-0.309481	0.495798	-1.16762	-0.0365994	-0.418581	-35.3792	0
	12x14	0	0	2	5	mel3_rep1	foreground	12	14	0.873684	-0.309481	0.495798	-1.01556	-0.0706161	-0.645772	-151.713	0
	12x15	0	0	1	5	mel3_rep1	foreground	12	15	-0.062406	-0.309481	0.495798	-0.530103	0.713351	-0.392848	-3.38091	1
	12x16	0	0	2	5	mel3_rep1	foreground	12	16	0.873684	-0.309481	0.495798	-1.1623	-0.673958	-0.699037	-37.1038	1
	12x17	0	0	1	5	mel3_rep1	foreground	12	17	-0.062406	-0.309481	0.495798	-0.94795	0.493397	-0.90042	129.809	0
	12x18	0	0	2	5	mel3_rep1	foreground	12	18	0.873684	-0.309481	0.495798	-1.32883	0.00150253	0.0246617	66.6383	0
	12x19	0	0	2	5	mel3_rep1	foreground	12	19	0.873684	-0.309481	0.495798	0.0703431	0.777509	-0.85812	389.6	0
	12x20	0	0	2	5	mel3_rep1	foreground	12	20	0.873684	-0.309481	0.495798	-1.36104	0.171396	-0.479794	76.2674	0
	12x21	0	0	0	5	mel3_rep1	foreground	12	21	-0.998496	-0.309481	0.495798	-0.971463	0.646317	-0.265901	84.6284	0
	12x22	0	0	1	5	mel3_rep1	foreground	12	22	-0.062406	-0.309481	0.495798	-0.575425	-0.739769	-0.633771	-55.5253	0
	12x23	0	0	1	5	mel3_rep1	foreground	12	23	-0.062406	-0.309481	0.495798	-0.459835	-0.215697	-0.22978	-374.102	0
	12x24	0	0	0	5	mel3_rep1	foreground	12	24	-0.998496	-0.309481	0.495798	-1.16762	-0.0918889	-0.704009	-19.3649	0
	12x6	0	0	1	5	mel3_rep1	foreground	12	6	-0.062406	-0.309481	0.495798	-0.111237	-0.443004	-0.300197	280.477	0
	12x7	0	0	2	5	mel3_rep1	foreground	12	7	0.873684	-0.309481	0.495798	-1.32883	-0.00452445	-0.752782	415.382	1
	12x8	0	0	1	5	mel3_rep1	foreground	12	8	-0.062406	-0.309481	0.495798	-0.475011	0.841023	-0.157943	235.103	0
	12x9	0	0	1	5	mel3_rep1	foreground	12	9	-0.062406	-0.309481	0.495798	-1.36104	0.661168	-0.781961	-161.598	0
	13x10	0	0	0	5	mel3_rep1	foreground	13	10	-0.998496	-0.309481	0.495798	-1.32883	0.743838	-0.399843	158.899	0
	13x11	0	0	1	5	mel3_rep1	foreground	13	11	-0.062406	-0.309481	0.495798	-0.0675669	-0.0397238	-0.434412	-287.272	0
	13x12	0	0	1	5	mel3_rep1	foreground	13	12	-0.062406	-0.309481	0.495798	-1.36104	-0.0628315	-0.873987	-119.274	0
	13x13	0	0	1	5	mel3_rep1	foreground	13	13	-0.062406	-0.309481	0.495798	-0.453541	0.311429	-0.448263	156.612	0
	13x14	0	0	3	5	mel3_rep1	foreground	13	14	1.80977	-0.309481	0.495798	-0.523609	0.239939	-0.0111253	45.323	0
	13x15	0	0	1	5	mel3_rep1	foreground	13	15	-0.062406	-0.309481	0.495798	-1.01477	-0.798778	-0.55052	-95.5093	0
	13x16	0	0	1	5	mel3_rep1	foreground	13	16	-0.062406	-0.309481	0.495798	-0.705124	-1.57559	-0.231751	-33.8477	3
	13x17	0	0	2	5	mel3_rep1	foreground	13	17	0.873684	-0.309481	0.495798	-1.01556	-0.542593	-0.35832	103.768	0
	13x18	0	0	1	5	mel3_rep1	foreground	13	18	-0.062406	-0.309481	0.495798	-1.16057	0.767749	-0.743643	173.713	0
	13x19	0	0	2	5	mel3_rep1	foreground	13	19	0.873684	-0.309481	0.495798	-1.1623	0.313125	-0.473356	65.7103	0
	13x20	0	0	2	5	mel3_rep1	foreground	13	20	0.873684	-0.309481	0.495798	-0.94795	-0.672056	-0.359458	349.662	0
	13x21	0	0	0	5	mel3_rep1	foreground	13	21	-0.998496	-0.309481	0.495798	-0.606862	-0.450448	-0.425069	-68.574	0
	13x22	0	0	2	5	mel3_rep1	foreground	13	22	0.873684	-0.309481	0.495798	-0.475011	0.190116	-1.15017	-3.73522	0
	13x23	0.0119048	1	3	5	mel3_rep1	foreground	13	23	1.80977	0.773816	0.495798	-1.36104	-0.337896	-0.544858	-21.8479	0
	13x24	0	0	2	5	mel3_rep1	foreground	13	24	0.873684	-0.309481	0.567787	-0.442425	1.08862	-0.399894	-145.386	0
	13x25	0	0	1	5	mel3_rep1	foreground	13	25	-0.062406	-0.309481	0.495798	-1.18718	-0.383121	-0.872498	-103.111	0
	13x26	0	0	1	5	mel3_rep1	foreground	13	26	-0.062406	-0.309481	0.495798	-1.01477	0.313125	-0.735439	5.65855	0
	13x27	0	0	1	5	mel3_rep1	foreground	13	27	-0.062406	-0.309481	0.495798	-1.16762	-4.23162	-0.328069	-94.3602	0
	13x6	0	0	1	5	mel3_rep1	foreground	13	6	-0.062406	-0.309481	0.495798	-1.01556	1.07135	-0.0438123	196.885	0
	13x7	0	0	1	5	mel3_rep1	foreground	13	7	-0.062406	-0.309481	0.495798	-1.16057	-0.0217866	-0.525688	168.837	0
	13x8	0	0	1	5	mel3_rep1	foreground	13	8	-0.062406	-0.309481	0.495798	-1.1623	-0.660087	-0.820934	73.8282	0
	13x9	0	0	0	5	mel3_rep1	foreground	13	9	-0.998496	-0.309481	0.495798	-0.94795	0.144	-0.363498	-99.1995	0
	14x10	0	0	2	5	mel3_rep1	foreground	14	10	0.873684	-0.309481	0.495798	-0.656306	-0.133829	-0.723178	47.2591	0
	14x11	0	0	3	5	mel3_rep1	foreground	14	11	1.80977	-0.309481	0.495798	0.080251	-1.2864	-0.488942	-38.7737	0
	14x12	0	0	1	5	mel3_rep1	foreground	14	12	-0.062406	-0.309481	0.495798	-0.900309	-0.241004	-0.765426	61.5462	3
	14x13	0	0	1	5	mel3_rep1	foreground	14	13	-0.062406	-0.309481	0.495798	-0.971463	0.313125	-0.253219	274.675	0
	14x14	0	0	1	5	mel3_rep1	foreground	14	14	-0.062406	-0.309481	0.495798	-0.130895	-0.787808	-0.594485	33.6809	0
	14x15	0	0	1	5	mel3_rep1	foreground	14	15	-0.062406	-0.309481	0.495798	-1.01477	0.193718	-0.358573	-7.56426	0
	14x16	0	0	2	5	mel3_rep1	foreground	14	16	0.873684	-0.309481	0.566947	-0.479765	0.572549	0.214922	52.3573	0
	14x17	0	0	2	5	mel3_rep1	foreground	14	17	0.873684	-0.309481	0.495798	0.16081	0.706663	-1.15102	-112.13	0
	14x18	0	0	0	5	mel3_rep1	foreground	14	18	-0.998496	-0.309481	0.495798	-1.16057	-0.283163	-0.298529	39.2086	0
	14x19	0	0	0	5	mel3_rep1	foreground	14	19	-0.998496	-0.309481	0.495798	-0.762449	0.994189	-0.359304	77.4826	3
	14x20	0	0	1	5	mel3_rep1	foreground	14	20	-0.062406	-0.309481	0.495798	-0.94795	1.42452	-0.245243	286.072	0
	14x21	0	0	1	5	mel3_rep1	foreground	14	21	-0.062406	-0.309481	0.495798	-0.676102	-1.69662	-0.931487	273.232	0
	14x22	0.0123457	1	3	5	mel3_rep1	foreground	14	22	1.80977	0.813938	0.495798	-0.475011	0.338271	-0.722907	56.8791	0
	14x23	0.0273973	1	4	5	mel3_rep1	foreground	14	23	2.74586	2.18359	0.495798	-1.36104	0.313125	-0.85874	19.2395	0
	14x24	0.0217391	1	1	5	mel3_rep1	foreground	14	24	-0.062406	1.66871	0.495798	-0.971463	-2.93836	-0.594746	-66.4393	0
	14x25	0	0	2	5	mel3_rep1	foreground	14	25	0.873684	-0.309481	0.495798	-1.18718	-3.19718	-0.597019	86.2424	0
	14x26	0.0526316	1	0	5	mel3_rep1	foreground	14	26	-0.998496	4.47983	0.495798	-1.01477	1.27857	-0.697035	-12.5189	0
	14x27	0	0	0	5	mel3_rep1	foreground	14	27	-0.998496	-0.309481	0.567787	-1.16762	-0.948961	-1.05617	153.836	0
	14x6	0	0	1	5	mel3_rep1	foreground	14	6	-0.062406	-0.309481	0.567227	-1.01556	0.285819	-0.617993	258.922	0
	14x7	0	0	4	5	mel3_rep1	foreground	14	7	2.74586	-0.309481	0.495798	-1.16057	-0.422489	-0.64845	-83.5023	0
	14x8	0	0	3	5	mel3_rep1	foreground	14	8	1.80977	-0.309481	0.495798	-1.1623	-0.301759	-0.343709	231.942	1
	14x9	0	0	2	5	mel3_rep1	foreground	14	9	0.873684	-0.309481	0.495798	-0.94795	-0.479153	-0.0565968	218.187	0
	15x10	0	0	3	5	mel3_rep1	foreground	15	10	1.80977	-0.309481	0.495798	-0.681236	-0.978974	-0.649664	-94.2172	1
	15x11	0.00813008	1	2	5	mel3_rep1	foreground	15	11	0.873684	0.430332	0.495798	-0.475011	0.632718	-0.583845	33.2409	0
	15x12	0	0	1	5	mel3_rep1	foreground	15	12	-0.062406	-0.309481	0.495798	-0.714145	1.11129	-0.622044	-55.2665	0
	15x13	0	0	0	5	mel3_rep1	foreground	15	13	-0.998496	-0.309481	0.495798	-0.559793	-0.506388	-0.494004	65.2013	0
	15x14	0	0	0	5	mel3_rep1	foreground	15	14	-0.998496	-0.309481	0.495798	-1.18718	0.601078	-0.689319	57.9684	3
	15x15	0	0	2	5	mel3_rep1	foreground	15	15	0.873684	-0.309481	0.495798	-1.01477	-0.457636	-0.0524762	330.851	0
	15x16	0	0	2	5	mel3_rep1	foreground	15	16	0.873684	-0.309481	0.495798	-1.16762	0.765402	-0.702605	129.689	0
	15x17	0	0	3	5	mel3_rep1	foreground	15	17	1.80977	-0.309481	0.495798	-1.01556	-0.412683	-0.188832	29.5036	0
	15x18	0	0	0	5	mel3_rep1	foreground	15	18	-0.998496	-0.309481	0.495798	-0.521499	-0.303974	-0.160306	67.5528	0
	15x19	0	0	0	5	mel3_rep1	foreground	15	19	-0.998496	-0.309481	0.495798	-0.232758	-1.94096	-0.237053	-54.2328	0
	15x20	0	0	2	5	mel3_rep1	foreground	15	20	0.873684	-0.309481	0.495798	-0.94795	1.34537	-0.636571	184.783	0
	15x21	0	0	1	5	mel3_rep1	foreground	15	21	-0.062406	-0.309481	0.495798	-1.32883	0.59665	-1.11803	172.566	0
	15x23	0.0425532	1	3	5	mel3_rep1	foreground	15	23	1.80977	3.56273	0.495798	0.178155	-0.548301	-0.814968	-187.783	0
	15x24	0.0238095	1	0	5	mel3_rep1	foreground	15	24	-0.998496	1.85711	0.495798	-1.36104	0.313125	-0.696276	-398.698	0
	15x25	0.0666667	1	0	5	mel3_rep1	foreground	15	25	-0.998496	5.75698	0.495798	-0.971463	-4.0944	-0.344401	-166.59	0
	15x26	0.0689655	1	0	5	mel3_rep1	foreground	15	26	-0.998496	5.96617	0.495798	-1.18718	2.11812	-0.500339	75.5738	0
	15x27	0.0869565	1	1	5	mel3_rep1	foreground	15	27	-0.062406	7.6033	0.495798	-1.01477	0.313125	-0.617486	128.976	0
	15x6	0	0	2	5	mel3_rep1	foreground	15	6	0.873684	-0.309481	0.495798	-0.104349	1.19433	-0.387314	31.2044	0
	15x7	0	0	1	5	mel3_rep1	foreground	15	7	-0.062406	-0.309481	0.495798	-1.16057	0.313125	-0.422012	-67.867	0
	15x8	0	0	2	5	mel3_rep1	foreground	15	8	0.873684	-0.309481	0.495798	-0.732501	-0.739231	-0.558464	-99.2426	0
	15x9	0	0	5	5	mel3_rep1	foreground	15	9	3.68195	-0.309481	0.495798	-0.433492	0.080546	0.0388812	283.452	1
	16x10	0.017094	1	2	5	mel3_rep1	foreground	16	10	0.873684	1.24602	0.495798	-0.94795	1.06955	-0.824012	-65.5709	2
	16x11	0.0103093	1	0	5	mel3_rep1	foreground	16	11	-0.998496	0.628632	0.495798	-0.579397	-0.693356	-0.254826	-287.345	3
	16x12	0.00934579	1	0	5	mel3_rep1	foreground	16	12	-0.998496	0.540958	0.495798	-0.475011	-0.103159	-0.509496	-291.021	0
	16x13	0	0	0	5	mel3_rep1	foreground	16	13	-0.998496	-0.309481	0.495798	-0.889805	-0.179958	-0.91613	7.66786	0
	16x14	0	0	0	5	mel3_rep1	foreground	16	14	-0.998496	-0.309481	0.495798	-0.971463	1.37754	-0.25913	-85.019	0
	16x15	0	0	0	5	mel3_rep1	foreground	16	15	-0.998496	-0.309481	0.495798	-1.18718	0.313125	-0.389744	64.5394	0
	16x16	0	0	2	5	mel3_rep1	foreground	16	16	0.873684	-0.309481	0.495798	-1.01477	-0.661967	-1.08477	-284.368	0
	16x17	0	0	1	5	mel3_rep1	foreground	16	17	-0.062406	-0.309481	0.495798	-1.16762	-1.28953	-0.026193	-12.2108	0
	16x18	0	0	0	5	mel3_rep1	foreground	16	18	-0.998496	-0.309481	0.495798	0.185908	0.629607	-0.677474	-4.65501	0
	16x19	0	0	2	5	mel3_rep1	foreground	16	19	0.873684	-0.309481	0.638095	-1.16057	0.173818	0.453493	-33.0037	0
	16x20	0	0	2	5	mel3_rep1	foreground	16	20	0.873684	-0.309481	0.495798	-1.1623	0.313125	-1.09216	61.6791	0
	16x21	0	0	1	5	mel3_rep1	foreground	16	21	-0.062406	-0.309481	0.495798	-0.94795	-0.661712	-0.591705	57.5323	0
	16x22	0	0	2	5	mel3_rep1	foreground	16	22	0.873684	-0.309481	0.495798	-0.55416	0.479643	-0.468859	-10.4199	0
	16x23	0.012987	1	1	5	mel3_rep1	foreground	16	23	-0.062406	0.872298	0.495798	0.143155	0.313125	-0.71915	-208.583	0
	16x24	0	0	1	5	mel3_rep1	foreground	16	24	-0.062406	-0.309481	0.495798	0.0839533	0.313125	-0.451994	-458.553	1
	16x25	0	0	0	5	mel3_rep1	foreground	16	25	-0.998496	-0.309481	0.495798	-0.971463	0.313125	-0.827566	-314.913	0
	16x26	0.0689655	1	0	5	mel3_rep1	foreground	16	26	-0.998496	5.96617	0.495798	-0.329988	0.313125	-1.41075	-357.892	0
	16x6	0	0	1	5	mel3_rep1	foreground	16	6	-0.062406	-0.309481	0.495798	-1.16762	0.823438	-0.812922	-19.5393	0
	16x7	0	0	0	5	mel3_rep1	foreground	16	7	-0.998496	-0.309481	0.495798	-0.574852	-0.587934	-0.471595	17.8582	1
	16x8	0	0	0	5	mel3_rep1	foreground	16	8	-0.998496	-0.309481	0.495798	-1.16057	1.05492	-0.577392	-209.463	0
	16x9	0	0	1	5	mel3_rep1	foreground	16	9	-0.062406	-0.309481	0.495798	-1.1623	0.541026	-0.64904	238.063	0
	17x10	0.00990099	1	0	5	mel3_rep1	foreground	17	10	-0.998496	0.591479	0.495798	-1.1623	0.313125	-0.677225	142.291	0
	17x11	0.0277778	1	0	5	mel3_rep1	foreground	17	11	-0.998496	2.21821	0.495798	-0.94795	0.398416	-0.439385	-117.623	0
	17x12	0	0	0	5	mel3_rep1	foreground	17	12	-0.998496	-0.309481	0.495798	-0.719078	0.656955	0.055177	52.9006	0
	17x13	0	0	1	5	mel3_rep1	foreground	17	13	-0.062406	-0.309481	0.495798	-0.475011	-2.62866	-0.632151	68.1907	1
	17x14	0	0	2	5	mel3_rep1	foreground	17	14	0.873684	-0.309481	0.495798	-1.36104	0.182853	-0.349429	113.058	0
	17x15	0	0	1	5	mel3_rep1	foreground	17	15	-0.062406	-0.309481	0.495798	-0.971463	0.312079	-0.53882	75.0115	0
	17x16	0	0	1	5	mel3_rep1	foreground	17	16	-0.062406	-0.309481	0.495798	-1.18718	1.27915	-1.49896	39.418	0
	17x17	0	0	0	5	mel3_rep1	foreground	17	17	-0.998496	-0.309481	0.495798	-1.01477	0.613635	-0.379345	200.452	0
	17x18	0	0	1	5	mel3_rep1	foreground	17	18	-0.062406	-0.309481	0.495798	-1.16762	-0.818319	-0.48087	63.9824	1
	17x19	0	0	1	5	mel3_rep1	foreground	17	19	-0.062406	-0.309481	0.495798	-1.01556	-0.427999	-0.672576	18.5782	0
	17x20	0	0	0	5	mel3_rep1	foreground	17	20	-0.998496	-0.309481	0.495798	-1.16057	0.621743	-0.361053	97.3204	0
	17x21	0	0	1	5	mel3_rep1	foreground	17	21	-0.062406	-0.309481	0.495798	-0.595887	-2.25563	-0.385668	134.653	0
	17x22	0	0	2	5	mel3_rep1	foreground	17	22	0.873684	-0.309481	0.495798	-0.94795	-0.971303	0.293539	-165.137	0
	17x23	0.0121951	1	1	5	mel3_rep1	foreground	17	23	-0.062406	0.800238	0.495798	-1.32883	-0.359619	-0.764296	-474.705	0
	17x24	0	0	0	5	mel3_rep1	foreground	17	24	-0.998496	-0.309481	0.495798	0.735953	0.313125	0.0881533	-316.391	0
	17x25	0	0	1	5	mel3_rep1	foreground	17	25	-0.062406	-0.309481	0.567507	-0.745313	-1.77832	-0.65332	-372.342	0
	17x26	0	0	0	5	mel3_rep1	foreground	17	26	-0.998496	-0.309481	0.495798	-0.971463	-1.29896	-0.568783	-122.209	0
	17x6	0	0	0	5	mel3_rep1	foreground	17	6	-0.998496	-0.309481	0.495798	-0.388265	0.147889	-1.05896	-121.989	0
	17x7	0	0	0	5	mel3_rep1	foreground	17	7	-0.998496	-0.309481	0.495798	-1.16762	0.323475	-0.366006	99.375	0
	17x8	0	0	0	5	mel3_rep1	foreground	17	8	-0.998496	-0.309481	0.495798	-0.352232	0.744939	-0.582597	-21.629	0
	17x9	0.00917431	1	0	5	mel3_rep1	foreground	17	9	-0.998496	0.525354	0.638655	-1.16057	0.536139	-0.182564	71.4916	0
	18x10	0.00961538	1	3	5	mel3_rep1	foreground	18	10	1.80977	0.56549	0.495798	-0.652215	0.467928	-0.231243	38.0439	0
	18x11	0	0	0	5	mel3_rep1	foreground	18	11	-0.998496	-0.309481	0.495798	-1.01556	0.308707	-0.427693	315.422	0
	18x12	0	0	2	5	mel3_rep1	foreground	18	12	0.873684	-0.309481	0.495798	-1.16057	-0.888558	-0.85178	49.167	0
	18x13	0	0	5	5	mel3_rep1	foreground	18	13	3.68195	-0.309481	0.495798	-1.1623	0.782186	0.0253097	-89.3859	0
	18x14	0	0	3	5	mel3_rep1	foreground	18	14	1.80977	-0.309481	0.495798	-0.032433	-1.30049	-0.570457	-153.28	3
	18x15	0	0	2	5	mel3_rep1	foreground	18	15	0.873684	-0.309481	0.495798	-1.32883	-0.132296	-0.410624	123.046	0
	18x16	0	0	1	5	mel3_rep1	foreground	18	16	-0.062406	-0.309481	0.495798	-0.475011	0.347947	-0.481369	-474.795	0
	18x17	0	0	1	5	mel3_rep1	foreground	18	17	-0.062406	-0.309481	0.495798	-1.36104	-0.113232	-1.2095	-101.392	0
	18x18	0	0	1	5	mel3_rep1	foreground	18	18	-0.062406	-0.309481	0.495798	-0.971463	-0.308085	-0.298805	339.456	0
	18x19	0	0	1	5	mel3_rep1	foreground	18	19	-0.062406	-0.309481	0.495798	-1.18718	0.313125	-0.668659	-84.398	0
	18x20	0	0	1	5	mel3_rep1	foreground	18	20	-0.062406	-0.309481	0.495798	-1.01477	0.723041	-0.623621	93.714	0
	18x21	0	0	1	5	mel3_rep1	foreground	18	21	-0.062406	-0.309481	0.495798	-1.16762	0.313125	-1.0381	-382.815	0
	18x22	0.0128205	1	2	5	mel3_rep1	foreground	18	22	0.873684	0.857147	0.495798	-1.01556	-0.104835	-0.776901	-192.919	0
	18x23	0.0142857	1	0	5	mel3_rep1	foreground	18	23	-0.998496	0.990476	0.495798	-1.16057	-0.747892	-0.639267	-462.014	0
	18x24	0.0188679	1	1	5	mel3_rep1	foreground	18	24	-0.062406	1.40744	0.495798	-1.1623	-2.1083	-0.600338	-320.576	0
	18x25	0	0	0	5	mel3_rep1	foreground	18	25	-0.998496	-0.309481	0.495798	-0.94795	-2.08709	-0.11864	-24.3299	0
	18x8	0	0	0	5	mel3_rep1	foreground	18	8	-0.998496	-0.309481	0.495798	-0.416962	-0.674031	-0.880326	-6.44447	0
	18x9	0	0	0	5	mel3_rep1	foreground	18	9	-0.998496	-0.309481	0.495798	-1.01477	0.195511	-0.192427	283.026	0
	19x10	0	0	0	5	mel3_rep1	foreground	19	10	-0.998496	-0.309481	0.495798	-1.36104	-1.84302	-0.803195	-198.117	0
	19x11	0	0	1	5	mel3_rep1	foreground	19	11	-0.062406	-0.309481	0.495798	-0.971463	-0.291493	-0.311839	-116.134	2
	19x12	0.00854701	1	4	5	mel3_rep1	foreground	19	12	2.74586	0.468271	0.495798	-1.18718	0.313125	-0.367435	15.3755	0
	19x13	0	0	3	5	mel3_rep1	foreground	19	13	1.80977	-0.309481	0.495798	-1.01477	0.00569566	-0.668774	48.5973	0
	19x14	0	0	2	5	mel3_rep1	foreground	19	14	0.873684	-0.309481	0.495798	-1.16762	0.114926	-0.609281	-66.2993	3
	19x15	0	0	1	5	mel3_rep1	foreground	19	15	-0.062406	-0.309481	0.495798	-1.01556	-1.64853	-0.558813	60.2163	0
	19x16	0	0	0	5	mel3_rep1	foreground	19	16	-0.998496	-0.309481	0.495798	-1.16057	0.768245	-0.322557	50.5541	0
	19x17	0	0	1	5	mel3_rep1	foreground	19	17	-0.062406	-0.309481	0.495798	-0.17377	-0.597003	-0.59649	137.209	0
	19x18	0	0	1	5	mel3_rep1	foreground	19	18	-0.062406	-0.309481	0.495798	-0.535311	-0.305284	-0.21872	-1.51991	0
	19x19	0	0	3	5	mel3_rep1	foreground	19	19	1.80977	-0.309481	0.567787	-0.510015	0.313125	-0.571009	-108.261	0
	19x20	0	0	0	5	mel3_rep1	foreground	19	20	-0.998496	-0.309481	0.495798	-0.475011	0.578011	-1.58878	53.7765	0
	19x22	0	0	0	5	mel3_rep1	foreground	19	22	-0.998496	-0.309481	0.495798	-1.36104	-0.178382	-1.12834	-155.791	0
	19x23	0.0181818	1	0	5	mel3_rep1	foreground	19	23	-0.998496	1.34501	0.495798	-0.971463	2.80776	-0.413567	-484.274	0
	19x24	0	0	0	5	mel3_rep1	foreground	19	24	-0.998496	-0.309481	0.567787	0.32861	0.313125	-0.524722	-61.5538	0
	19x25	0	0	1	5	mel3_rep1	foreground	19	25	-0.062406	-0.309481	0.495798	-0.351725	0.313125	-0.616041	-133.542	0
	19x8	0	0	0	5	mel3_rep1	foreground	19	8	-0.998496	-0.309481	0.495798	-1.32883	0.0151573	-0.214472	151.461	0
	19x9	0	0	1	5	mel3_rep1	foreground	19	9	-0.062406	-0.309481	0.495798	-0.475011	-1.10095	-1.21353	74.8404	0
	20x10	0	0	1	5	mel3_rep1	foreground	20	10	-0.062406	-0.309481	0.495798	-1.01556	-0.664481	-0.679017	-57.7234	0
	20x11	0.010989	1	1	5	mel3_rep1	foreground	20	11	-0.062406	0.690486	0.495798	-1.16057	0.61843	-0.695262	-151.592	0
	20x12	0.00990099	1	1	5	mel3_rep1	foreground	20	12	-0.062406	0.591479	0.495798	-1.1623	-0.840818	-0.396153	-26.4477	0
	20x13	0.00826446	1	1	5	mel3_rep1	foreground	20	13	-0.062406	0.44256	0.495798	-0.94795	0.690727	0.172653	-49.6947	0
	20x14	0.00990099	1	0	5	mel3_rep1	foreground	20	14	-0.998496	0.591479	0.495798	-1.32883	0.0972042	-1.21292	-214.139	0
	20x15	0	0	0	5	mel3_rep1	foreground	20	15	-0.998496	-0.309481	0.495798	-0.475011	0.705602	-1.13369	-112.801	0
	20x16	0	0	0	5	mel3_rep1	foreground	20	16	-0.998496	-0.309481	0.495798	-1.36104	0.108059	-0.548027	-293.076	0
	20x17	0	0	0	5	mel3_rep1	foreground	20	17	-0.998496	-0.309481	0.495798	-0.0519769	0.163388	0.111978	-0.932157	1
	20x18	0	0	5	5	mel3_rep1	foreground	20	18	3.68195	-0.309481	0.495798	-1.18718	0.574212	-0.655212	-66.4883	0
	20x19	0	0	1	5	mel3_rep1	foreground	20	19	-0.062406	-0.309481	0.495798	-0.352879	0.692298	-0.703182	-117.713	0
	20x20	0	0	1	5	mel3_rep1	foreground	20	20	-0.062406	-0.309481	0.495798	-1.16762	-1.14973	-0.733542	141.092	0
	20x21	0	0	1	5	mel3_rep1	foreground	20	21	-0.062406	-0.309481	0.495798	-1.01556	-0.109579	-0.847086	8.43095	0
	20x22	0	0	0	5	mel3_rep1	foreground	20	22	-0.998496	-0.309481	0.495798	-1.16057	-0.775168	-0.70405	-166.368	0
	20x23	0	0	1	5	mel3_rep1	foreground	20	23	-0.062406	-0.309481	0.495798	-0.041327	-0.236468	-0.0236821	-80.7255	1
	20x24	0	0	0	5	mel3_rep1	foreground	20	24	-0.998496	-0.309481	0.495798	-0.264786	0.313125	-0.109336	-166.736	0
	20x9	0	0	0	5	mel3_rep1	foreground	20	9	-0.998496	-0.309481	0.495798	-1.16762	-0.360683	-0.360139	147.789	0
	21x10	0	0	0	5	mel3_rep1	foreground	21	10	-0.998496	-0.309481	0.495798	-1.32883	-0.551042	-1.34438	114.328	0
	21x11	0	0	1	5	mel3_rep1	foreground	21	11	-0.062406	-0.309481	0.495798	-0.475011	1.05652	-0.390645	-533.673	0
	21x12	0.0144928	1	0	5	mel3_rep1	foreground	21	12	-0.998496	1.00932	0.495798	-1.36104	0.313125	-0.891946	163.897	0
	21x13	0.012987	1	0	5	mel3_rep1	foreground	21	13	-0.998496	0.872298	0.495798	-0.971463	-0.536526	-0.583435	-89.4041	0
	21x14	0.012987	1	0	5	mel3_rep1	foreground	21	14	-0.998496	0.872298	0.567507	-0.623729	0.863703	-0.906514	-145.115	0
	21x15	0.0144928	1	1	5	mel3_rep1	foreground	21	15	-0.062406	1.00932	0.495798	-1.01477	-0.120675	-0.263083	106.731	0
	21x16	0	0	0	5	mel3_rep1	foreground	21	16	-0.998496	-0.309481	0.495798	-1.16762	-1.49429	-0.640021	-149.174	0
	21x17	0	0	1	5	mel3_rep1	foreground	21	17	-0.062406	-0.309481	0.495798	-1.01556	0.534633	-0.607339	209.383	0
	21x18	0	0	0	5	mel3_rep1	foreground	21	18	-0.998496	-0.309481	0.495798	-1.16057	1.27369	-0.471741	60.889	0
	21x19	0	0	0	5	mel3_rep1	foreground	21	19	-0.998496	-0.309481	0.495798	-1.1623	-0.482573	-0.897846	315.783	0
	21x20	0.0126582	1	0	5	mel3_rep1	foreground	21	20	-0.998496	0.842379	0.495798	-0.94795	0.313125	-0.639839	-60.9202	0
	21x21	0	0	2	5	mel3_rep1	foreground	21	21	0.873684	-0.309481	0.495798	-1.32883	0.924184	-0.258361	-293.652	0
	21x22	0	0	1	5	mel3_rep1	foreground	21	22	-0.062406	-0.309481	0.568067	0.193468	1.41421	-0.374228	-40.7872	0
	21x23	0	0	0	5	mel3_rep1	foreground	21	23	-0.998496	-0.309481	0.495798	-1.36104	1.01833	-0.960232	-359.883	0
	22x16	0	0	1	5	mel3_rep1	foreground	22	16	-0.062406	-0.309481	0.495798	-0.971463	0.838671	-0.244313	-162.566	0
	22x17	0	0	0	5	mel3_rep1	foreground	22	17	-0.998496	-0.309481	0.495798	-1.18718	-0.72222	-0.901582	-152.88	0
	22x18	0	0	0	5	mel3_rep1	foreground	22	18	-0.998496	-0.309481	0.495798	-1.01477	-0.703387	-0.18873	-244.294	0
	22x19	0.016129	1	0	5	mel3_rep1	foreground	22	19	-0.998496	1.15821	0.495798	-1.16762	0.353683	-0.697922	-166.695	3
	22x20	0.0181818	1	2	5	mel3_rep1	foreground	22	20	0.873684	1.34501	0.495798	-1.01556	-0.0537927	-0.704771	166.72	1
	22x21	0.015625	1	1	5	mel3_rep1	foreground	22	21	-0.062406	1.11235	0.495798	-0.384807	-0.792464	-0.581724	-246.302	0
	22x22	0	0	3	5	mel3_rep1	foreground	22	22	1.80977	-0.309481	0.495798	-0.557897	-0.0308946	-0.719484	-319.725	0
	6x10	0	0	0	5	mel3_rep1	foreground	6	10	-0.998496	-0.309481	0.495798	-0.94795	-0.905456	-0.448034	-135.894	0
	6x8	0	0	0	5	mel3_rep1	foreground	6	8	-0.998496	-0.309481	0.495798	-1.16057	0.287722	-0.85178	84.4719	0
	6x9	0	0	0	5	mel3_rep1	foreground	6	9	-0.998496	-0.309481	0.495798	-0.654065	-2.37351	-0.64163	179.084	0
	7x10	0	0	0	5	mel3_rep1	foreground	7	10	-0.998496	-0.309481	0.495798	-0.971463	5.67192	-0.298805	-328.289	0
	7x11	0	0	0	5	mel3_rep1	foreground	7	11	-0.998496	-0.309481	0.495798	-0.356655	0.313125	-0.755246	302.049	0
	7x12	0	0	0	5	mel3_rep1	foreground	7	12	-0.998496	-0.309481	0.495798	-1.01477	-0.343344	-0.342109	125.348	0
	7x7	0	0	0	5	mel3_rep1	foreground	7	7	-0.998496	-0.309481	0.495798	-1.32883	0.313125	-0.486121	393.633	0
	7x8	0	0	0	5	mel3_rep1	foreground	7	8	-0.998496	-0.309481	0.495798	0.0589544	1.19759	-0.267556	453.461	0
	7x9	0	0	0	5	mel3_rep1	foreground	7	9	-0.998496	-0.309481	0.495798	-0.549573	-0.273926	-1.53101	-203.605	0
	8x10	0	0	2	5	mel3_rep1	foreground	8	10	0.873684	-0.309481	0.495798	-1.1623	0.888879	-0.825697	171.227	0
	8x11	0	0	1	5	mel3_rep1	foreground	8	11	-0.062406	-0.309481	0.568347	-0.94795	0.313125	-0.216547	57.5896	0
	8x12	0	0	1	5	mel3_rep1	foreground	8	12	-0.062406	-0.309481	0.495798	-1.32883	0.313125	-0.548215	-14.7361	0
	8x13	0	0	0	5	mel3_rep1	foreground	8	13	-0.998496	-0.309481	0.495798	-0.475011	0.698512	-1.35434	-76.8167	0
	8x14	0	0	0	5	mel3_rep1	foreground	8	14	-0.998496	-0.309481	0.495798	-0.693671	0.0465311	-1.01641	-154.348	0
	8x7	0	0	2	5	mel3_rep1	foreground	8	7	0.873684	-0.309481	0.495798	-1.16762	0.681949	-1.0381	628.544	0
	8x8	0	0	0	5	mel3_rep1	foreground	8	8	-0.998496	-0.309481	0.495798	-1.01556	0.313125	-0.947189	606.929	0
	8x9	0	0	2	5	mel3_rep1	foreground	8	9	0.873684	-0.309481	0.495798	-1.16057	0.313125	-0.639267	210.095	0
	9x10	0	0	2	5	mel3_rep1	foreground	9	10	0.873684	-0.309481	0.495798	-0.498279	0.313125	-0.0583362	23.4774	0
	9x11	0	0	1	5	mel3_rep1	foreground	9	11	-0.062406	-0.309481	0.495798	-1.16057	0.881395	-0.35174	342.584	0
	9x12	0	0	1	5	mel3_rep1	foreground	9	12	-0.062406	-0.309481	0.495798	-1.1623	0.313125	-0.500642	56.846	0
	9x13	0	0	1	5	mel3_rep1	foreground	9	13	-0.062406	-0.309481	0.495798	-0.94795	-0.644974	-0.313726	-244.046	0
	9x14	0	0	3	5	mel3_rep1	foreground	9	14	1.80977	-0.309481	0.495798	-1.32883	0.420045	-0.203472	-65.496	0
	9x15	0	0	1	5	mel3_rep1	foreground	9	15	-0.062406	-0.309481	0.495798	-0.475011	-0.92521	-1.58878	204.587	0
	9x16	0	0	1	5	mel3_rep1	foreground	9	16	-0.062406	-0.309481	0.495798	-1.36104	0.18329	-0.600817	60.5231	0
	9x17	0	0	1	5	mel3_rep1	foreground	9	17	-0.062406	-0.309481	0.495798	-0.971463	-1.21864	-0.393563	180.914	0
	9x6	0	0	2	5	mel3_rep1	foreground	9	6	0.873684	-0.309481	0.495798	-0.971463	1.36615	-0.295349	141.534	0
	9x7	0	0	1	5	mel3_rep1	foreground	9	7	-0.062406	-0.309481	0.495798	-0.560167	0.56019	0.142458	-72.1027	0
	9x8	0	0	2	5	mel3_rep1	foreground	9	8	0.873684	-0.309481	0.495798	-1.01477	-0.718677	-0.476768	-171.695	0
	9x9	0	0	0	5	mel3_rep1	foreground	9	9	-0.998496	-0.309481	0.495798	-1.16762	0.614634	-0.597545	-104.545	0
	10x13	0	0	0	6	mel3_rep2	foreground	10	13	-0.950902		0.442467	-1.32755	0.73361	-1.28269	-26.6121	0
	10x15	0	0	2	6	mel3_rep2	foreground	10	15	0.626731		0.442955	-0.457131	-0.885192	-0.894311	7.25911	0
	10x16	0	0	1	6	mel3_rep2	foreground	10	16	-0.162086		0.443442	-0.920376	-0.582529	-0.290345	-318.596	0
	10x17	0	0	1	6	mel3_rep2	foreground	10	17	-0.162086		0.44393	0.0698383	-0.551855	-0.150607	-30.1956	0
	10x18	0	0	1	6	mel3_rep2	foreground	10	18	-0.162086		0.444417	-1.46395	-0.269487	-0.627723	-152.494	0
	10x19	0	0	1	6	mel3_rep2	foreground	10	19	-0.162086		0.444905	-0.961235	0.259777	-0.655391	-60.8824	0
	10x20	0	0	0	6	mel3_rep2	foreground	10	20	-0.950902		0.445392	-1.29547	-0.0841157	-0.162701	23.5274	0
	10x21	0	0	1	6	mel3_rep2	foreground	10	21	-0.162086		0.44588	-0.318601	-0.411056	-0.927221	71.801	0
	10x22	0	0	0	6	mel3_rep2	foreground	10	22	-0.950902		0.446368	-1.19511	-0.182543	-0.495438	-104.522	0
	10x23	0	0	0	6	mel3_rep2	foreground	10	23	-0.950902		0.446855	-0.374464	0.217295	-0.249011	-112.857	0
	10x24	0	0	0	6	mel3_rep2	foreground	10	24	-0.950902		0.51999	-0.431176	-0.241895	0.151282	-146.102	0
	10x25	0	0	1	6	mel3_rep2	foreground	10	25	-0.162086		0.44783	-1.32755	0.217295	-1.27635	474.834	0
	10x26	0	0	0	6	mel3_rep2	foreground	10	26	-0.950902		0.448318	-0.457131	2.48146	-0.282773	-417.274	0
	10x27	0	0	0	6	mel3_rep2	foreground	10	27	-0.950902		0.448805	-0.920376	0.217295	-0.818129	769.453	0
	10x28	0	0	0	6	mel3_rep2	foreground	10	28	-0.950902		0.449293	-0.507354	0.217295	-0.650973	75.2265	0
	10x29	0	0	0	6	mel3_rep2	foreground	10	29	-0.950902		0.449781	-1.46395	0.217295	-0.94102	442.407	0
	11x13	0	0	0	6	mel3_rep2	foreground	11	13	-0.950902		0.450268	-0.961235	-0.107447	-0.0565951	90.0444	0
	11x14	0	0	3	6	mel3_rep2	foreground	11	14	1.41555		0.450756	-1.29547	0.21612	-0.81353	-312.563	0
	11x15	0	0	1	6	mel3_rep2	foreground	11	15	-0.162086		0.451243	-1.01194	-0.724821	-0.551996	-164.218	0
	11x16	0	0	1	6	mel3_rep2	foreground	11	16	-0.162086		0.451731	-1.19511	0.416732	-0.213561	313.029	0
	11x17	0	0	2	6	mel3_rep2	foreground	11	17	0.626731		0.452218	-1.17223	-0.568679	-0.343406	-298.378	0
	11x18	0	0	3	6	mel3_rep2	foreground	11	18	1.41555		0.523403	-0.0684559	-0.108098	-0.0342895	27.2853	0
	11x19	0	0	3	6	mel3_rep2	foreground	11	19	1.41555		0.453194	-0.918962	0.193031	-0.413297	11.2125	0
	11x20	0	0	2	6	mel3_rep2	foreground	11	20	0.626731		0.453681	-0.457131	0.155923	-0.388806	-127.945	1
	11x21	0	0	1	6	mel3_rep2	foreground	11	21	-0.162086		0.454169	-0.103452	0.6948	-0.623545	-72.5497	0
	11x22	0	0	2	6	mel3_rep2	foreground	11	22	0.626731		0.454656	0.223479	-0.00843758	-0.211869	-198.482	0
	11x23	0	0	1	6	mel3_rep2	foreground	11	23	-0.162086		0.455144	-1.46395	1.18607	-0.814772	-71.5354	0
	11x24	0	0	0	6	mel3_rep2	foreground	11	24	-0.950902		0.455631	-0.961235	0.616498	-0.50413	171.091	0
	11x25	0	0	0	6	mel3_rep2	foreground	11	25	-0.950902		0.456119	-1.29547	0.217295	-0.646326	-175.196	0
	11x26	0	0	0	6	mel3_rep2	foreground	11	26	-0.950902		0.456607	-1.01194	0.217295	-0.36647	158.855	0
	11x27	0	0	0	6	mel3_rep2	foreground	11	27	-0.950902		0.457094	-1.19511	1.27645	-0.504139	-84.8264	0
	11x28	0	0	1	6	mel3_rep2	foreground	11	28	-0.162086		0.457582	-1.17223	0.217295	-1.35242	1334.43	0
	12x12	0	0	1	6	mel3_rep2	foreground	12	12	-0.162086		0.458069	-1.09777	-0.0314167	-1.01306	204.968	0
	12x13	0	0	0	6	mel3_rep2	foreground	12	13	-0.950902		0.458557	-1.32755	0.907767	-0.258226	-34.0294	0
	12x14	0	0	0	6	mel3_rep2	foreground	12	14	-0.950902		0.459044	0.210023	-1.74769	-0.856252	-186.511	0
	12x15	0	0	1	6	mel3_rep2	foreground	12	15	-0.162086		0.459532	-0.920376	0.217295	-0.327147	-289.984	0
	12x16	0	0	1	6	mel3_rep2	foreground	12	16	-0.162086		0.46002	-0.507354	-0.016877	-0.372173	195.918	0
	12x17	0	0	1	6	mel3_rep2	foreground	12	17	-0.162086		0.460507	-0.631535	-0.310541	-0.43464	22.0121	0
	12x18	0	0	3	6	mel3_rep2	foreground	12	18	1.41555		0.460995	-0.961235	0.0822752	-0.0616182	-74.2517	0
	12x19	0	0	3	6	mel3_rep2	foreground	12	19	1.41555		0.461482	-1.29547	-0.147433	-0.016692	115.617	0
	12x20	0	0	1	6	mel3_rep2	foreground	12	20	-0.162086		0.46197	-0.349204	-0.183079	-0.0144401	-267.482	0
	12x21	0	0	1	6	mel3_rep2	foreground	12	21	-0.162086		0.462457	-1.19511	-0.104534	-0.583763	63.7918	0
	12x22	0	0	0	6	mel3_rep2	foreground	12	22	-0.950902		0.462945	-1.17223	-0.3217	-0.711289	-113.404	0
	12x23	0	0	0	6	mel3_rep2	foreground	12	23	-0.950902		0.463432	-1.09777	0.217295	-0.303673	284.426	0
	12x24	0	0	0	6	mel3_rep2	foreground	12	24	-0.950902		0.46392	-1.32755	0.217295	-0.0140227	345.763	0
	12x25	0	0	1	6	mel3_rep2	foreground	12	25	-0.162086		0.464408	-0.457131	0.217295	-0.835341	340.555	0
	12x26	0	0	0	6	mel3_rep2	foreground	12	26	-0.950902		0.464895	-0.920376	1.96687	-0.571058	618.737	0
	12x27	0	0	1	6	mel3_rep2	foreground	12	27	-0.162086		0.465383	-0.507354	6.17906	-0.450423	-266.126	0
	12x28	0	0	1	6	mel3_rep2	foreground	12	28	-0.162086		0.46587	-1.46395	0.217295	-0.883262	-121.939	0
	13x12	0	0	0	6	mel3_rep2	foreground	13	12	-0.950902		0.466358	-0.961235	-0.843858	0.0688762	150.559	0
	13x13	0	0	2	6	mel3_rep2	foreground	13	13	0.626731		0.466845	-1.29547	0.339841	-0.350351	-38.1704	0
	13x14	0	0	2	6	mel3_rep2	foreground	13	14	0.626731		0.467333	0.703332	-0.873811	0.0157226	-18.0575	0
	13x15	0	0	5	6	mel3_rep2	foreground	13	15	2.99318		0.467821	-1.19511	0.56612	-0.643205	172.133	0
	13x16	0	0	4	6	mel3_rep2	foreground	13	16	2.20436		0.468308	-0.445162	-0.716123	-0.083435	160.034	0
	13x17	0	0	3	6	mel3_rep2	foreground	13	17	1.41555		0.468796	-0.450674	-1.62519	0.0477808	-131.697	0
	13x18	0	0	1	6	mel3_rep2	foreground	13	18	-0.162086		0.469283	-0.881075	-0.020068	0.0799455	-185.258	1
	13x19	0	0	3	6	mel3_rep2	foreground	13	19	1.41555		0.469771	0.618615	-0.202844	-0.546462	-66.2632	0
	13x20	0	0	0	6	mel3_rep2	foreground	13	20	-0.950902		0.470258	-0.282722	0.506093	-0.745268	-193.004	0
	13x21	0	0	0	6	mel3_rep2	foreground	13	21	-0.950902		0.470746	0.174257	0.316386	-0.193642	-88.9466	0
	13x22	0	0	1	6	mel3_rep2	foreground	13	22	-0.162086		0.471234	-1.46395	0.217295	-0.902131	-87.5587	0
	13x23	0	0	0	6	mel3_rep2	foreground	13	23	-0.950902		0.471721	-0.961235	1.68079	-0.480403	-158.964	0
	13x24	0	0	2	6	mel3_rep2	foreground	13	24	0.626731		0.472209	-1.29547	0.217295	-0.373283	416.648	0
	13x25	0	0	1	6	mel3_rep2	foreground	13	25	-0.162086		0.472696	-1.01194	0.217295	-0.667102	237.115	0
	13x26	0	0	1	6	mel3_rep2	foreground	13	26	-0.162086		0.473184	-1.19511	0.217295	-0.637501	979.486	0
	13x27	0	0	0	6	mel3_rep2	foreground	13	27	-0.950902		0.473671	-1.17223	-5.4416	-0.503977	-436.379	0
	14x12	0	0	2	6	mel3_rep2	foreground	14	12	0.626731		0.474159	-1.09777	0.503573	-0.657657	-115.464	0
	14x13	0	0	1	6	mel3_rep2	foreground	14	13	-0.162086		0.474647	-1.32755	-0.316461	-0.682073	23.8976	0
	14x14	0	0	3	6	mel3_rep2	foreground	14	14	1.41555		0.475134	0.155563	-0.509249	-0.322858	129.906	0
	14x15	0	0	5	6	mel3_rep2	foreground	14	15	2.99318		0.475622	-0.330943	0.421118	-0.624451	-131.208	0
	14x16	0	0	5	6	mel3_rep2	foreground	14	16	2.99318		0.476109	-0.0789852	-0.373447	-0.480262	-37.2861	0
	14x17	0	0	3	6	mel3_rep2	foreground	14	17	1.41555		0.476597	-1.46395	-0.30983	-0.661493	-13.4479	0
	14x18	0	0	1	6	mel3_rep2	foreground	14	18	-0.162086		0.477084	-0.961235	-0.534237	-0.615393	64.6263	0
	14x19	0	0	2	6	mel3_rep2	foreground	14	19	0.626731		0.477572	-1.29547	0.20377	-0.400848	-64.5995	0
	14x20	0	0	0	6	mel3_rep2	foreground	14	20	-0.950902		0.478059	-1.01194	0.617752	-0.964776	-82.987	0
	14x21	0	0	4	6	mel3_rep2	foreground	14	21	2.20436		0.478547	-1.19511	-1.36938	-0.186837	-39.8041	0
	14x22	0	0	0	6	mel3_rep2	foreground	14	22	-0.950902		0.479035	-1.17223	1.19587	-0.675306	-21.9642	0
	14x23	0	0	2	6	mel3_rep2	foreground	14	23	0.626731		0.479522	-1.09777	0.217295	-0.616898	219.315	0
	14x24	0	0	1	6	mel3_rep2	foreground	14	24	-0.162086		0.48001	-1.32755	1.28012	-0.252314	-429.457	0
	14x25	0	0	1	6	mel3_rep2	foreground	14	25	-0.162086		0.480497	-0.457131	6.60966	-0.797081	511.474	0
	14x26	0	0	0	6	mel3_rep2	foreground	14	26	-0.950902		0.480985	-0.920376	-6.32462	-0.773454	-478.922	0
	14x27	0	0	0	6	mel3_rep2	foreground	14	27	-0.950902		0.481472	-0.507354	0.217295	-0.23766	147.618	0
	15x11	0	0	2	6	mel3_rep2	foreground	15	11	0.626731		0.48196	-1.46395	0.729769	-0.279389	-112.277	2
	15x12	0	0	3	6	mel3_rep2	foreground	15	12	1.41555		0.482448	-0.961235	-0.380259	-0.241214	347.074	0
	15x13	0	0	1	6	mel3_rep2	foreground	15	13	-0.162086		0.482935	-1.29547	-0.621884	-0.943803	5.00896	0
	15x14	0	0	1	6	mel3_rep2	foreground	15	14	-0.162086		0.483423	-1.01194	-0.583586	-0.370977	-37.5392	0
	15x15	0	0	1	6	mel3_rep2	foreground	15	15	-0.162086		0.48391	-1.19511	-0.445744	0.0306201	152.343	0
	15x16	0	0	2	6	mel3_rep2	foreground	15	16	0.626731		0.484398	-0.563017	-0.520461	-0.538894	124.691	0
	15x17	0	0	1	6	mel3_rep2	foreground	15	17	-0.162086		0.484885	-1.09777	-0.103402	-0.209645	-73.6645	0
	15x18	0	0	1	6	mel3_rep2	foreground	15	18	-0.162086		0.485373	-1.32755	-0.389717	-0.878104	174.561	0
	15x19	0	0	0	6	mel3_rep2	foreground	15	19	-0.950902		0.485861	-0.457131	0.750512	-0.0897454	50.8523	0
	15x20	0	0	3	6	mel3_rep2	foreground	15	20	1.41555		0.486348	-0.920376	0.0679656	-0.781663	139.939	0
	15x21	0	0	1	6	mel3_rep2	foreground	15	21	-0.162086		0.486836	0.192069	-1.47208	0.0858233	203.451	0
	15x23	0	0	1	6	mel3_rep2	foreground	15	23	-0.162086		0.487323	-1.46395	2.04851	-0.416161	-170.446	0
	15x24	0	0	1	6	mel3_rep2	foreground	15	24	-0.162086		0.487811	-0.961235	-0.391704	0.152504	-649.827	0
	15x25	0	0	1	6	mel3_rep2	foreground	15	25	-0.162086		0.488298	-1.29547	0.217295	-0.557429	-240.746	0
	15x26	0	0	2	6	mel3_rep2	foreground	15	26	0.626731		0.488786	-1.01194	-1.158	-0.436694	148.431	0
	15x27	0	0	0	6	mel3_rep2	foreground	15	27	-0.950902		0.489274	-1.19511	1.19667	-0.171611	-232.027	0
	16x11	0	0	5	6	mel3_rep2	foreground	16	11	2.99318		0.489761	-0.705412	-0.234618	-0.144824	-59.5985	0
	16x12	0	0	3	6	mel3_rep2	foreground	16	12	1.41555		0.490249	-1.09777	-0.409243	-0.256767	-21.7469	0
	16x13	0	0	3	6	mel3_rep2	foreground	16	13	1.41555		0.490736	-1.32755	-0.0667725	-0.892031	182.866	0
	16x14	0	0	3	6	mel3_rep2	foreground	16	14	1.41555		0.491224	-0.457131	0.0733315	-0.679005	117.231	0
	16x15	0	0	0	6	mel3_rep2	foreground	16	15	-0.950902		0.491711	-0.920376	0.189865	-0.25976	681.482	1
	16x16	0	0	0	6	mel3_rep2	foreground	16	16	-0.950902		0.492199	0.286298	1.02858	-0.335241	99.7959	0
	16x17	0	0	0	6	mel3_rep2	foreground	16	17	-0.950902		0.492686	-1.46395	-0.786768	-0.287685	33.1895	0
	16x18	0	0	1	6	mel3_rep2	foreground	16	18	-0.162086		0.493174	-0.389284	0.588815	-0.150162	218.473	0
	16x19	0	0	3	6	mel3_rep2	foreground	16	19	1.41555		0.493662	-1.29547	-0.25278	-0.460573	-87.9983	1
	16x20	0	0	1	6	mel3_rep2	foreground	16	20	-0.162086		0.494149	-0.296887	0.0070133	-0.302897	-10.4207	1
	16x21	0	0	0	6	mel3_rep2	foreground	16	21	-0.950902		0.494637	-0.138597	0.0092819	0.148095	74.1896	0
	16x22	0	0	0	6	mel3_rep2	foreground	16	22	-0.950902		0.566309	-1.17223	-0.258347	-0.403495	71.6848	0
	16x23	0	0	3	6	mel3_rep2	foreground	16	23	1.41555		0.495612	-1.09777	0.217295	-0.841831	120.537	0
	16x24	0	0	1	6	mel3_rep2	foreground	16	24	-0.162086		0.496099	-1.32755	-0.196673	-0.665821	-217.058	0
	16x25	0	0	1	6	mel3_rep2	foreground	16	25	-0.162086		0.496587	-0.457131	0.217295	-0.754317	-238.022	0
	16x26	0	0	1	6	mel3_rep2	foreground	16	26	-0.162086		0.497075	-0.920376	-1.1564	-0.734728	321.487	0
	17x11	0	0	3	6	mel3_rep2	foreground	17	11	1.41555		0.497562	0.60475	-0.198033	-0.106322	-39.265	0
	17x12	0	0	4	6	mel3_rep2	foreground	17	12	2.20436		0.49805	-1.46395	-0.693397	-0.290489	119.347	0
	17x13	0	0	3	6	mel3_rep2	foreground	17	13	1.41555		0.498537	-0.961235	-0.50882	-1.17582	-16.2626	0
	17x14	0	0	1	6	mel3_rep2	foreground	17	14	-0.162086		0.499025	-0.677627	-0.563432	0.20809	78.9215	0
	17x15	0	0	0	6	mel3_rep2	foreground	17	15	-0.950902		0.499512	-1.01194	0.217295	-0.527315	92.5737	0
	17x16	0	0	0	6	mel3_rep2	foreground	17	16	-0.950902		0.5	-1.19511	0.262353	0.468788	41.9645	0
	17x17	0	0	0	6	mel3_rep2	foreground	17	17	-0.950902		0.500488	-1.17223	0.0998914	-0.993922	105.821	0
	17x18	0	0	3	6	mel3_rep2	foreground	17	18	1.41555		0.500975	-0.439043	0.34812	-0.386773	87.6779	0
	17x19	0	0	1	6	mel3_rep2	foreground	17	19	-0.162086		0.501463	-0.764838	0.290928	-0.213105	208.46	0
	17x20	0	0	1	6	mel3_rep2	foreground	17	20	-0.162086		0.50195	-0.457131	-1.54336	-0.800549	-297.709	0
	17x21	0	0	1	6	mel3_rep2	foreground	17	21	-0.162086		0.502438	-0.920376	-0.645074	-0.498671	218.985	0
	17x22	0	0	0	6	mel3_rep2	foreground	17	22	-0.950902		0.574354	0.756932	-0.672294	-0.0603303	-19.0425	0
	17x23	0	0	0	6	mel3_rep2	foreground	17	23	-0.950902		0.503413	-1.46395	0.533284	-1.11487	83.3625	0
	17x24	0	0	0	6	mel3_rep2	foreground	17	24	-0.950902		0.503901	-0.961235	-0.0296769	-1.07451	86.916	0
	17x25	0	0	2	6	mel3_rep2	foreground	17	25	0.626731		0.504388	-1.29547	-1.4944	-0.167708	-276.908	0
	17x26	0	0	0	6	mel3_rep2	foreground	17	26	-0.950902		0.504876	-1.01194	0.0787278	-0.516228	188.907	0
	18x11	0	0	1	6	mel3_rep2	foreground	18	11	-0.162086		0.505363	-1.19511	0.217295	-0.256345	-198.087	0
	18x12	0	0	0	6	mel3_rep2	foreground	18	12	-0.950902		0.505851	-0.62774	0.460253	-0.428592	-280.965	0
	18x13	0	0	0	6	mel3_rep2	foreground	18	13	-0.950902		0.506338	-1.09777	0.180148	-0.405039	79.097	1
	18x14	0	0	1	6	mel3_rep2	foreground	18	14	-0.162086		0.506826	-1.32755	0.542606	-0.48636	119.94	0
	18x15	0	0	1	6	mel3_rep2	foreground	18	15	-0.162086		0.507314	-0.457131	-1.01519	-0.601473	-147.312	0
	18x16	0	0	0	6	mel3_rep2	foreground	18	16	-0.950902		0.507801	-0.920376	0.358326	-0.668557	102.234	0
	18x17	0	0	2	6	mel3_rep2	foreground	18	17	0.626731		0.508289	0.163408	0.292757	-0.428467	-151.568	0
	18x18	0	0	0	6	mel3_rep2	foreground	18	18	-0.950902		0.508776	-1.46395	-0.105318	-1.08961	10.4742	0
	18x19	0	0	0	6	mel3_rep2	foreground	18	19	-0.950902		0.509264	-0.961235	-0.348616	-0.441943	211.401	0
	18x20	0	0	4	6	mel3_rep2	foreground	18	20	2.20436		0.58118	-0.332993	-0.118522	-0.386443	-374.95	0
	18x21	0	0	2	6	mel3_rep2	foreground	18	21	0.626731		0.510239	0.197811	-0.141428	-0.348267	-7.12637	0
	18x22	0	0	0	6	mel3_rep2	foreground	18	22	-0.950902		0.510726	-0.278727	-1.10178	-0.555754	-46.3987	0
	18x23	0	0	0	6	mel3_rep2	foreground	18	23	-0.950902		0.511214	-1.17223	1.36624	-0.569925	133.861	0
	18x24	0	0	0	6	mel3_rep2	foreground	18	24	-0.950902		0.511702	-1.09777	0.203631	-0.289801	-109.753	0
	18x25	0	0	0	6	mel3_rep2	foreground	18	25	-0.950902		0.512189	-0.620595	-0.837677	-0.76111	-227.96	0
	19x11	0	0	3	6	mel3_rep2	foreground	19	11	1.41555		0.512677	-0.457131	-0.0905555	0.0739936	-437.066	0
	19x12	0	0	0	6	mel3_rep2	foreground	19	12	-0.950902		0.513164	-0.920376	0.947736	-0.409002	109.298	0
	19x13	0	0	1	6	mel3_rep2	foreground	19	13	-0.162086		0.513652	0.0981779	-0.080211	-0.019385	42.41	0
	19x14	0	0	1	6	mel3_rep2	foreground	19	14	-0.162086		0.514139	-1.46395	-0.655399	-0.979603	8.1351	0
	19x15	0	0	0	6	mel3_rep2	foreground	19	15	-0.950902		0.514627	-0.457519	0.980496	0.0749725	189.245	0
	19x16	0	0	1	6	mel3_rep2	foreground	19	16	-0.162086		0.515115	-1.29547	0.228973	-0.492192	285.002	0
	19x17	0	0	2	6	mel3_rep2	foreground	19	17	0.626731		0.515602	-1.01194	-0.496898	-0.193222	84.4238	2
	19x18	0	0	0	6	mel3_rep2	foreground	19	18	-0.950902		0.51609	-1.19511	-0.115145	-0.788458	-145.976	0
	19x19	0	0	0	6	mel3_rep2	foreground	19	19	-0.950902		0.516577	-0.409363	0.906757	-0.802358	-26.1829	0
	19x20	0	0	0	6	mel3_rep2	foreground	19	20	-0.950902		0.517065	0.863752	-0.0161916	-0.465726	26.5061	0
	19x22	0	0	1	6	mel3_rep2	foreground	19	22	-0.162086		0.51804	-0.457131	0.597067	-0.605524	83.1122	0
	19x23	0	0	1	6	mel3_rep2	foreground	19	23	-0.162086		0.518528	-0.920376	-0.822053	-0.591327	-112.803	1
	19x24	0	0	1	6	mel3_rep2	foreground	19	24	-0.162086		0.519015	0.0127422	0.959886	0.111433	61.7114	0
	19x25	0	0	0	6	mel3_rep2	foreground	19	25	-0.950902		0.519503	-1.46395	0.211861	0.333468	40.0285	0
	20x11	0	0	5	6	mel3_rep2	foreground	20	11	2.99318		0.51999	-0.961235	0.838423	-0.145344	-327.871	0
	20x12	0	0	5	6	mel3_rep2	foreground	20	12	2.99318		0.520478	-1.29547	-1.19394	-0.817736	15.2391	0
	20x13	0	0	0	6	mel3_rep2	foreground	20	13	-0.950902		0.520965	-1.01194	0.531257	-0.191854	30.3247	0
	20x14	0	0	0	6	mel3_rep2	foreground	20	14	-0.950902		0.521453	-1.19511	-0.239162	-0.426403	120.801	0
	20x15	0	0	1	6	mel3_rep2	foreground	20	15	-0.162086		0.521941	-1.17223	1.01706	-0.754597	153.343	0
	20x16	0	0	2	6	mel3_rep2	foreground	20	16	0.626731		0.522428	-0.404418	1.58188	-0.390954	-71.9677	0
	20x17	0	0	0	6	mel3_rep2	foreground	20	17	-0.950902		0.594588	-0.615948	0.896767	-0.237343	-73.2501	1
	20x18	0	0	2	6	mel3_rep2	foreground	20	18	0.626731		0.523403	-0.457131	-0.0765966	-1.23748	280.767	0
	20x19	0	0	0	6	mel3_rep2	foreground	20	19	-0.950902		0.523891	-0.920376	-0.74295	-1.37736	167.816	0
	20x20	0	0	1	6	mel3_rep2	foreground	20	20	-0.162086		0.524378	-0.507354	-0.091589	-0.260578	-27.5169	1
	20x21	0	0	2	6	mel3_rep2	foreground	20	21	0.626731		0.524866	-0.572144	0.424064	0.11826	46.7197	0
	20x22	0	0	1	6	mel3_rep2	foreground	20	22	-0.162086		0.525353	-0.961235	-0.897762	-0.647565	326.434	0
	20x23	0	0	2	6	mel3_rep2	foreground	20	23	0.626731		0.525841	-0.629697	-0.272321	-0.27219	-217.742	0
	20x24	0	0	1	6	mel3_rep2	foreground	20	24	-0.162086		0.526329	-1.01194	-0.678677	-0.349299	-169.593	0
	21x11	0	0	4	6	mel3_rep2	foreground	21	11	2.20436		0.526816	-0.208418	0.35363	-0.390173	-344.313	0
	21x12	0	0	3	6	mel3_rep2	foreground	21	12	1.41555		0.527304	-0.538816	-0.710641	-0.256894	141.976	0
	21x13	0	0	1	6	mel3_rep2	foreground	21	13	-0.162086		0.527791	-1.09777	-0.601983	-0.121897	180.796	0
	21x14	0	0	0	6	mel3_rep2	foreground	21	14	-0.950902		0.528279	-1.32755	0.415239	-0.423096	127.373	0
	21x15	0	0	0	6	mel3_rep2	foreground	21	15	-0.950902		0.528766	-0.457131	-0.130629	-1.28388	82.7021	0
	21x16	0	0	2	6	mel3_rep2	foreground	21	16	0.626731		0.529254	-0.920376	-0.318571	-0.600827	225.286	0
	21x17	0	0	2	6	mel3_rep2	foreground	21	17	0.626731		0.529742	-0.507354	-0.467921	-0.222063	162.096	0
	21x18	0	0	1	6	mel3_rep2	foreground	21	18	-0.162086		0.530229	-1.46395	-0.774905	-0.355494	-78.7889	0
	21x19	0	0	3	6	mel3_rep2	foreground	21	19	1.41555		0.530717	-0.961235	0.112835	-0.637103	-153.354	0
	21x20	0	0	2	6	mel3_rep2	foreground	21	20	0.626731		0.531204	-1.29547	-0.579759	-0.128957	152.031	0
	21x21	0	0	2	6	mel3_rep2	foreground	21	21	0.626731		0.531692	0.0632141	-0.70889	-0.507562	70.1738	0
	21x22	0	0	3	6	mel3_rep2	foreground	21	22	1.41555		0.532179	-1.19511	0.427904	-0.280952	286.705	0
	21x23	0	0	4	6	mel3_rep2	foreground	21	23	2.20436		0.532667	-1.17223	0.460374	-0.376629	-134.874	0
	21x24	0	0	1	6	mel3_rep2	foreground	21	24	-0.162086		0.533155	-1.09777	0.0402102	0.280149	-190.681	0
	22x11	0	0	3	6	mel3_rep2	foreground	22	11	1.41555		0.533642	-1.32755	-0.0887965	-1.27122	-200.449	0
	22x12	0	0	1	6	mel3_rep2	foreground	22	12	-0.162086		0.605802	1.46507	0.644529	-0.0282182	-30.2249	1
	22x13	0	0	1	6	mel3_rep2	foreground	22	13	-0.162086		0.534617	-0.920376	-0.720949	-0.316512	-163.922	0
	22x14	0	0	2	6	mel3_rep2	foreground	22	14	0.626731		0.535105	0.00507595	-1.08464	0.00168437	310.605	0
	22x15	0	0	4	6	mel3_rep2	foreground	22	15	2.20436		0.535592	-0.510491	-0.110663	-0.627881	47.6309	0
	22x16	0	0	4	6	mel3_rep2	foreground	22	16	2.20436		0.607021	-0.961235	0.315958	-0.728124	106.242	0
	22x17	0	0	3	6	mel3_rep2	foreground	22	17	1.41555		0.536568	-1.29547	0.15107	-0.460054	50.1148	0
	22x18	0	0	3	6	mel3_rep2	foreground	22	18	1.41555		0.537055	-0.350285	-0.667999	-0.73412	108.365	1
	22x19	0	0	0	6	mel3_rep2	foreground	22	19	-0.950902		0.537543	-0.315221	-1.39355	-0.114874	45.4199	0
	22x20	0	0	1	6	mel3_rep2	foreground	22	20	-0.162086		0.53803	-1.17223	0.0533795	-0.280181	60.4538	0
	22x21	0	0	2	6	mel3_rep2	foreground	22	21	0.626731		0.538518	-0.414662	-0.315607	-0.121961	-144.432	0
	22x22	0	0	3	6	mel3_rep2	foreground	22	22	1.41555		0.539005	-1.32755	0.234112	-1.21356	95.8108	0
	22x23	0	0	1	6	mel3_rep2	foreground	22	23	-0.162086		0.539493	-0.457131	0.212058	-0.450645	355.006	0
	23x11	0	0	2	6	mel3_rep2	foreground	23	11	0.626731		0.53998	-0.920376	1.58761	-0.57597	-230.128	2
	23x12	0	0	3	6	mel3_rep2	foreground	23	12	1.41555		0.540468	0.302037	0.217295	-0.00759017	363.985	0
	23x13	0	0	0	6	mel3_rep2	foreground	23	13	-0.950902		0.540956	-1.46395	-0.429404	-0.994248	265.118	0
	23x14	0	0	2	6	mel3_rep2	foreground	23	14	0.626731		0.541443	-0.430239	1.10917	-0.149747	79.246	0
	23x15	0	0	1	6	mel3_rep2	foreground	23	15	-0.162086		0.541931	-1.29547	-0.310163	-0.626094	-16.3381	0
	23x16	0	0	2	6	mel3_rep2	foreground	23	16	0.626731		0.542418	-1.01194	-0.390213	-0.656543	109.865	0
	23x17	0	0	4	6	mel3_rep2	foreground	23	17	2.20436		0.542906	-1.19511	-0.185326	-0.237775	170.99	0
	23x18	0	0	0	6	mel3_rep2	foreground	23	18	-0.950902		0.543393	-1.17223	-0.327871	-0.0570775	218.583	0
	23x19	0	0	2	6	mel3_rep2	foreground	23	19	0.626731		0.543881	-0.601056	-0.51086	-0.299619	124.581	0
	23x20	0	0	0	6	mel3_rep2	foreground	23	20	-0.950902		0.544369	-1.32755	0.114511	-0.659766	154.565	0
	23x21	0	0	1	6	mel3_rep2	foreground	23	21	-0.162086		0.544856	0.205969	0.233809	-0.406333	91.1688	0
	23x22	0	0	1	6	mel3_rep2	foreground	23	22	-0.162086		0.545344	-0.920376	1.16955	-0.244408	228.739	0
	23x23	0	0	2	6	mel3_rep2	foreground	23	23	0.626731		0.545831	-0.507354	-0.0490699	-0.61355	159.179	0
	24x12	0	0	1	6	mel3_rep2	foreground	24	12	-0.162086		0.546319	-1.46395	0.5488	-0.740246	45.7772	0
	24x13	0	0	4	6	mel3_rep2	foreground	24	13	2.20436		0.546806	-0.961235	0.444972	-0.119863	-118.263	1
	24x14	0	0	3	6	mel3_rep2	foreground	24	14	1.41555		0.547294	-0.39451	0.217295	-0.487381	189.362	0
	24x15	0	0	3	6	mel3_rep2	foreground	24	15	1.41555		0.547782	-1.01194	-0.0980583	-0.355462	224.944	0
	24x16	0	0	1	6	mel3_rep2	foreground	24	16	-0.162086		0.548269	-1.19511	0.334788	-0.276262	-47.6488	0
	24x17	0	0	0	6	mel3_rep2	foreground	24	17	-0.950902		0.548757	0.0218667	0.708293	-0.63039	32.1177	1
	24x18	0	0	0	6	mel3_rep2	foreground	24	18	-0.950902		0.549244	-0.438683	-0.523867	-0.816563	-204.084	0
	24x19	0	0	1	6	mel3_rep2	foreground	24	19	-0.162086		0.549732	-1.32755	0.0351203	-0.193593	-2.37681	0
	24x20	0	0	0	6	mel3_rep2	foreground	24	20	-0.950902		0.550219	-0.457131	0.431215	-0.853805	119.795	0
	24x21	0	0	0	6	mel3_rep2	foreground	24	21	-0.950902		0.550707	-0.920376	0.188004	-0.499806	-108.625	0
	24x22	0	0	0	6	mel3_rep2	foreground	24	22	-0.950902		0.551195	0.153567	0.793633	-0.360771	-165.208	0
	25x13	0	0	1	6	mel3_rep2	foreground	25	13	-0.162086		0.551682	-1.46395	0.212877	-0.754209	58.3746	0
	25x14	0	0	5	6	mel3_rep2	foreground	25	14	2.99318		0.55217	-0.961235	0.677647	-0.155064	440.676	0
	25x15	0	0	2	6	mel3_rep2	foreground	25	15	0.626731		0.552657	-1.29547	0.217295	-0.444051	44.1263	0
	25x16	0	0	2	6	mel3_rep2	foreground	25	16	0.626731		0.553145	0.402653	1.13862	-0.217414	-273.351	1
	25x17	0	0	1	6	mel3_rep2	foreground	25	17	-0.162086		0.553632	-1.19511	0.217295	-0.569716	90.6073	1
	25x18	0	0	0	6	mel3_rep2	foreground	25	18	-0.950902		0.55412	-0.401103	-0.227601	-0.679067	232.351	1
	25x19	0	0	0	6	mel3_rep2	foreground	25	19	-0.950902		0.554608	-0.32304	-0.68484	-0.41185	-7.866	0
	25x20	0	0	2	6	mel3_rep2	foreground	25	20	0.626731		0.555095	-0.778524	-0.380383	-0.0338659	148.562	0
	25x21	0	0	0	6	mel3_rep2	foreground	25	21	-0.950902		0.555583	-0.457131	0.382066	-0.817835	15.5054	0
	25x22	0	0	1	6	mel3_rep2	foreground	25	22	-0.162086		0.55607	-0.148319	0.788624	-0.0583823	-48.1118	0
	26x14	0	0	1	6	mel3_rep2	foreground	26	14	-0.162086		0.628718	0.327349	-0.371698	0.168775	-76.4598	0
	26x15	0	0	2	6	mel3_rep2	foreground	26	15	0.626731		0.557045	-1.46395	0.217295	-0.883262	217.109	1
	26x16	0	0	1	6	mel3_rep2	foreground	26	16	-0.162086		0.700878	-0.258058	0.235495	-0.428499	-219.867	0
	26x17	0	0	1	6	mel3_rep2	foreground	26	17	-0.162086		0.629205	-1.29547	-0.00386152	0.503682	157.149	0
	26x18	0	0	1	6	mel3_rep2	foreground	26	18	-0.162086		0.558508	-1.01194	-0.0741484	-0.325393	-42.7787	0
	26x19	0	0	3	6	mel3_rep2	foreground	26	19	1.41555		0.558996	-1.19511	-0.957447	-0.706388	-126.987	0
	26x20	0	0	1	6	mel3_rep2	foreground	26	20	-0.162086		0.559483	-1.17223	-0.695288	-0.057478	123.846	0
	26x21	0	0	2	6	mel3_rep2	foreground	26	21	0.626731		0.559971	-0.5625	0.042112	0.177144	386.103	0
	27x15	0	0	2	6	mel3_rep2	foreground	27	15	0.626731		0.632374	-0.514886	0.490059	-0.0556927	-326.301	0
	27x17	0	0	1	6	mel3_rep2	foreground	27	17	-0.162086		0.561433	-0.920376	0.094489	-0.572954	-127.421	0
	27x18	0	0	1	6	mel3_rep2	foreground	27	18	-0.162086		0.561921	-0.507354	0.183297	-0.529049	-181.507	0
	27x19	0	0	0	6	mel3_rep2	foreground	27	19	-0.950902		0.562409	-1.46395	0.211717	-0.739623	236.775	0
	27x20	0	0	3	6	mel3_rep2	foreground	27	20	1.41555		0.562896	-0.212555	-0.24008	-0.499632	290.643	0
	27x21	0	0	0	6	mel3_rep2	foreground	27	21	-0.950902		0.563384	-0.411328	-0.119815	-0.0790967	45.1078	0
	28x16	0	0	0	6	mel3_rep2	foreground	28	16	-0.950902		0.635544	-0.31257	-0.386898	0.251253	-65.2517	1
	28x17	0	0	1	6	mel3_rep2	foreground	28	17	-0.162086		0.636763	-1.19511	0.546974	-0.332575	48.1559	0
	28x18	0	0	0	6	mel3_rep2	foreground	28	18	-0.950902		0.564846	-1.17223	-1.13434	-0.276111	115.662	0
	28x19	0	0	0	6	mel3_rep2	foreground	28	19	-0.950902		0.565334	-1.09777	0.217295	-0.742831	95.2735	0
	28x20	0	0	1	6	mel3_rep2	foreground	28	20	-0.162086		0.565822	-1.32755	0.217295	-0.669382	-166.644	0
	29x18	0	0	2	6	mel3_rep2	foreground	29	18	0.626731		0.566309	-0.457131	-0.215642	-1.05125	-59.9878	0
	29x19	0	0	2	6	mel3_rep2	foreground	29	19	0.626731		0.566797	-0.0919012	-0.892418	-0.979493	34.6167	0
	29x20	0	0	1	6	mel3_rep2	foreground	29	20	-0.162086		0.567284	-0.507354	0.266195	-0.306206	406.172	0
	7x17	0	0	0	6	mel3_rep2	foreground	7	17	-0.950902		0.424427	-0.333054	0.21858	-0.4284	-666.708	0
	7x18	0	0	0	6	mel3_rep2	foreground	7	18	-0.950902		0.424915	-1.19511	-0.437742	-0.800532	-58.416	1
	7x19	0	0	0	6	mel3_rep2	foreground	7	19	-0.950902		0.425402	-1.17223	0.533789	-0.0940393	-372.149	0
	7x20	0	0	0	6	mel3_rep2	foreground	7	20	-0.950902		0.42589	-1.09777	0.125748	-0.450143	-162.948	0
	7x21	0	0	0	6	mel3_rep2	foreground	7	21	-0.950902		0.426377	-1.32755	0.865255	-0.143946	-244.769	0
	7x22	0	0	0	6	mel3_rep2	foreground	7	22	-0.950902		0.426865	0.300011	-0.441205	-0.412283	38.0999	1
	7x23	0	0	0	6	mel3_rep2	foreground	7	23	-0.950902		0.427353	0.158079	-0.606134	-0.711892	-488.025	0
	7x24	0	0	0	6	mel3_rep2	foreground	7	24	-0.950902		0.42784	-0.507354	0.455166	-0.297703	-370.443	0
	7x25	0	0	0	6	mel3_rep2	foreground	7	25	-0.950902		0.428328	-1.46395	0.217295	-0.658545	179.571	0
	8x15	0	0	0	6	mel3_rep2	foreground	8	15	-0.950902		0.428815	-0.961235	0.144727	-0.472675	-71.2584	0
	8x16	0	0	0	6	mel3_rep2	foreground	8	16	-0.950902		0.429303	-1.29547	-0.308439	-0.902872	-46.9008	0
	8x17	0	0	0	6	mel3_rep2	foreground	8	17	-0.950902		0.42979	-1.01194	-0.414546	-0.372153	-148.709	0
	8x18	0	0	1	6	mel3_rep2	foreground	8	18	-0.162086		0.502194	-0.211052	0.559547	-0.416331	-143.112	0
	8x19	0	0	1	6	mel3_rep2	foreground	8	19	-0.162086		0.430765	-0.638733	0.217295	-0.538754	-236.707	0
	8x20	0	0	1	6	mel3_rep2	foreground	8	20	-0.162086		0.431253	-1.09777	0.38534	-0.327153	7.84296	0
	8x21	0	0	0	6	mel3_rep2	foreground	8	21	-0.950902		0.431741	-1.32755	0.316993	-0.395333	-29.876	0
	8x22	0	0	0	6	mel3_rep2	foreground	8	22	-0.950902		0.432228	-0.457131	0.675736	-1.23265	-29.1443	0
	8x23	0	0	0	6	mel3_rep2	foreground	8	23	-0.950902		0.432716	-0.920376	-0.0852615	-0.56359	-157.394	0
	8x24	0	0	0	6	mel3_rep2	foreground	8	24	-0.950902		0.433203	-0.507354	0.531613	-0.441207	-107.053	0
	8x25	0	0	1	6	mel3_rep2	foreground	8	25	-0.162086		0.433691	-1.46395	-0.40773	-0.0811185	-114.823	0
	8x26	0	0	0	6	mel3_rep2	foreground	8	26	-0.950902		0.434178	-0.961235	-3.37125	-0.647565	428.915	0
	8x27	0	0	0	6	mel3_rep2	foreground	8	27	-0.950902		0.434666	-1.29547	-3.17808	-0.528404	0.508455	0
	9x14	0	0	1	6	mel3_rep2	foreground	9	14	-0.162086		0.435154	-0.352926	-0.245361	-0.218266	-24.7119	0
	9x15	0	0	1	6	mel3_rep2	foreground	9	15	-0.162086		0.435641	-1.19511	-0.59754	-0.0920822	-72.2877	1
	9x16	0	0	1	6	mel3_rep2	foreground	9	16	-0.162086		0.436129	-1.17223	0.703746	-0.216764	-128.588	0
	9x17	0	0	0	6	mel3_rep2	foreground	9	17	-0.950902		0.508776	-1.09777	1.36902	-0.561782	-201.56	0
	9x18	0	0	1	6	mel3_rep2	foreground	9	18	-0.162086		0.437104	-1.32755	0.220618	-0.129676	-170.79	0
	9x19	0	0	1	6	mel3_rep2	foreground	9	19	-0.162086		0.437591	0.347233	-0.492774	-1.29803	-104.644	1
	9x20	0	0	0	6	mel3_rep2	foreground	9	20	-0.950902		0.438079	-0.920376	-0.640644	-0.60998	80.5841	0
	9x21	0	0	0	6	mel3_rep2	foreground	9	21	-0.950902		0.438567	0.174877	-1.45882	-0.192984	61.1135	0
	9x22	0	0	0	6	mel3_rep2	foreground	9	22	-0.950902		0.439054	-1.46395	0.949326	-0.538283	-293.114	0
	9x23	0	0	2	6	mel3_rep2	foreground	9	23	0.626731		0.439542	-0.198694	-1.25189	-0.637103	148.918	0
	9x24	0	0	1	6	mel3_rep2	foreground	9	24	-0.162086		0.440029	-0.511038	-0.317213	-0.123434	-21.9095	0
	9x25	0	0	3	6	mel3_rep2	foreground	9	25	1.41555		0.440517	-1.01194	0.611197	-0.705208	-64.9502	0
	9x26	0	0	1	6	mel3_rep2	foreground	9	26	-0.162086		0.441004	-1.19511	0.217295	-0.614633	539.079	0
	9x27	0	0	0	6	mel3_rep2	foreground	9	27	-0.950902		0.441492	-1.17223	0.217295	-0.539161	27.1832	0
	9x28	0	0	0	6	mel3_rep2	foreground	9	28	-0.950902		0.44198	-1.09777	-1.43012	-0.478958	69.7976	0
	10x10	0	0	2	7	mel4_rep1	foreground	10	10	0.604564		0.487475	-0.929669	-2.32251	-0.615615	-106.337	1
	10x11	0	0	0	7	mel4_rep1	foreground	10	11	-0.878727		0.487475	-1.28426	-1.73085	-0.636752	-130.534	0
	10x12	0	0	0	7	mel4_rep1	foreground	10	12	-0.878727		0.487475	-0.959171	1.12339	-0.761764	225.212	1
	10x13	0	0	0	7	mel4_rep1	foreground	10	13	-0.878727		0.487475	-1.28426	0.617321	-0.498424	-86.5848	0
	10x3	0	0	0	7	mel4_rep1	foreground	10	3	-0.878727		0.487475	0.0280215	0.388604	-0.16685	-256.436	0
	10x4	0	0	2	7	mel4_rep1	foreground	10	4	0.604564		0.487475	0.732174	-0.452926	-0.9754	-160.525	0
	10x5	0	0	2	7	mel4_rep1	foreground	10	5	0.604564		0.487475	-0.873857	-0.0292073	-1.4407	131.122	0
	10x6	0	0	2	7	mel4_rep1	foreground	10	6	0.604564		0.487475	-1.07021	-1.36191	0.140005	185.555	2
	10x7	0	0	0	7	mel4_rep1	foreground	10	7	-0.878727		0.487475	-1.25831	-1.22827	-0.430439	310.229	0
	10x8	0	0	2	7	mel4_rep1	foreground	10	8	0.604564		0.559919	0.223316	0.390933	-0.027349	-105.419	1
	10x9	0	0	4	7	mel4_rep1	foreground	10	9	2.08786		0.487475	-1.49701	-0.47462	-0.858805	-479.628	0
	11x10	0	0	0	7	mel4_rep1	foreground	11	10	-0.878727		0.487475	-0.67993	0.107861	-0.452829	-304.958	0
	11x11	0	0	0	7	mel4_rep1	foreground	11	11	-0.878727		0.559242	-0.959171	-0.936472	-0.838692	130.327	0
	11x12	0	0	0	7	mel4_rep1	foreground	11	12	-0.878727		0.487475	-1.28426	0.617321	-0.356805	-253.744	0
	11x13	0	0	1	7	mel4_rep1	foreground	11	13	-0.137081		0.487475	-0.579249	1.75112	-1.13528	-148.221	0
	11x2	0	0	1	7	mel4_rep1	foreground	11	2	-0.137081		0.487475	0.0864705	-0.613486	0.0327308	-207.789	0
	11x3	0	0	2	7	mel4_rep1	foreground	11	3	0.604564		0.558565	0.721227	-0.19773	-1.05144	-346.317	0
	11x4	0	0	1	7	mel4_rep1	foreground	11	4	-0.137081		0.554841	-0.214378	1.11716	-0.204812	-27.7473	0
	11x5	0	0	5	7	mel4_rep1	foreground	11	5	2.8295		0.487475	-1.07021	0.00747928	0.11199	-232.743	0
	11x6	0	0	2	7	mel4_rep1	foreground	11	6	0.604564		0.629993	0.802992	-0.0831434	-0.138857	212.238	1
	11x7	0	0	3	7	mel4_rep1	foreground	11	7	1.34621		0.626608	-0.852785	-0.0127095	-0.772198	-102.104	0
	11x8	0	0	3	7	mel4_rep1	foreground	11	8	1.34621		0.487475	-1.49701	-2.14108	-0.75397	-133.231	2
	11x9	0	0	0	7	mel4_rep1	foreground	11	9	-0.878727		0.487475	-0.196847	-0.0232725	0.136027	-525.925	0
	12x10	0	0	0	7	mel4_rep1	foreground	12	10	-0.878727		0.559242	-0.959171	1.07716	-0.519838	-23.8716	0
	12x11	0	0	0	7	mel4_rep1	foreground	12	11	-0.878727		0.487475	-1.28426	1.14224	-0.471483	65.1182	0
	12x12	0	0	0	7	mel4_rep1	foreground	12	12	-0.878727		0.487475	-0.551733	1.65121	-1.47951	-288.239	0
	12x13	0	0	0	7	mel4_rep1	foreground	12	13	-0.878727		0.487475	0.238649	-0.444843	-0.421801	-293.962	2
	12x2	0	0	4	7	mel4_rep1	foreground	12	2	2.08786		0.555518	0.662675	1.13631	-0.311994	-121.472	0
	12x3	0	0	3	7	mel4_rep1	foreground	12	3	1.34621		0.487475	-0.525949	0.683432	-0.541675	-443.411	1
	12x4	0	0	1	7	mel4_rep1	foreground	12	4	-0.137081		0.487475	-1.07021	-0.398969	-0.357627	-222.208	0
	12x5	0	0	2	7	mel4_rep1	foreground	12	5	0.604564		0.487475	-1.25831	-0.215376	-0.480037	109.093	0
	12x6	0	0	4	7	mel4_rep1	foreground	12	6	2.08786		0.487475	-0.372774	0.411174	-0.676373	-240.618	0
	12x7	0	0	1	7	mel4_rep1	foreground	12	7	-0.137081		0.487475	-1.49701	0.899508	0.146025	-19.3825	1
	12x8	0	0	2	7	mel4_rep1	foreground	12	8	0.604564		0.487475	-0.183819	0.248476	-0.246162	-172.184	0
	12x9	0	0	3	7	mel4_rep1	foreground	12	9	1.34621		0.487475	-1.28426	-2.16838	-0.414927	-242.256	0
	13x10	0	0	0	7	mel4_rep1	foreground	13	10	-0.878727		0.487475	-1.28426	-0.24363	-1.18995	339.596	0
	13x11	0	0	1	7	mel4_rep1	foreground	13	11	-0.137081		0.487475	0.208854	0.172926	-1.17039	268.256	0
	13x12	0	0	0	7	mel4_rep1	foreground	13	12	-0.878727		0.487475	0.147955	-0.53145	-0.57963	-320.05	1
	13x13	0	0	0	7	mel4_rep1	foreground	13	13	-0.878727		0.487475	-0.649107	0.161411	-0.138571	-112.878	0
	13x2	0	0	2	7	mel4_rep1	foreground	13	2	0.604564		0.487475	-1.38473	-1.1459	-0.489858	-120.363	0
	13x3	0	0	1	7	mel4_rep1	foreground	13	3	-0.137081		0.487475	-1.07021	-0.0619053	0.393718	-93.8394	0
	13x4	0	0	2	7	mel4_rep1	foreground	13	4	0.604564		0.487475	0.117082	0.62811	-0.163122	-159.204	0
	13x5	0	0	2	7	mel4_rep1	foreground	13	5	0.604564		0.487475	-0.38919	0.318878	-0.0689152	17.6244	6
	13x6	0	0	2	7	mel4_rep1	foreground	13	6	0.604564		0.487475	-1.49701	0.134651	-0.582185	90.4495	0
	13x7	0	0	1	7	mel4_rep1	foreground	13	7	-0.137081		0.487475	-0.929669	-0.236956	-0.473356	207.411	0
	13x8	0	0	1	7	mel4_rep1	foreground	13	8	-0.137081		0.487475	-0.448933	0.507364	-0.0823732	-8.5067	0
	13x9	0	0	1	7	mel4_rep1	foreground	13	9	-0.137081		0.487475	-0.398967	-0.780818	-0.523677	39.8007	0
	14x10	0	0	0	7	mel4_rep1	foreground	14	10	-0.878727		0.487475	-1.13784	-0.28384	-0.38513	84.2958	0
	14x11	0	0	1	7	mel4_rep1	foreground	14	11	-0.137081		0.487475	-0.51808	0.617321	-0.818252	250.138	0
	14x12	0	0	0	7	mel4_rep1	foreground	14	12	-0.878727		0.487475	-0.630207	0.617321	-0.775634	10.0159	0
	14x13	0	0	2	7	mel4_rep1	foreground	14	13	0.604564		0.487475	-0.470161	0.617321	-0.322509	615.726	0
	14x2	0	0	0	7	mel4_rep1	foreground	14	2	-0.878727		0.487475	-0.347769	0.278647	-0.92151	-140.373	1
	14x3	0	0	0	7	mel4_rep1	foreground	14	3	-0.878727		0.487475	-1.25831	-1.3434	-0.748991	-289.828	2
	14x4	0	0	2	7	mel4_rep1	foreground	14	4	0.604564		0.487475	-0.343352	-1.32339	-0.289649	-31.8122	0
	14x5	0	0	2	7	mel4_rep1	foreground	14	5	0.604564		0.487475	-1.49701	-0.398464	-0.790159	-125.748	0
	14x6	0	0	2	7	mel4_rep1	foreground	14	6	0.604564		0.558565	0.354173	0.331152	-0.636303	-23.6949	1
	14x7	0	0	2	7	mel4_rep1	foreground	14	7	0.604564		0.487475	-1.28426	0.195185	-0.4539	-77.2799	0
	14x8	0	0	1	7	mel4_rep1	foreground	14	8	-0.137081		0.560934	-0.507345	-0.11221	-0.667396	-234.037	0
	14x9	0	0	0	7	mel4_rep1	foreground	14	9	-0.878727		0.487475	-1.28426	-1.3019	-1.49377	386.794	0
	15x10	0	0	0	7	mel4_rep1	foreground	15	10	-0.878727		0.487475	-0.412152	-0.719205	-0.174378	97.3917	0
	15x11	0	0	3	7	mel4_rep1	foreground	15	11	1.34621		0.487475	0.824769	0.881176	-0.609251	-45.4162	0
	15x12	0	0	2	7	mel4_rep1	foreground	15	12	0.604564		0.487475	-0.00609539	-0.606547	-0.718719	-217.528	0
	15x13	0	0	2	7	mel4_rep1	foreground	15	13	0.604564		0.487475	0.293718	0.53551	0.273564	-104.041	0
	15x2	0	0	0	7	mel4_rep1	foreground	15	2	-0.878727		0.487475	-0.527701	0.607969	-0.46915	-237.172	0
	15x4	0	0	1	7	mel4_rep1	foreground	15	4	-0.137081		0.487475	-0.852785	0.883143	-0.520269	19.7123	0
	15x5	0	0	1	7	mel4_rep1	foreground	15	5	-0.137081		0.487475	-1.49701	1.18065	-1.1237	18.2408	0
	15x6	0	0	1	7	mel4_rep1	foreground	15	6	-0.137081		0.487475	-0.208028	-2.19244	-0.160443	27.0386	0
	15x7	0	0	2	7	mel4_rep1	foreground	15	7	0.604564		0.487475	-0.564092	-0.298353	-0.532803	30.4562	0
	15x8	0	0	0	7	mel4_rep1	foreground	15	8	-0.878727		0.487475	-0.404194	-0.689303	-0.559399	-48.7395	0
	15x9	0	0	2	7	mel4_rep1	foreground	15	9	0.604564		0.487475	-0.64563	0.218316	-0.803653	35.1857	0
	16x10	0	0	4	7	mel4_rep1	foreground	16	10	2.08786		0.487475	0.0233379	-1.8229	-0.331173	-214.646	0
	16x11	0	0	5	7	mel4_rep1	foreground	16	11	2.8295		0.487475	-0.700539	0.403994	0.497567	-308.041	1
	16x12	0	0	4	7	mel4_rep1	foreground	16	12	2.08786		0.487475	-0.263125	0.343997	-0.0928756	-42.3851	0
	16x13	0	0	5	7	mel4_rep1	foreground	16	13	2.8295		0.560257	-0.0768919	0.519981	-0.667469	71.0629	0
	16x2	0	0	1	7	mel4_rep1	foreground	16	2	-0.137081		0.487475	-0.266706	-0.697109	-0.0856158	-188.837	0
	16x3	0	0	1	7	mel4_rep1	foreground	16	3	-0.137081		0.487475	-0.408623	0.137723	-0.455693	-164.643	1
	16x4	0	0	1	7	mel4_rep1	foreground	16	4	-0.137081		0.629316	-1.01153	-0.204719	-0.546484	-4.32963	0
	16x5	0	0	4	7	mel4_rep1	foreground	16	5	2.08786		0.487475	-0.198824	-0.0574436	-0.44885	213.463	0
	16x6	0	0	2	7	mel4_rep1	foreground	16	6	0.604564		0.487475	-1.28426	-0.333618	-1.16111	180.084	0
	16x7	0	0	4	7	mel4_rep1	foreground	16	7	2.08786		0.487475	0.0122866	-0.253379	-0.539865	-127.007	0
	16x8	0	0	2	7	mel4_rep1	foreground	16	8	0.604564		0.487475	-0.0859966	-0.34072	-0.0870908	92.8688	0
	16x9	0	0	1	7	mel4_rep1	foreground	16	9	-0.137081		0.487475	0.19207	-0.53485	0.0117079	344.922	0
	17x10	0	0	0	7	mel4_rep1	foreground	17	10	-0.878727		0.487475	0.308729	-0.492736	-0.960408	-134.906	0
	17x11	0	0	4	7	mel4_rep1	foreground	17	11	2.08786		0.559242	-0.571752	-0.192358	0.125425	347.777	0
	17x12	0	0	1	7	mel4_rep1	foreground	17	12	-0.137081		0.487475	0.247004	1.41283	-0.217073	161.861	0
	17x13	0	0	0	7	mel4_rep1	foreground	17	13	-0.878727		0.561611	-0.606037	0.697944	-0.0641079	342.657	0
	17x3	0	0	1	7	mel4_rep1	foreground	17	3	-0.137081		0.487475	-0.421964	-1.30048	-0.862717	214.553	0
	17x4	0	0	2	7	mel4_rep1	foreground	17	4	0.604564		0.487475	-1.49701	-0.0236643	-0.311424	-108.08	0
	17x5	0	0	4	7	mel4_rep1	foreground	17	5	2.08786		0.487475	0.450114	0.697686	-0.195573	-171.387	0
	17x6	0	0	4	7	mel4_rep1	foreground	17	6	2.08786		0.487475	-0.515908	0.617321	-0.643013	-364.821	0
	17x7	0	0	2	7	mel4_rep1	foreground	17	7	0.604564		0.487475	-0.959171	-0.0652214	-0.904613	-150.641	1
	17x8	0	0	1	7	mel4_rep1	foreground	17	8	-0.137081		0.487475	-0.372392	-1.63443	0.389624	101.209	0
	17x9	0	0	2	7	mel4_rep1	foreground	17	9	0.604564		0.557888	-0.29148	0.0857727	-0.328464	333.489	0
	18x10	0	0	0	7	mel4_rep1	foreground	18	10	-0.878727		0.487475	0.194913	1.2641	-0.648815	-69.7181	0
	18x11	0	0	2	7	mel4_rep1	foreground	18	11	0.604564		0.559242	-0.646865	-0.423763	-0.228691	488.207	0
	18x12	0	0	3	7	mel4_rep1	foreground	18	12	1.34621		0.487475	-0.305306	-2.79012	-0.540418	73.6118	0
	18x13	0	0	2	7	mel4_rep1	foreground	18	13	0.604564		0.487475	0.22292	-2.07638	-0.0983951	334.908	1
	18x3	0	0	1	7	mel4_rep1	foreground	18	3	-0.137081		0.487475	-0.30428	-0.116967	-0.559993	-126.644	0
	18x4	0	0	1	7	mel4_rep1	foreground	18	4	-0.137081		0.558903	-0.971041	0.120432	-0.25344	380.744	0
	18x5	0	0	3	7	mel4_rep1	foreground	18	5	1.34621		0.627624	-0.184011	0.534898	-0.797729	-132.275	0
	18x6	0	0	6	7	mel4_rep1	foreground	18	6	3.57115		0.487475	-1.28426	-1.10223	-0.435904	-145.682	0
	18x7	0	0	4	7	mel4_rep1	foreground	18	7	2.08786		0.55958	0.0332445	0.708621	-0.125976	165.239	2
	18x8	0	0	3	7	mel4_rep1	foreground	18	8	1.34621		0.487475	0.14903	0.4159	-0.415245	165.336	1
	18x9	0	0	1	7	mel4_rep1	foreground	18	9	-0.137081		0.63067	-1.13784	0.0313636	-0.777691	285.347	2
	19x10	0	0	0	7	mel4_rep1	foreground	19	10	-0.878727		0.487475	-0.51808	-0.755078	-0.457518	150.983	1
	19x11	0	0	0	7	mel4_rep1	foreground	19	11	-0.878727		0.559919	-0.535829	-1.16528	-0.663148	414.24	0
	19x12	0	0	1	7	mel4_rep1	foreground	19	12	-0.137081		0.487475	-0.258108	-1.84412	-0.346935	71.8923	0
	19x13	0	0	0	7	mel4_rep1	foreground	19	13	-0.878727		0.487475	-0.65923	-0.846889	-0.463544	205.959	0
	19x14	0	0	0	7	mel4_rep1	foreground	19	14	-0.878727		0.487475	-0.852785	0.617321	-0.392003	195.09	0
	19x3	0	0	0	7	mel4_rep1	foreground	19	3	-0.878727		0.487475	-0.407559	-0.448644	0.243365	31.6477	0
	19x4	0	0	0	7	mel4_rep1	foreground	19	4	-0.878727		0.487475	-1.49701	-1.21807	-0.846445	58.6099	0
	19x5	0	0	2	7	mel4_rep1	foreground	19	5	0.604564		0.487475	0.502688	-0.158788	-0.83534	-315.326	0
	19x6	0	0	1	7	mel4_rep1	foreground	19	6	-0.137081		0.487475	-0.48486	0.143885	-0.182384	13.0249	0
	19x7	0	0	0	7	mel4_rep1	foreground	19	7	-0.878727		0.487475	-0.419391	0.561191	-0.304336	151.575	0
	19x8	0	0	1	7	mel4_rep1	foreground	19	8	-0.137081		0.487475	-0.457521	0.976658	-0.628157	-185.622	0
	19x9	0	0	3	7	mel4_rep1	foreground	19	9	1.34621		0.487475	-1.13784	0.19511	-0.74141	20.1421	0
	20x10	0	0	1	7	mel4_rep1	foreground	20	10	-0.137081		0.487475	-0.51808	0.264065	-1.0383	-10.8759	0
	20x11	0	0	0	7	mel4_rep1	foreground	20	11	-0.878727		0.487475	-1.38473	2.20998	-0.590954	-244.966	0
	20x12	0	0	0	7	mel4_rep1	foreground	20	12	-0.878727		0.487475	-0.3059	-0.924285	-0.15466	83.7964	0
	20x13	0	0	1	7	mel4_rep1	foreground	20	13	-0.137081		0.487475	-0.483159	-0.850789	-0.351657	-98.7889	0
[truncated: 338 more rows]

## Sheet: fig5e-g (supp8a,b, supp9b)
	Figure 5E-G
	coord	TCD8 fraction	TCD8 infiltration	active_RDI	sample	name	slide	x	y	RDS_scale	TCD8 fraction_scale	patient
	1009.8246x351.3543	0	0	0	1	ECM01.1	foreground	1009.82	351.354	-1.04997	-0.488107	ECM01
	102.0629x1136.6017	0	0	0	1	ECM01.1	foreground	102.063	1136.6	-1.04997	-0.488107	ECM01
	1021.2792x708.3193	0	0	1	1	ECM01.1	foreground	1021.28	708.319	-0.155322	-0.488107	ECM01
	1021.7078x2313.4174	0	0	2	1	ECM01.1	foreground	1021.71	2313.42	0.739331	-0.488107	ECM01
	1032.0578x1443.4444	0	0	0	1	ECM01.1	foreground	1032.06	1443.44	-1.04997	-0.488107	ECM01
	1050.3877x1095.9583	0.00462963	1	0	1	ECM01.1	foreground	1050.39	1095.96	-1.04997	1.18384	ECM01
	1051.8976x2133.209	0	0	0	1	ECM01.1	foreground	1051.9	2133.21	-1.04997	-0.488107	ECM01
	1057.6249x1937.2051	0	0	0	1	ECM01.1	foreground	1057.62	1937.21	-1.04997	-0.488107	ECM01
	1059.9162x1763.537	0.00515464	1	0	1	ECM01.1	foreground	1059.92	1763.54	-1.04997	1.37345	ECM01
	1085.4489x146.5606	0	0	2	1	ECM01.1	foreground	1085.45	146.561	0.739331	-0.488107	ECM01
	1110.2967x1608.1921	0.011236	1	1	1	ECM01.1	foreground	1110.3	1608.19	-0.155322	3.56966	ECM01
	1128.9533x857.7774	0	0	0	1	ECM01.1	foreground	1128.95	857.777	-1.04997	-0.488107	ECM01
	1157.3057x1318.7907	0.0108696	1	0	1	ECM01.1	foreground	1157.31	1318.79	-1.04997	3.43734	ECM01
	1160.9628x506.9267	0	0	0	1	ECM01.1	foreground	1160.96	506.927	-1.04997	-0.488107	ECM01
	1172.2907x2478.6483	0	0	4	1	ECM01.1	foreground	1172.29	2478.65	2.52864	-0.488107	ECM01
	1180.8051x2262.4566	0	0	1	1	ECM01.1	foreground	1180.81	2262.46	-0.155322	-0.488107	ECM01
	1206.3552x2079.3477	0.00492611	1	0	1	ECM01.1	foreground	1206.36	2079.35	-1.04997	1.29092	ECM01
	1213.1151x308.9502	0	0	0	1	ECM01.1	foreground	1213.12	308.95	-1.04997	-0.488107	ECM01
	1217.4822x1876.5348	0	0	3	1	ECM01.1	foreground	1217.48	1876.53	1.63398	-0.488107	ECM01
	1224.3322x1169.5455	0	0	1	1	ECM01.1	foreground	1224.33	1169.55	-0.155322	-0.488107	ECM01
	1229.4431x1023.8818	0.00558659	1	1	1	ECM01.1	foreground	1229.44	1023.88	-0.155322	1.52944	ECM01
	1253.1518x1695.474	0.005	1	2	1	ECM01.1	foreground	1253.15	1695.47	0.739331	1.3176	ECM01
	1257.5227x688.2084	0	0	1	1	ECM01.1	foreground	1257.52	688.208	-0.155322	-0.488107	ECM01
	1285.9752x1442.554	0.00444444	1	0	1	ECM01.1	foreground	1285.98	1442.55	-1.04997	1.11697	ECM01
	1318.3383x2359.3432	0	0	2	1	ECM01.1	foreground	1318.34	2359.34	0.739331	-0.488107	ECM01
	1327.7881x101.8715	0	0	1	1	ECM01.1	foreground	1327.79	101.871	-0.155322	-0.488107	ECM01
	1330.2604x879.7538	0	0	2	1	ECM01.1	foreground	1330.26	879.754	0.739331	-0.488107	ECM01
	1342.0327x2200.1086	0	0	2	1	ECM01.1	foreground	1342.03	2200.11	0.739331	-0.488107	ECM01
	1378.5412x2002.5955	0	0	1	1	ECM01.1	foreground	1378.54	2002.6	-0.155322	-0.488107	ECM01
	1379.4311x1250.9427	0	0	3	1	ECM01.1	foreground	1379.43	1250.94	1.63398	-0.488107	ECM01
	1382.1894x2484.7558	0	0	4	1	ECM01.1	foreground	1382.19	2484.76	2.52864	-0.488107	ECM01
	1385.7095x498.9114	0	0	2	1	ECM01.1	foreground	1385.71	498.911	0.739331	-0.488107	ECM01
	1394.6694x295.1616	0	0	0	1	ECM01.1	foreground	1394.67	295.162	-1.04997	-0.488107	ECM01
	1406.0659x1578.7661	0.00438596	1	1	1	ECM01.1	foreground	1406.07	1578.77	-0.155322	1.09585	ECM01
	1414.5938x1794.7746	0	0	0	1	ECM01.1	foreground	1414.59	1794.77	-1.04997	-0.488107	ECM01
	1416.2632x1060.2939	0	0	1	1	ECM01.1	foreground	1416.26	1060.29	-0.155322	-0.488107	ECM01
	1476.7563x2113.6981	0	0	0	1	ECM01.1	foreground	1476.76	2113.7	-1.04997	-0.488107	ECM01
	1488.9714x722.4183	0	0	0	1	ECM01.1	foreground	1488.97	722.418	-1.04997	-0.488107	ECM01
	1523.1713x2285.7482	0.0105263	1	0	1	ECM01.1	foreground	1523.17	2285.75	-1.04997	3.31338	ECM01
	1525.9535x1379.8372	0	0	1	1	ECM01.1	foreground	1525.95	1379.84	-0.155322	-0.488107	ECM01
	1530.9846x2458.2111	0	0	3	1	ECM01.1	foreground	1530.98	2458.21	1.63398	-0.488107	ECM01
	1544.6411x153.0896	0	0	3	1	ECM01.1	foreground	1544.64	153.09	1.63398	-0.488107	ECM01
	1550.6962x1903.0596	0.00507614	1	0	1	ECM01.1	foreground	1550.7	1903.06	-1.04997	1.3451	ECM01
	1560.8617x1675.1855	0	0	1	1	ECM01.1	foreground	1560.86	1675.19	-0.155322	-0.488107	ECM01
	157.7161x1586.3153	0	0	1	1	ECM01.1	foreground	157.716	1586.32	-0.155322	-0.488107	ECM01
	1579.6457x394.4544	0	0	1	1	ECM01.1	foreground	1579.65	394.454	-0.155322	-0.488107	ECM01
	160.8706x947.1972	0	0	2	1	ECM01.1	foreground	160.871	947.197	0.739331	-0.488107	ECM01
	1615.4703x917.6183	0	0	1	1	ECM01.1	foreground	1615.47	917.618	-0.155322	-0.488107	ECM01
	1616.8639x1154.688	0	0	2	1	ECM01.1	foreground	1616.86	1154.69	0.739331	-0.488107	ECM01
	1631.1722x2082.3061	0	0	1	1	ECM01.1	foreground	1631.17	2082.31	-0.155322	-0.488107	ECM01
	1631.5055x592.8082	0.00384615	1	3	1	ECM01.1	foreground	1631.51	592.808	1.63398	0.900899	ECM01
	1675.8709x1510.2828	0	0	3	1	ECM01.1	foreground	1675.87	1510.28	1.63398	-0.488107	ECM01
	1678.1318x2407.1835	0	0	0	1	ECM01.1	foreground	1678.13	2407.18	-1.04997	-0.488107	ECM01
	1708.6096x1905.1408	0	0	3	1	ECM01.1	foreground	1708.61	1905.14	1.63398	-0.488107	ECM01
	1710.9996x2227.0596	0	0	0	1	ECM01.1	foreground	1711	2227.06	-1.04997	-0.488107	ECM01
	1713.3947x1734.6244	0	0	2	1	ECM01.1	foreground	1713.39	1734.62	0.739331	-0.488107	ECM01
	1726.8218x211.3908	0	0	0	1	ECM01.1	foreground	1726.82	211.391	-1.04997	-0.488107	ECM01
	1730.6456x1295.5903	0	0	2	1	ECM01.1	foreground	1730.65	1295.59	0.739331	-0.488107	ECM01
	1770.822x791.3389	0	0	2	1	ECM01.1	foreground	1770.82	791.339	0.739331	-0.488107	ECM01
	1791.3801x419.7603	0	0	0	1	ECM01.1	foreground	1791.38	419.76	-1.04997	-0.488107	ECM01
	1793.6639x2052.1286	0.00584795	1	0	1	ECM01.1	foreground	1793.66	2052.13	-1.04997	1.62383	ECM01
	1813.7329x2361.1285	0	0	1	1	ECM01.1	foreground	1813.73	2361.13	-0.155322	-0.488107	ECM01
	1819.1516x1054.2762	0	0	2	1	ECM01.1	foreground	1819.15	1054.28	0.739331	-0.488107	ECM01
	1844.8514x586.9885	0	0	0	1	ECM01.1	foreground	1844.85	586.989	-1.04997	-0.488107	ECM01
	1865.0027x1619.7682	0	0	1	1	ECM01.1	foreground	1865	1619.77	-0.155322	-0.488107	ECM01
	1867.477x1439.428	0	0	3	1	ECM01.1	foreground	1867.48	1439.43	1.63398	-0.488107	ECM01
	1882.7291x1875.1107	0.00454545	1	1	1	ECM01.1	foreground	1882.73	1875.11	-0.155322	1.15345	ECM01
	1892.1117x2172.099	0	0	0	1	ECM01.1	foreground	1892.11	2172.1	-1.04997	-0.488107	ECM01
	1900.1338x1262.4528	0	0	2	1	ECM01.1	foreground	1900.13	1262.45	0.739331	-0.488107	ECM01
	1907.5119x285.2716	0	0	0	1	ECM01.1	foreground	1907.51	285.272	-1.04997	-0.488107	ECM01
	1942.3971x2306.6268	0.00684932	1	1	1	ECM01.1	foreground	1942.4	2306.63	-0.155322	1.98546	ECM01
	1989.3177x909.2905	0	0	3	1	ECM01.1	foreground	1989.32	909.29	1.63398	-0.488107	ECM01
	1997.0069x2029.7031	0	0	1	1	ECM01.1	foreground	1997.01	2029.7	-0.155322	-0.488107	ECM01
	1998.3198x672.9154	0	0	0	1	ECM01.1	foreground	1998.32	672.915	-1.04997	-0.488107	ECM01
	2003.0498x1736.2611	0.0125523	1	4	1	ECM01.1	foreground	2003.05	1736.26	2.52864	4.04505	ECM01
	201.6503x1767.46	0	0	1	1	ECM01.1	foreground	201.65	1767.46	-0.155322	-0.488107	ECM01
	2045.304x1153.3318	0.004	1	2	1	ECM01.1	foreground	2045.3	1153.33	0.739331	0.956459	ECM01
	2047.2489x429.5945	0	0	2	1	ECM01.1	foreground	2047.25	429.594	0.739331	-0.488107	ECM01
	2062.1575x2197.7443	0	0	2	1	ECM01.1	foreground	2062.16	2197.74	0.739331	-0.488107	ECM01
	2072.1387x1568.7219	0.00851064	1	5	1	ECM01.1	foreground	2072.14	1568.72	3.42329	2.58544	ECM01
	2074.1635x1379.0342	0	0	1	1	ECM01.1	foreground	2074.16	1379.03	-0.155322	-0.488107	ECM01
	2092.9673x1885.7712	0	0	0	1	ECM01.1	foreground	2092.97	1885.77	-1.04997	-0.488107	ECM01
	2165.3269x774.3317	0	0	1	1	ECM01.1	foreground	2165.33	774.332	-0.155322	-0.488107	ECM01
	2184.3138x2070.4853	0	0	2	1	ECM01.1	foreground	2184.31	2070.49	0.739331	-0.488107	ECM01
	2190.1169x989.9107	0	0	0	1	ECM01.1	foreground	2190.12	989.911	-1.04997	-0.488107	ECM01
	2213.2428x564.6716	0	0	1	1	ECM01.1	foreground	2213.24	564.672	-0.155322	-0.488107	ECM01
	2219.8417x1729.5686	0	0	2	1	ECM01.1	foreground	2219.84	1729.57	0.739331	-0.488107	ECM01
	2252.8534x1517.6238	0	0	3	1	ECM01.1	foreground	2252.85	1517.62	1.63398	-0.488107	ECM01
	2267.7896x1311.1449	0	0	1	1	ECM01.1	foreground	2267.79	1311.14	-0.155322	-0.488107	ECM01
	2270.0493x1144.6147	0	0	1	1	ECM01.1	foreground	2270.05	1144.61	-0.155322	-0.488107	ECM01
	2282.1076x1932.4759	0	0	1	1	ECM01.1	foreground	2282.11	1932.48	-0.155322	-0.488107	ECM01
	233.0885x768.7465	0	0	0	1	ECM01.1	foreground	233.089	768.746	-1.04997	-0.488107	ECM01
	2349.543x802.047	0	0	1	1	ECM01.1	foreground	2349.54	802.047	-0.155322	-0.488107	ECM01
	2391.4539x1762.5216	0.00473934	1	1	1	ECM01.1	foreground	2391.45	1762.52	-0.155322	1.22346	ECM01
	2423.2579x982.3604	0	0	0	1	ECM01.1	foreground	2423.26	982.36	-1.04997	-0.488107	ECM01
	2433.7816x1573.5146	0	0	1	1	ECM01.1	foreground	2433.78	1573.51	-0.155322	-0.488107	ECM01
	2468.7727x1383.7492	0	0	0	1	ECM01.1	foreground	2468.77	1383.75	-1.04997	-0.488107	ECM01
	2476.6636x1163.0615	0	0	1	1	ECM01.1	foreground	2476.66	1163.06	-0.155322	-0.488107	ECM01
	264.5317x1145.8339	0	0	0	1	ECM01.1	foreground	264.532	1145.83	-1.04997	-0.488107	ECM01
	265.951x1339.6379	0	0	1	1	ECM01.1	foreground	265.951	1339.64	-0.155322	-0.488107	ECM01
	302.0422x1911.5096	0	0	2	1	ECM01.1	foreground	302.042	1911.51	0.739331	-0.488107	ECM01
	325.7877x605.095	0.00465116	1	1	1	ECM01.1	foreground	325.788	605.095	-0.155322	1.19162	ECM01
	356.3669x939.0231	0	0	2	1	ECM01.1	foreground	356.367	939.023	0.739331	-0.488107	ECM01
	384.9472x1665.3461	0	0	1	1	ECM01.1	foreground	384.947	1665.35	-0.155322	-0.488107	ECM01
	392.4379x2090.1257	0	0	2	1	ECM01.1	foreground	392.438	2090.13	0.739331	-0.488107	ECM01
	409.1841x1461.9339	0	0	0	1	ECM01.1	foreground	409.184	1461.93	-1.04997	-0.488107	ECM01
	415.3997x1158.4737	0	0	2	1	ECM01.1	foreground	415.4	1158.47	0.739331	-0.488107	ECM01
	428.8896x739.9749	0	0	1	1	ECM01.1	foreground	428.89	739.975	-0.155322	-0.488107	ECM01
	441.409x450.6876	0	0	1	1	ECM01.1	foreground	441.409	450.688	-0.155322	-0.488107	ECM01
	456.5819x1312.2212	0	0	1	1	ECM01.1	foreground	456.582	1312.22	-0.155322	-0.488107	ECM01
	502.5486x1878.8295	0.00429185	1	2	1	ECM01.1	foreground	502.549	1878.83	0.739331	1.06186	ECM01
	533.9406x1043.6365	0	0	1	1	ECM01.1	foreground	533.941	1043.64	-0.155322	-0.488107	ECM01
	536.2569x2231.8132	0.0052356	1	0	1	ECM01.1	foreground	536.257	2231.81	-1.04997	1.40269	ECM01
	545.4732x2065.0748	0	0	1	1	ECM01.1	foreground	545.473	2065.07	-0.155322	-0.488107	ECM01
	553.0492x1704.2704	0	0	0	1	ECM01.1	foreground	553.049	1704.27	-1.04997	-0.488107	ECM01
	583.3879x881.9058	0	0	1	1	ECM01.1	foreground	583.388	881.906	-0.155322	-0.488107	ECM01
	593.2006x537.3006	0	0	0	1	ECM01.1	foreground	593.201	537.301	-1.04997	-0.488107	ECM01
	616.3459x1439.3043	0	0	0	1	ECM01.1	foreground	616.346	1439.3	-1.04997	-0.488107	ECM01
	620.1563x713.3684	0	0	1	1	ECM01.1	foreground	620.156	713.368	-0.155322	-0.488107	ECM01
	620.386x1225.2246	0	0	1	1	ECM01.1	foreground	620.386	1225.22	-0.155322	-0.488107	ECM01
	644.6715x321.1697	0.004329	1	1	1	ECM01.1	foreground	644.672	321.17	-0.155322	1.07528	ECM01
	690.6634x2306.9012	0.00952381	1	1	1	ECM01.1	foreground	690.663	2306.9	-0.155322	2.95134	ECM01
	695.2873x2128.646	0	0	2	1	ECM01.1	foreground	695.287	2128.65	0.739331	-0.488107	ECM01
	712.3595x1801.3601	0	0	2	1	ECM01.1	foreground	712.36	1801.36	0.739331	-0.488107	ECM01
	714.9302x1952.0232	0.00578035	1	1	1	ECM01.1	foreground	714.93	1952.02	-0.155322	1.59942	ECM01
	721.292x1641.5567	0	0	0	1	ECM01.1	foreground	721.292	1641.56	-1.04997	-0.488107	ECM01
	731.2241x1018.4169	0	0	2	1	ECM01.1	foreground	731.224	1018.42	0.739331	-0.488107	ECM01
	773.61x1262.0869	0	0	0	1	ECM01.1	foreground	773.61	1262.09	-1.04997	-0.488107	ECM01
	786.5647x636.5517	0	0	3	1	ECM01.1	foreground	786.565	636.552	1.63398	-0.488107	ECM01
	798.0108x817.981	0.00803213	1	1	1	ECM01.1	foreground	798.011	817.981	-0.155322	2.41263	ECM01
	800.6383x435.1796	0.0047619	1	4	1	ECM01.1	foreground	800.638	435.18	2.52864	1.23161	ECM01
	822.3818x1440.5355	0.0044843	1	3	1	ECM01.1	foreground	822.382	1440.54	1.63398	1.13136	ECM01
	829.314x2396.2407	0	0	0	1	ECM01.1	foreground	829.314	2396.24	-1.04997	-0.488107	ECM01
	842.9117x207.5425	0	0	3	1	ECM01.1	foreground	842.912	207.542	1.63398	-0.488107	ECM01
	873.3902x1114.6522	0.00518135	1	0	1	ECM01.1	foreground	873.39	1114.65	-1.04997	1.38309	ECM01
	873.4564x2214.2278	0.00543478	1	3	1	ECM01.1	foreground	873.456	2214.23	1.63398	1.47462	ECM01
	891.3211x1859.1862	0	0	0	1	ECM01.1	foreground	891.321	1859.19	-1.04997	-0.488107	ECM01
	90.6727x1359.8659	0	0	0	1	ECM01.1	foreground	90.6727	1359.87	-1.04997	-0.488107	ECM01
	903.5015x2041.925	0	0	1	1	ECM01.1	foreground	903.501	2041.92	-0.155322	-0.488107	ECM01
	904.0652x1654.1795	0	0	0	1	ECM01.1	foreground	904.065	1654.18	-1.04997	-0.488107	ECM01
	947.1797x927.3503	0	0	0	1	ECM01.1	foreground	947.18	927.35	-1.04997	-0.488107	ECM01
	954.8277x541.7501	0.00490196	1	1	1	ECM01.1	foreground	954.828	541.75	-0.155322	1.28219	ECM01
	962.9504x1280.8081	0	0	2	1	ECM01.1	foreground	962.95	1280.81	0.739331	-0.488107	ECM01
	978.5358x2454.622	0.00529101	1	1	1	ECM01.1	foreground	978.536	2454.62	-0.155322	1.42269	ECM01
	1014.2633x1820.8881	0.00465116	1	0	2	ECM01.2	foreground	1014.26	1820.89	-1.07181	0.822227	ECM01
	1024.2159x658.855	0	0	1	2	ECM01.2	foreground	1024.22	658.855	-0.184795	-0.503634	ECM01
	1043.7645x294.6889	0	0	2	2	ECM01.2	foreground	1043.76	294.689	0.70222	-0.503634	ECM01
	1059.0098x1031.1303	0	0	1	2	ECM01.2	foreground	1059.01	1031.13	-0.184795	-0.503634	ECM01
	1060.8903x2237.2325	0.0179372	1	2	2	ECM01.2	foreground	1060.89	2237.23	0.70222	4.60955	ECM01
	1075.6764x2028.2329	0	0	0	2	ECM01.2	foreground	1075.68	2028.23	-1.07181	-0.503634	ECM01
	1086.6265x1539.7158	0	0	3	2	ECM01.2	foreground	1086.63	1539.72	1.58923	-0.503634	ECM01
	1106.741x838.1631	0	0	1	2	ECM01.2	foreground	1106.74	838.163	-0.184795	-0.503634	ECM01
	1113.8183x515.1272	0	0	1	2	ECM01.2	foreground	1113.82	515.127	-0.184795	-0.503634	ECM01
	1119.543x1355.8029	0	0	1	2	ECM01.2	foreground	1119.54	1355.8	-0.184795	-0.503634	ECM01
	1138.3977x2454.9808	0	0	2	2	ECM01.2	foreground	1138.4	2454.98	0.70222	-0.503634	ECM01
	1154.2955x1700.5762	0	0	0	2	ECM01.2	foreground	1154.3	1700.58	-1.07181	-0.503634	ECM01
	1174.4479x1187.0313	0	0	3	2	ECM01.2	foreground	1174.45	1187.03	1.58923	-0.503634	ECM01
	1187.0619x193.2355	0	0	0	2	ECM01.2	foreground	1187.06	193.236	-1.07181	-0.503634	ECM01
	1205.8808x1888.617	0.00543478	1	0	2	ECM01.2	foreground	1205.88	1888.62	-1.07181	1.04561	ECM01
	1218.3082x382.18	0	0	0	2	ECM01.2	foreground	1218.31	382.18	-1.07181	-0.503634	ECM01
	1243.1412x666.1925	0	0	2	2	ECM01.2	foreground	1243.14	666.192	0.70222	-0.503634	ECM01
	1243.8974x2298.5358	0.00564972	1	1	2	ECM01.2	foreground	1243.9	2298.54	-0.184795	1.10688	ECM01
	1247.6155x972.0872	0	0	2	2	ECM01.2	foreground	1247.62	972.087	0.70222	-0.503634	ECM01
	1271.384x2103.7688	0.00518135	1	2	2	ECM01.2	foreground	1271.38	2103.77	0.70222	0.973361	ECM01
	1298.2282x1527.8042	0	0	2	2	ECM01.2	foreground	1298.23	1527.8	0.70222	-0.503634	ECM01
	1325.974x2540.4169	0	0	2	2	ECM01.2	foreground	1325.97	2540.42	0.70222	-0.503634	ECM01
	1340.2413x1342.4221	0	0	2	2	ECM01.2	foreground	1340.24	1342.42	0.70222	-0.503634	ECM01
	1341.3827x1754.7885	0	0	0	2	ECM01.2	foreground	1341.38	1754.79	-1.07181	-0.503634	ECM01
	1348.2135x120.5131	0	0	0	2	ECM01.2	foreground	1348.21	120.513	-1.07181	-0.503634	ECM01
	1360.5355x1138.5066	0	0	2	2	ECM01.2	foreground	1360.54	1138.51	0.70222	-0.503634	ECM01
	1360.6851x832.5355	0	0	0	2	ECM01.2	foreground	1360.69	832.535	-1.07181	-0.503634	ECM01
	1365.1648x479.8101	0	0	0	2	ECM01.2	foreground	1365.16	479.81	-1.07181	-0.503634	ECM01
	1385.2194x286.8027	0	0	3	2	ECM01.2	foreground	1385.22	286.803	1.58923	-0.503634	ECM01
	1409.1849x2378.1279	0.00502513	1	4	2	ECM01.2	foreground	1409.18	2378.13	2.47625	0.928829	ECM01
	1413.2042x1956.3038	0.00909091	1	0	2	ECM01.2	foreground	1413.2	1956.3	-1.07181	2.08782	ECM01
	1459.8438x675.6322	0.00531915	1	2	2	ECM01.2	foreground	1459.84	675.632	0.70222	1.01264	ECM01
	1477.2891x1017.8149	0	0	1	2	ECM01.2	foreground	1477.29	1017.81	-0.184795	-0.503634	ECM01
	1480.9691x2186.3909	0	0	1	2	ECM01.2	foreground	1480.97	2186.39	-0.184795	-0.503634	ECM01
	1484.8926x1601.6399	0	0	0	2	ECM01.2	foreground	1484.89	1601.64	-1.07181	-0.503634	ECM01
	1489.7117x107.7573	0	0	0	2	ECM01.2	foreground	1489.71	107.757	-1.07181	-0.503634	ECM01
	1538.5915x1412.8646	0.00458716	1	3	2	ECM01.2	foreground	1538.59	1412.86	1.58923	0.803981	ECM01
	1540.9631x1210.8919	0	0	0	2	ECM01.2	foreground	1540.96	1210.89	-1.07181	-0.503634	ECM01
	1541.3168x520.8708	0	0	1	2	ECM01.2	foreground	1541.32	520.871	-0.184795	-0.503634	ECM01
	1541.7457x2558.5435	0	0	1	2	ECM01.2	foreground	1541.75	2558.54	-0.184795	-0.503634	ECM01
	1555.9222x1767.3987	0	0	1	2	ECM01.2	foreground	1555.92	1767.4	-0.184795	-0.503634	ECM01
	1570.0487x344.6518	0	0	0	2	ECM01.2	foreground	1570.05	344.652	-1.07181	-0.503634	ECM01
	1573.8294x855.251	0	0	1	2	ECM01.2	foreground	1573.83	855.251	-0.184795	-0.503634	ECM01
	1591.7978x1971.8145	0.00487805	1	0	2	ECM01.2	foreground	1591.8	1971.81	-1.07181	0.886903	ECM01
	1616.05x2345.2556	0	0	0	2	ECM01.2	foreground	1616.05	2345.26	-1.07181	-0.503634	ECM01
	1617.955x167.5519	0	0	1	2	ECM01.2	foreground	1617.95	167.552	-0.184795	-0.503634	ECM01
	1664.1556x1563.5821	0.00485437	1	3	2	ECM01.2	foreground	1664.16	1563.58	1.58923	0.880153	ECM01
	1667.3188x653.2599	0.00497512	1	0	2	ECM01.2	foreground	1667.32	653.26	-1.07181	0.914575	ECM01
	1677.0379x1056.5251	0.0150754	1	1	2	ECM01.2	foreground	1677.04	1056.53	-0.184795	3.79375	ECM01
	1706.7142x449.4468	0	0	1	2	ECM01.2	foreground	1706.71	449.447	-0.184795	-0.503634	ECM01
	1721.0267x1312.5503	0.00436681	1	2	2	ECM01.2	foreground	1721.03	1312.55	0.70222	0.74117	ECM01
	1734.9516x2140.9001	0.00409836	1	1	2	ECM01.2	foreground	1734.95	2140.9	-0.184795	0.664645	ECM01
	1742.1142x2561.1616	0	0	1	2	ECM01.2	foreground	1742.11	2561.16	-0.184795	-0.503634	ECM01
	1753.854x830.7953	0	0	1	2	ECM01.2	foreground	1753.85	830.795	-0.184795	-0.503634	ECM01
	1760.5131x1924.5504	0.0052356	1	1	2	ECM01.2	foreground	1760.51	1924.55	-0.184795	0.988827	ECM01
	1765.5219x1710.0843	0	0	1	2	ECM01.2	foreground	1765.52	1710.08	-0.184795	-0.503634	ECM01
	1781.7052x296.1281	0	0	0	2	ECM01.2	foreground	1781.71	296.128	-1.07181	-0.503634	ECM01
	1787.0854x113.7675	0	0	0	2	ECM01.2	foreground	1787.09	113.767	-1.07181	-0.503634	ECM01
	1815.0945x2367.0505	0	0	3	2	ECM01.2	foreground	1815.09	2367.05	1.58923	-0.503634	ECM01
	1839.1046x1150.7213	0	0	3	2	ECM01.2	foreground	1839.1	1150.72	1.58923	-0.503634	ECM01
	1854.0658x1504.4392	0	0	1	2	ECM01.2	foreground	1854.07	1504.44	-0.184795	-0.503634	ECM01
	1858.6312x644.1619	0	0	0	2	ECM01.2	foreground	1858.63	644.162	-1.07181	-0.503634	ECM01
	1882.4848x482.5626	0	0	1	2	ECM01.2	foreground	1882.48	482.563	-0.184795	-0.503634	ECM01
	1895.5046x974.6333	0	0	1	2	ECM01.2	foreground	1895.5	974.633	-0.184795	-0.503634	ECM01
	1932.7849x2529.5296	0	0	1	2	ECM01.2	foreground	1932.78	2529.53	-0.184795	-0.503634	ECM01
	1937.0764x1868.8998	0	0	1	2	ECM01.2	foreground	1937.08	1868.9	-0.184795	-0.503634	ECM01
	1950.4269x2065.3564	0.00434783	1	2	2	ECM01.2	foreground	1950.43	2065.36	0.70222	0.735758	ECM01
	1953.9471x2269.043	0	0	2	2	ECM01.2	foreground	1953.95	2269.04	0.70222	-0.503634	ECM01
	1958.0151x783.9997	0	0	2	2	ECM01.2	foreground	1958.02	784	0.70222	-0.503634	ECM01
	1964.6313x1321.1981	0	0	2	2	ECM01.2	foreground	1964.63	1321.2	0.70222	-0.503634	ECM01
	1968.7459x156.352	0	0	1	2	ECM01.2	foreground	1968.75	156.352	-0.184795	-0.503634	ECM01
	1970.2382x331.8547	0	0	1	2	ECM01.2	foreground	1970.24	331.855	-0.184795	-0.503634	ECM01
	1979.0208x1666.4364	0	0	1	2	ECM01.2	foreground	1979.02	1666.44	-0.184795	-0.503634	ECM01
	2044.9239x1116.5292	0	0	0	2	ECM01.2	foreground	2044.92	1116.53	-1.07181	-0.503634	ECM01
	2054.4545x617.9297	0	0	0	2	ECM01.2	foreground	2054.45	617.93	-1.07181	-0.503634	ECM01
	2064.0649x1489.4716	0	0	1	2	ECM01.2	foreground	2064.06	1489.47	-0.184795	-0.503634	ECM01
[truncated: 1,626 more rows]

[truncated: 3 more sheets: supp1c, supp1d,e, supp5]
